# Supplementary material for: Microarray-guided evaluation of the frequency, B-cell origins, and selectivity of human glycan-binding antibodies reveals new insights and novel antibodies
Source: J Biol Chem. 2022 Sep 8;298(10):102468. doi: 10.1016/j.jbc.2022.102468 (PMC9576894; doi:10.1016/j.jbc.2022.102468)
Supplement: Supporting Excel File [file mmc1.xlsx]

## Sheet: Component List A873
Family	a873	Abbreviation	Description	Linker	Carrier	Valency	Purity of component
z-control	1	Alexa Fluoro 647	Alexa Fluoro 647-BSA (25 ug/ml +100ug/mL BSA, 125 ug/ml total)	na	BSA	na	>95%
z-control	2	BSA	Bovine serum albumin	na	BSA	na	>99%
carb-Glc	3	Maltose - 23	Glca1-4Glcb-BSA	MEAG	BSA	23	>95%
z-control	4	Cy3	Cy3-BSA undoped	na	BSA	na	>99%
carb-GalNAc	5	GalNAc-a - 22	GalNAc-a - BSA	MEAG	BSA	22	>95%
carb-Glc	6	Glc-a - 22	Glc-a - BSA	MEAG	BSA	22	>95%
z-control	7	No Data (BSA for carry over)	BSA		BSA	na	>99%
carb-GlcNAc	8	GlcNAc-b -21	GlcNAc-b - BSA	MEAG	BSA	21	>95%
carb-GalNAc	9	GalNAc-b - 21	GalNAc-b - BSA	MEAG	BSA	21	>95%
non-human	10	Fuc-b - 22	Fuc-b - BSA	MEAG	BSA	22	>95%
carb-Fuc	11	Fuc-a - 22	Fuc-a - BSA	MEAG	BSA	22	>95%
non-human	12	Rha-a - 18	Rha-a – BSA	MEAG	BSA	18	>95%
non-human	13	Rha-b - 21	Rha-b - BSA	MEAG	BSA	21	>95%
carb-Gal	14	Gal-a- 24	Gal-a - BSA	MEAG	BSA	24	>95%
carb-Gal	15	Gal-b- 21	Gal-b - BSA	MEAG	BSA	21	>95%
peptide-Tn	16	Ac-Tn(Thr)-G - 21	Ac(GalNAca)Thr-Gly-Hex-BSA	hex	BSA	21	>95%
carb-GalNAc	17	GalNAca1-6Galb - 22	GalNAca1-6Galb-BSA	MEAG	BSA	22	>95%
Blood Group A	18	Adi - 17	GalNAca1-3Galb-BSA	MEAG	BSA	17	>95%
carb-GlcNAc	19	GlcNAca1-4Galb - 20	GlcNAca1-4Galb-BSA	MEAG	BSA	20	>95%
non-human-aGal	20	Bdi -23	Gala1-3Gal– BSA	14 atom spacer	BSA	23	na
carb-type 2	21	LacNAc - 22	Galb1-4GlcNAc – BSA	14 atom spacer	BSA	22	na
glycolipid-neutral	22	GA1di -11	Galb1-3GalNAcb – HSA	3 atom spacer)	HSA	11	na
glycolipid-neutral	23	Lac - 33	Galb1-4Glcb – BSA	unknown	BSA	33	na
peptide-GlcNAca	24	Ac-S-Ser(GlcNAc-a)-S-G - 24	Ac-Ser-(GlcNAcα)Ser-Ser-Gly-Hex-BSA	hex	BSA	24	>95%
non-human	25	Galb1-6Man-a - 13	Galb1-6Man-a - BSA	MEAG	BSA	13	>95%
carb-Man	26	Mana1-6Man-a - 15	Mana1-6Man-a - BSA	MEAG	BSA	15	>95%
peptide-F1a	27	Ac-S-Thr(F1a)-S-G - 04	Ac-Ser-(Galb1-4GlcNAcb1-6GalNAca)Thr-Ser-Gly-Hex-BSA	hex	BSA	4	>95%
non-human-Glc	28	Cellobiose -13	Glcb1-4Glcb-BSA	(Glc)	BSA	13	>95%
z-control	29	HSA	Human serum albumin (isolated from serum)	na	HSA	na	>99%
carb-Glc	30	Isomaltose - 13	Glca1-6Glcb-BSA	MEAG	BSA	13	>95%
glycolipid-neutral	31	Gala1-4Galb - 11	Gala1-4Galb-CETE-BSA	CETE	BSA	11	na
carb-Man	32	ManT -26	Mana1-6[Mana1-3]Manb-BSA	14 atom spacer	BSA	26	na
carb-Sia	33	3'Neu5Ac-LacNAc -19	Neu5Aca2-3Galb1-4GlcNAc – BSA	14 atom spacer	BSA	19	na
non-human	34	Ara5 - 20	Araa1-5Araa1-5Araa1-5Araa1-5Araa1-BSA	(Ara)	BSA	20	>95%
Blood Group A	35	2'F-A type 2-Sp - 13	GalNAca1-3[Fuca1-2]Galb1-4[Fuca1-3]GlcNAcb-Sp-BSA	Sp	BSA	13	>95%
Blood Group H	36	BG-H1-Lac- 20 (LNF I)	Fuca1-2Galb1-3GlcNAcb1-3Galb1-4Glcb–APD-HSA	APD-	HSA	20	na
Lewis	37	LeA-Lac -18 (LNFP II)	Galb1-3[Fuca1-4)GlcNAcb1-3Galb1-4Glcb- BSA	3 atom spacer	BSA	18	na
Lewis	38	LeB-Lac - 09 (LNDFH I)	Fuca1-2Galb1-3(Fuca1-4)GlcNAcb1-3Galb1-4Glcb-BSA	3 atom spacer	BSA	9	na
Lewis	39	LeY -08	Fuca1-2Galb1-4[Fuca1-3)GlcNAc –HSA	APE	HSA	8	na
Lewis	40	LeX-Lac (monomeric, LNFIII)	Galb1-4[Fuca1-3)GlcNAcb1-3Galb1-4Glc-APD-HSA ; SSEA-1; CD-15; Glycotech	APD	HSA	nd	na
Lewis	41	3'Neu5Ac-LeX (Sialyl LeX) - 09	Neu5Aca2-3Galb1-4[Fuca1-3)GlcNAc – BSA	14 atom spacer	BSA	9	na
glycolipid-neutral	42	Gb3- 13	Gala1-4Galb1-4Glc-HSA [aka: Pk or CD77]	3 atom spacer)	HSA	13	na
non-human	43	Xylb4 - 22	Xylb1-4Xylb1-4Xylb1-4Xylb1-BSA	(xyl)	BSA	22	>95%
Blood Group A	44	BG-A -19	GalNAca1-3(Fuca1-2)Galb -BSA	6 atom spacer	BSA	19	na
non-human	45	X3Glc3 - 15	Xyla1-6Glcb1-4(Xyla1-6)Glcb1-4(Xyla1-6)Glcb1-BSA	(Glc)	BSA	15	>90%
glycolipid	46	GM3 - 12	Neu5Aca2-3Galb1-4Glc-APD-HSA	APD	HSA	12-15	na
carb-Sia	47	6'Neu5Ac-Lac	Neu5Aca2-6Galb1-4Glc-APD-HSA	APD	HSA	nd	na
Lewis	48	3'Neu5Ac-LeA -12	Neu5Aca2-3Galb1-3[Fuca1-4)GlcNAcb1-3Galb1-APD-HAS; Sialyl Lewis A; SLeA	APD	HSA	12	na
Lewis	49	LeX (dimeric) -07	Galb1-4[Fuca1-3)GlcNAcb1-3Galb1-4(Fuca1-3)GlcNAcb1-3Galb1-APE-BSA	APE	BSA	7	na
non-human	50	Manb4 - 14	Manb1-4Manb1-4Manb1-4Manb1-BSA	(Man)	BSA	14	>95%
non-human	51	G2M4 - 07	Manb1-4(Gala1-6)Manb1-4(Gala1-6)Manb1-4Manb1-BSA	(man)	BSA	7	>95%
carb-Glc	52	Glca1-6Glca1-4Glca1-4Glcb - 15	Glca1-6Glca1-4Glca1-4Glcb-CETE-BSA	CETE	BSA	15	na
Lewis	53	LNT - 21	Galb1-3GlcNAcb1-3Galb-BSA	(Glc)	BSA	21	na
glycolipid	54	LSTa - 10	Neu5Aca2-3Galb1-3GlcNAcb1-3Galb1-BSA	(Glc)	BSA	10	>95%
glycolipid	55	LSTb - 11	Galb1-3(Neu5Aca2-6)GlcNAcb1-3Galb1-BSA	(Glc)	BSA	11	>95%
glycolipid	56	LSTc - 07	Neu5Aca2-6Galb1-3GlcNAcb1-3Galb1-BSA	(Glc)	BSA	7	>95%
glycolipid-neutral	57	GA1 tri- 20	Galb1-3GalNAcb1-4Galb1-BSA (GA1tri or asialo-GM1)	(Glc)	BSA	20	>95%
Blood Group A	58	BG-A3-14	GalNAca1-3(Fuca1-2)Galb1-3GalNAcα1-linker-BSA	Oct	BSA	14	>95%
Blood Group B	59	BG-B4-High	Gala1-3(Fuca1-2)Galb1-3GalNAcb1-linker-BSA	Oct	BSA	na	>95%
Blood Group A	60	BG-A3-04	GalNAca1-3(Fuca1-2)Galb1-3GalNAcα1-linker-BSA	Oct	BSA	4	>95%
Blood Group B	61	BG-B4-06	Gala1-3(Fuca1-2)Galb1-3GalNAcb1-linker-BSA	Oct	BSA	6	>95%
Blood Group A	62	BG-A4-05	GalNAca1-3(Fuca1-2)Galb1-3GalNAcb1-linker-BSA	Oct	BSA	5	>95%
Blood Group A	63	BG-A4-14	GalNAca1-3(Fuca1-2)Galb1-3GalNAcb1-linker-BSA	Oct	BSA	14	>95%
Blood Group B	64	BG-B2-03	Gala1-3(Fuca1-2)Galb1-4GlcNAcb1-linker-BSA	Oct	BSA	3	>95%
Blood Group B	65	BG-B3-05	Gala1-3(Fuca1-2)Galb1-3GalNAcα1-linker-BSA	Oct	BSA	5	>95%
Blood Group B	66	BG-B1-05	Gala1-3(Fuca1-2)Galb1-3GlcNAcb1-linker-BSA	Oct	BSA	5	>95%
Blood Group A	67	BG-A1-04	GalNAca1-3(Fuca1-2)Galb1-3GlcNAcb1-linker-BSA	Oct	BSA	4	>95%
Blood Group A	68	BG-A1-12	GalNAca1-3(Fuca1-2)Galb1-3GlcNAcb1-linker-BSA	Oct	BSA	12	>95%
Blood Group A	69	BG-A2-04	GalNAca1-3(Fuca1-2)Galb1-4GlcNAcb1-linker-BSA	Oct	BSA	4	>95%
Blood Group A	70	BG-A2-16	GalNAca1-3(Fuca1-2)Galb1-4GlcNAcb1-linker-BSA	Oct	BSA	16	>95%
Blood Group B	71	BG-B3-17	Gala1-3(Fuca1-2)Galb1-3GalNAcα1-linker-BSA	Oct	BSA	17	>95%
Blood Group B	72	BG-B1-15	Gala1-3(Fuca1-2)Galb1-3GlcNAcb1-linker-BSA	Oct	BSA	15	>95%
Blood Group B	73	BG-B2-17	Gala1-3(Fuca1-2)Galb1-4GlcNAcb1-linker-BSA	Oct	BSA	17	>95%
peptide-Tn-Ser	74	Ac-Tn(Ser)Tn(Ser)Tn(Ser)-G - 11	Ac-(GalNAca)Ser-(GalNAca)Ser-(GalNAca)Ser-Gly-Hex-BSA	hex	BSA	11	>95%
non-human	75	Chitotriose - 08	GlcNAcb1-4GlcNAcb1-4GlcNAcb-BSA	(GlcNAc)	BSA	8	na
non-human-aGal	76	Gal3- 07	Gala1-3Galb1-4Gala-BSA	(1-3Gal)	BSA	7	na
N-linked	77	Man3 - 06	Mana1-6(Mana1-3)Manb1-4GlcNAc -BSA	(GlcNAc)	BSA	6	na
peptide	78	Ac-S-S-S-G - 24	Ac-Ser-Ser-Ser-Gly-Hex-BSA	hex	BSA	24	>95%
peptide-Tn-Ser	79	Ac-S-Tn(Ser)-S-G - 22	Ac-Ser-(GalNAca)Ser-Ser-Gly-Hex-BSA	hex	BSA	22	>95%
glycolipid-neutral	80	P1 - 09	Gala1-4Galb1-4GlcNAc-BSA		BSA	9	na
glycolipid-neutral	81	Gb4 - 09	GalNAcb1-3Gala1-4Galb1-BSA (aka: P antigen)	(Glc)	BSA	9	na
glycolipid	82	GM1a - 29	Galb1-3GalNAcb1-4(Neu5Aca2-3)Galb	(Glc)	HSA	29	na
carb-type 1	83	pLNH - 21	Galb1-3GlcNAcb1-3Galb1-4GlcNAcb1-3Galb1-BSA	(Glc)	BSA	21	>95%
N-linked	84	Man7D3 - 08	Mana1-2Mana1-6(Mana1-3)Mana1-6(Mana1-2Mana1-3)Manb1-4GlcNAc-BSA	(GlcNAc)	BSA	8	na
carb- i antigen	85	LNnT - 14	Galb1-4GlcNAcb1-3Galb1-BSA	(Glc)	BSA	14	na
N-linked	86	Man5 - 06	Mana1-6(Mana1-3)Mana1-6(Mana1-3)Manb1-4GlcNAcb-	(GlcNAc)	BSA	6	>90%
glycolipid-neutral	87	Gb4 tetra (P1 tetra)-Sp - 06	GalNAcb1-3Gala1-4Galb1-4GlcNAcb-Sp-BSA	Sp	BSA	6	>95%
N-linked	88	Man6 - II - 05	Mana1-2Mana1-3Mana1-6(Mana1-2Mana1-3)Manb1-BSA	(GlcNAc)	BSA	5	>80%
Lewis	89	DFpLNH I, LeB - 09	Fuca1-2Galb1-3(Fuca1-4)GlcNAcb1-3Galb1-4GlcNAcb1-3Galb-BSA	(Glc)	BSA	9	na
glycolipid	90	DSLNT - 06	Neu5Aca2-3Galb1-3(Neu5Aca2-6)GlcNAcb1-3Galb1-BSA	(Glc)	BSA	5.6	>95%
N-linked	91	Man9 - 05 #2	Mana1-2Mana1-6(Mana1-2Mana1-3)Mana1-6(Mana1-2Mana1-2Mana1-3)Manb1-4GlcNAc-BSA	(GlcNAc)	BSA	5	na
Blood Group B	92	2'F-B type 2-Sp - 07	Gala1-3[Fuca1-2]Galb1-4[Fuca1-3]GlcNAcb-Sp-BSA	Sp	BSA	7	>95%
z-control	93	HSA (recomb)	human serum albumin (recombinant)	na	HSA	na	>95%
Blood Group A	94	Globo A - 03	GalNAca1-3(Fuca1-2)Galb1-3GalNAcb1-3Gala1-4Galb1-BSA	(Glc)	BSA	3	>95%
N-linked	95	Man7D1 - 10	Mana1-6(Mana1-3)Mana1-6(Mana1-2Mana1-2Mana1-3)Manb1-4GlcNAc-BSA	(GlcNAc)	BSA	10	na
glycolipid	96	GM2-Sp - 14	Neu5Aca2-3[GalNAcb1-4]Galb1-4Glcb-Sp-BSA	Sp	BSA	14	>95%
non-human-Glc	97	Cellotriose - 13	Glcb1-4Glcb1-4Glcb-BSA	(Glc)	BSA	13	>95%
Blood Group H	98	BG-H4- 04	Fuca1-2Galb1-3GalNAcb1-linker-BSA	Oct	BSA	4	>95%
Blood Group A	99	BG-A1- 05	GalNAca1-3(Fuca1-2)Galb1-3GlcNAcb1-3Galb1-4(Glc)-APD-HSA	APD	HSA	5	na
Blood Group H	100	BG-H3- 04	Fuca1-2Galb1-3GalNAcα1-linker-BSA	Oct	BSA	4	>95%
Blood Group B	101	BG-B (Dextra) - 13	Gala1-3(Fuca1-2)Galb-BSA [BG-B] from Dextra	6 atom spacer	BSA	13	na
non-human-aGal	102	alphaGal- 08	Gala1-3Galb1-4GlcNAc-BSA	14 atom spacer	BSA	8	na
peptide-TF	103	Ac-S-TF(Ser)-S-G - 04-HSA	AcSer-(Galb1-3GalNAca)Thr-Ser-Gly-Hex-HSA (S-TF-S)		HSA	4
carb-Glc	104	Maltopentaose - 11	Glca1-4Glca1-4Glca1-4Glca1-4Glca-BSA	(Glc)	BSA	11	>95%
Blood Group H	105	BG-H4- 15	Fuca1-2Galb1-3GalNAcb1-linker-BSA	Oct	BSA	15	>95%
Blood Group B	106	Globo B - 05	Gala1-3(Fuca1-2)Galb1-3GalNAcb1-3Gala1-4Galb1-BSA	(Glc)	BSA	5	>95%
carb- i antigen	107	LacNAc (trimeric) - 08	Galb1-4GlcNAcb1-3Galb1-4GlcNAcb1-3Galb1-4GlcNAcb-APE-HSA	APE	HSA	8	na
non-human	108	Forssman Di - 21	GalNAca1-3GalNAcb1-BSA	MEAG	BSA	21	>95%
peptide-TF	109	Ac-S-TF(Ser)-S-G - 16	Ac-Ser-(Galb1-3GalNAca)Ser-Ser-Gly-Hex-BSA	hex	BSA	16	>95%
Blood Group H	110	Globo H - 03	Fuca1-2Galb1-3GalNAcb1-3Gala1-4Galb1-BSA	(Glc)	BSA	3	>95%
lewis	111	LeC-Sp - 06	Galb1-3GlcNAcb-Sp-BSA	Sp	BSA	6	>95%
Blood Group B	112	Globo B - 12	Gala1-3(Fuca1-2)Galb1-3GalNAcb1-3Gala1-4Galb1-BSA	(Glc)	BSA	12	>95%
carb-GalNAc	113	GalNAc-a - 04	GalNAc-a - BSA	MEAG	BSA	4	>95%
carb-GalNAc	114	GalNAca1-6Galb - 04	GalNAca1-6Galb-BSA	MEAG	BSA	4	>95%
Blood Group A	115	Adi - 04	GalNAca1-3Galb-BSA	MEAG	BSA	4	>95%
glycolipid-neutral	116	GA2di - 05	GalNAcb1-4Galb - BSA (aka: asialo-GM2)	MEAG	BSA	5	>95%
Lewis	117	LNT - 05	Galb1-3GlcNAcb1-3Galb-BSA	(Glc)	BSA	5	>95%
glycolipid-neutral	118	GA1 tri - 06	Galb1-3GalNAcb1-4Galb1-BSA (GA1tri or asialo-GM1)	(Glc)	BSA	6	na
non-human	119	Forssman Di - 04	GalNAca1-3GalNAcb1-BSA	MEAG	BSA	4	>95%
peptide-Tn-Ser	120	Ac-S-Tn(Ser)-S-G - 04	AcSer-(GalNAca)Ser-Ser-Gly-Hex-BSA	hex	BSA	4	>95%
peptide-Tn-Ser	121	Ac-Tn(Ser)Tn(Ser)Tn(Ser)-G - 03	Ac-(GalNAca)Ser-(GalNAca)Ser-(GalNAca)Ser-Gly-Hex-BSA	hex	BSA	3	>95%
peptide-Tn	122	Ac-S-Tn(Thr)-S-G - 04	Ac-Ser-(GalNAca)Thr-Ser-Gly-Hex-BSA	hex	BSA	4	>95%
peptide-TF	123	Ac-S-TF(Ser)-S-G - 04	Ac-Ser-(Galb1-3GalNAca)Ser-Ser-Gly-Hex-BSA	hex	BSA	4	>95%
glycolipid-neutral	124	GA2di - 37	GalNAcb1-4Galb - BSA (aka: asialo-GM2)	MEAG	BSA	37	>95%
non-human	125	Forssman Di - 31	GalNAca1-3GalNAcb1-BSA	MEAG	BSA	31	>95%
peptide-Tn-Ser	126	Ac-S-Tn(Ser)-S-G - 33	Ac-Ser-(GalNAca)Ser-Ser-Gly-Hex-BSA	hex	BSA	33	>95%
Lewis	127	3'Neu5Ac-LeX (Sialyl LeX) - ??	Neu5Aca2-3Galb1-4[Fuca1-3)GlcNAc – BSA	3 atom spacer	BSA		na
peptide-TF	128	Ac-S-TF(Ser)-S-G - 28	Ac-Ser-(Galb1-3GalNAca)Ser-Ser-Gly-Hex-BSA	hex	BSA	28	>95%
non-human	129	Chitotriose - 20	GlcNAcb1-4GlcNAcb1-4GlcNAcb-BSA	(GlcNAc)	BSA	20	na
carb-Fuc	130	Fuc-a - 04	Fuc-a - BSA	MEAG	BSA	4	>95%
non-human	131	Fuc-b - 04	Fuc-b - BSA	MEAG	BSA	4	>95%
carb-GlcNAc	132	GlcNAca1-4Galb - 03	GlcNAca1-4Galb-BSA	MEAG	BSA	3	>95%
carb- I antigen	133	LNH - 13	Galb1-4GlcNAcb1-6(Galb1-3GlcNAcb1-3)Galb1-BSA	(Glc)	BSA	13	>95%
carb- i antigen	134	LNnH - 11	Galb1-4GlcNAcb1-6(Galb1-4GlcNAcb1-3)Galb1-BSA	(Glc)	BSA	11	>95%
carb- i antigen	135	LNnT - 04	Galb1-4GlcNAcb1-3Galb1-BSA	(Glc)	BSA	4	>95%
carb-type 1	136	pLNH - 07	Galb1-3GlcNAcb1-3Galb1-4GlcNAcb1-3Galb1-BSA	(Glc)	BSA	7	>95%
Blood Group H	137	BG-H1- 06	Fuca1-2Galb1-3GlcNAcb1-linker-BSA	Oct	BSA	6	>95%
Blood Group H	138	BG-H2- 06	Fuca1-2Galb1-4GlcNAcb1-linker-BSA	Oct	BSA	6	>95%
Blood Group H	139	BG-H2- 12	Fuca1-2Galb1-4GlcNAcb1-linker-BSA	Oct	BSA	12	>95%
Blood Group H	140	BG-H3- 14	Fuca1-2Galb1-3GalNAcα1-linker-BSA	Oct	BSA	14	>95%
N-linked	141	NGA2B - 05	GlcNAcb1-2Mana1-6(GlcNAcb1-2Mana1-3)(GlcNAcb1-4)Manb1-4GlcNAc -BSA	(GlcNAc)	BSA	5	na
peptide-Tn	142	Ac-S-Tn(Thr)-A-G - 08	Ac-Ser-(GalNAca)Thr-Ala-Gly-Hex-BSA (muc1)	hex	BSA	8	>95%
peptide-Tn	143	Ac-S-Tn(Thr)-A-G - 22	Ac-Ser-(GalNAca)Thr-Ala-Gly-Hex-BSA (muc1)	hex	BSA	22	>95%
N-linked	144	NGA2 - 07	GlcNAcb1-2Mana1-6(GlcNAcb1-2Mana1-3)Manb1-4GlcNAc -BSA	(GlcNAc)	BSA	7	na
peptide-Tn	145	Ac-V-Tn(Thr)-S-G - 08	Ac-Val-(GalNAca)Thr-Ser-Gly-Hex-BSA (muc1)	hex	BSA	8	>95%
peptide-Tn	146	Ac-V-Tn(Thr)-S-G - 19	Ac-Val-(GalNAca)Thr-Ser-Gly-Hex-BSA (muc1)	hex	BSA	19	>95%
peptide-Tn	147	Ac-A-Tn(Thr)-S-G - 05	Ac-Ala-(GalNAca)Thr-Ser-Gly-Hex-BSA (muc4)	hex	BSA	5	>95%
peptide-Tn	148	Ac-A-Tn(Thr)-S-G - 08	Ac-Ala-(GalNAca)Thr-Ser-Gly-Hex-BSA (muc4)	hex	BSA	8	>95%
peptide-Tn	149	Ac-A-Tn(Thr)-S-G - 23	Ac-Ala-(GalNAca)Thr-Ser-Gly-Hex-BSA (muc4)	hex	BSA	23	>95%
N-linked	150	NA3 - 05	Galb1-4GlcNAcb1-2Mana1-6[Galb1-4GlcNAcb1-2(Galb1-4GlcNAcb1-4)Mana1-3]Manb1-4GlcNAc -BSA	(GlcNAc)	BSA	5	na
peptide-Tn	151	Ac-S-Tn(Thr)-G-G - 07	Ac-Ser-(GalNAca)Thr-Gly-Gly-Hex-BSA (muc4)	hex	BSA	7	>95%
peptide-Tn	152	Ac-S-Tn(Thr)-G-G - 19	Ac-Ser-(GalNAca)Thr-Gly-Gly-Hex-BSA (muc4)	hex	BSA	19	>95%
N-linked	153	NA2 - 08	Galb1-4GlcNAcb1-2Mana1-6[Galb1-4GlcNAcb1-2Mana1-3]Manb1-4GlcNAc -BSA	(GlcNAc)	BSA	8	na
peptide-Tn	154	Ac-T-Tn(Thr)-P-G - 08	Ac-Thr-(GalNAca)Thr-Pro-Gly-Hex-BSA (muc2,6,7)	hex	BSA	8	>95%
peptide-Tn	155	Ac-T-Tn(Thr)-P-G - 21	Ac-Thr-(GalNAca)Thr-Pro-Gly-Hex-BSA (muc2,6,7)	hex	BSA	21	>95%
peptide-Tn	156	Ac-S-Tn(Thr)-S-G HSA-23	Ac-Ser-(GalNAca)Thr-Ser-Gly-Hex-HSA	hex	HSA	23	>95%
peptide-Tn	157	Ac-S-Tn(Thr)-S-G HSA-04	Ac-Ser-(GalNAca)Thr-Ser-Gly-Hex-HSA	hex	HSA	4	>95%
peptide-TF	158	Ac-TF(Ser)-G - 04	Ac-(Galb1-3GalNAca)Ser-Gly-Hex-BSA	hex	BSA	4	>95%
peptide-TF	159	Ac-TF(Ser)-G - 24	Ac-(Galb1-3GalNAca)Ser-Gly-Hex-BSA	hex	BSA	24	>95%
peptide-Tn	160	Ac-T-Tn(Thr)-P-G - 04	Ac-Thr-(GalNAca)Thr-Pro-Gly-Hex-BSA (muc2,6,7)	hex	BSA	4	>95%
peptide-Tn	161	Ac-S-Tn(Thr)-G-G - 03	Ac-Ser-(GalNAca)Thr-Gly-Gly-Hex-BSA (muc4)	hex	BSA	3	>95%
peptide-Tn	162	Ac-V-Tn(Thr)-S-G - 04	Ac-Val-(GalNAca)Thr-Ser-Gly-Hex-BSA (muc1)	hex	BSA	4	>95%
peptide-Tn	163	Ac-S-Tn(Thr)-A-G - 04	Ac-Ser-(GalNAca)Thr-Ala-Gly-Hex-BSA (muc1)	hex	BSA	4	>95%
glycolipid-neutral	164	GA2di (accurate) - 28	GalNAcb1-4Galb - BSA (aka: asialo-GM2)	unknown	BSA	28	na
N-linked	165	NGA3B - 06	GlcNAcb1-2Mana1-6[GlcNAcb1-2(GlcNAcb1-4)Mana1-3](GlcNAcb1-4)Manb1-4GlcNAc -BSA	(GlcNAc)	BSA	6	na
N-linked	166	NGA3 - 01	GlcNAcb1-2Mana1-6[GlcNAcb1-2(GlcNAcb1-4)Mana1-3]Manb1-4GlcNAc -BSA	(GlcNAc)	BSA	1	na
N-linked	167	NGA4 - 06	GlcNAcb1-2(GlcNAcb1-6)Mana1-6[GlcNAcb1-2(GlcNAcb1-4)Mana1-3]Manb1-4GlcNAc -BSA	(GlcNAc)	BSA	6	na
N-linked	168	NGA4(B)2 - 04	GlcNAcb1-2(GlcNAcb1-4)(GlcNAcb1-6)Mana1-6[GlcNAcb1-2Mana1-3](GlcNAcb1-4)Manb1-4GlcNAc -BSA	(GlcNAc)	BSA	4	na
N-linked	169	NGA5B - 02	GlcNAcb1-2(GlcNAcb1-4)(GlcNAcb1-6)Mana1-6[GlcNAcb1-2(GlcNAcb1-4)Mana1-3](GlcNAcb1-4)Manb1-4GlcNAc -BSA	(GlcNAc)	BSA	2	na
N-linked	170	NA4 - 05	Galb1-4GlcNAcb1-2(Galb1-4GlcNAcb1-6)Mana1-6[Galb1-4GlcNAcb1-2(Galb1-4GlcNAcb1-4)Mana1-3]Manb1-4GlcNAc -BSA	(GlcNAc)	BSA	5	na
peptide-Tn	171	Ac-P-Tn(Thr)-T-G - 05	Ac-Pro-(GalNAca)Thr-Thr-Gly-Hex-BSA (muc2)	hex	BSA	5	>95%
peptide-Tn	172	Ac-P-Tn(Thr)-T-G - 08	Ac-Pro-(GalNAca)Thr-Thr-Gly-Hex-BSA (muc2)	hex	BSA	8	>95%
peptide-Tn	173	Ac-P-Tn(Thr)-T-G - 22	Ac-Pro-(GalNAca)Thr-Thr-Gly-Hex-BSA (muc2)	hex	BSA	22	>95%
peptide-Tn	174	Ac-Tn(Thr)-Tn(Thr)-Tn(Thr)-G - 05	Ac-(GalNAca)Thr-(GalNAca)Thr-(GalNAca)Thr-Gly-Hex-BSA (muc2)	hex	BSA	5	>95%
peptide-Tn	175	Ac-Tn(Thr)-Tn(Thr)-Tn(Thr)-G - 08	Ac-(GalNAca)Thr-(GalNAca)Thr-(GalNAca)Thr-Gly-Hex-BSA (muc2)	hex	BSA	8	>95%
peptide-Tn	176	Ac-Tn(Thr)-Tn(Thr)-Tn(Thr)-G - 20	Ac-(GalNAca)Thr-(GalNAca)Thr-(GalNAca)Thr-Gly-Hex-BSA (muc2)	hex	BSA	20	>95%
peptide-Tn	177	Ac-S-Tn(Thr)-Tn(Thr)-G - 05	Ac-Ser-(GalNAca)Thr-(GalNAca)Thr-Gly-Hex-BSA (muc2)	hex	BSA	5	>95%
peptide-Tn	178	Ac-S-Tn(Thr)-Tn(Thr)-G - 09	Ac-Ser-(GalNAca)Thr-(GalNAca)Thr-Gly-Hex-BSA (muc2)	hex	BSA	9	>95%
peptide-Tn	179	Ac-S-Tn(Thr)-Tn(Thr)-G - 22	Ac-Ser-(GalNAca)Thr-(GalNAca)Thr-Gly-Hex-BSA (muc2)	hex	BSA	22	>95%
non-human-aGal	180	Gala3-type1 - 09	Gala1-3Galb1-3GlcNAc-BSA	3 atom spacer	BSA	9	na
Blood Group H	181	2'FucLac (BG-H6) - 07	Fuca1-2Galb1-4Glc-BSA	3 atom spacer	BSA	7	na
peptide-Tn	182	Ac-S-Tn(Thr)-V-G - 04	Ac-Ser-(GalNAca)Thr-Val-Gly-Hex-BSA	hex	BSA	4	>95%
peptide-Tn	183	Ac-S-Tn(Thr)-V-G - 22	Ac-Ser-(GalNAca)Thr-Val-Gly-Hex-BSA	hex	BSA	22	>95%
peptide-Tn	184	Ac-G-V-Tn(Thr)-S-A-G - 04	Ac-Gly-Val-(GalNAca)Thr-Ser-Ala-Gly-Hex-BSA (muc1)	hex	BSA	4	>95%
peptide-Tn	185	Ac-G-V-Tn(Thr)-S-A-G - 21	Ac-Gly-Val-(GalNAca)Thr-Ser-Ala-Gly-Hex-BSA (muc1)	hex	BSA	21	>95%
peptide-TF	186	GTSSAS-TF(Thr)-GHATPLPVTD	BSA-PEG7-Gly-Thr-Ser-Ser-Ala-Ser-(Galb1-3GalNAca)Thr-Gly-His-Ala-Thr-Pro-Leu-Pro-Val-Thr-Asp	PEG-linker	BSA	4	>95%
peptide-TF	187	GTSSA-TF(Ser)-TGHATPLPVTD	BSA-PEG7-Gly-Thr-Ser-Ser-Ala-(Galb1-3GalNAca)Ser-Thr-Gly-His-Ala-Thr-Pro-Leu-Pro-Val-Thr-Asp (MUC4)	PEG-linker	BSA	4	>95%
peptide-TF	188	GTSSASTGHA-TF(Thr)-PLPVTD	BSA-PEG7-Gly-Thr-Ser-Ser-Ala-Ser-Thr-Gly-His-Ala-(Galb1-3GalNAca)Thr-Pro-Leu-Pro-Val-Thr-Asp	PEG-linker	BSA	5	>95%
peptide-TF	189	GTSSA-TF(Ser)-TF(Thr)-GHATPLPVTD	BSA-PEG7-Gly-Thr-Ser-Ser-Ala-(Galb1-3GalNAca)Ser-(Galb1-3GalNAca)Thr-Gly-His-Ala-Thr-Pro-Leu-Pro-Val-Thr-Asp	PEG-linker	BSA	5	>95%
peptide	190	GTSSASTGHATPLPVTD	BSA-PEG7-Gly-Thr-Ser-Ser-Ala-Ser-Thr-Gly-His-Ala-Thr-Pro-Leu-Pro-Val-Thr-Asp	PEG-linker	BSA	6	>95%
z-control	191	PEG-linker - 06	OH-(CH2)2-NH-Gly-CO-PEG7-NH-(CO)Hept-SH-Mal-Cychex-CO-BSA	PEG-linker	BSA	6	>95%
non-human-aGal	192	Galilli - 21	Gala1-3Galb1-4Glc-BSA	3 atom spacer	BSA	21	na
Blood Group H	193	6'Neu5Ac-LNF V - 12	Fuca1-2Galb1-3(Neu5Aca2-6)GlcNAcb1-3Galb1-APD-HSA	APD	HSA	12 to 15	na
Lewis+Sia	194	Fuc, 6'Neu5Ac-LNnH-APD-HSA - 12	Galb1-4[Fuca1-3]GlcNAcb1-6[Neu5Aca2-6Galb1-4GlcNAcb1-3]Galb1-APD-HSA	APD	HSA	12 to 15	na
carb-Sia	195	3'Neu5Ac-3-FL - 07	Neu5Aca2-3Galb1-4(Fuca1-3)Glc -BSA	3 atom spacer	BSA	7	na
peptide	196	Ac-S-Thr-S-G - 18	Ac-Ser-Thr-Ser-Gly-Hex-BSA	hex	BSA	18	>95%
N-linked	197	GlcNAc-Man3 - 02	Mana1-6(GlcNAcb1-2Mana1-3)Manb1-4GlcNAcb-BSA	(GlcNAc)	BSA	2	>95%
N-linked	198	LacNAc-Man5 - 02	Mana1-6(Mana1-3)Mana1-6(Galb1-4GlcNAcb1-2Mana1-3)Manb1-4GlcNAcb-BSA	(GlcNAc)	BSA	2	>95%
N-linked	199	GlcNAc-Man5 - 03	Mana1-6(Mana1-3)Mana1-6(GlcNAcb1-2Mana1-3)Manb1-4GlcNAcb-BSA	(GlcNAc)	BSA	3	>95%
Lewis	200	LeA-LeX - 21	Galb1-3(Fuca1-4)GlcNAcb1-3Galb1-4(Fuca1-3)GlcNAcb1-3Galb1-APD-HSA	APD	HSA	21	na
carb-Sia	201	3'Neu5Ac-LNnT - 09	Neu5Aca2-3Galb1-4GlcNAcb1-3Galb1-APD-HSA	APD	HSA	9	na
GAG	202	Hep-N-acetylated	fully N-acetylated heparin polysaccharide	na	BSA	1	na
GAG	203	Hep-5000 - 01	heparin polysaccharide (MW ~5000)	na	BSA	1	na
N-linked	204	Man6 - I - 04	Mana1-6(Mana1-3)Mana1-6(Mana1-2Mana1-3)Manb1-BSA	(GlcNAc)	BSA	4	>90%
Lewis	205	3'-sulpho-LeX - 15	3-SO3-Galb1-4[Fuca1-3)GlcNAc-BSA	3 atom spacer	BSA	15	na
GAG-Hya	206	Hya9 - 03	(GlcAb1-3GlcNAcb1-4)4b1-3GlcAb1-BSA	(GlcNAc)	BSA	3	na
Lewis	207	3'-sulpho-LeA - 15	3-SO3-Galb1-3[Fuca1-4)GlcNAc-BSA	3 atom spacer	BSA	15	na
non-human	208	Gala1-2Gal - 13	Gala1-2Gal-BSA	3 atom spacer	BSA	13	na
Lewis	209	6'-sulpho-LeX - 08	6-SO3-Galb1-4[Fuca1-3)GlcNAc-BSA	3 atom spacer	BSA	8	na
GAG-Hya	210	Hya8 - 03	(GlcNAcb1-4GlcAb1-3)4b1-BSA	(GlcNAc)	BSA	3	na
Lewis	211	6'-sulpho-LeA - 16	6-SO3-Galb1-3[Fuca1-4)GlcNAc-BSA	3 atom spacer	BSA	16	na
Blood Group H	212	MSMFLNH I - 11	Neu5Aca2-6Galb1-4GlcNAcb1-6 (Fuca1-2Galb1-3GlcNAcb1-3)Galb1-BSA	(Glc)	BSA	11	>95%
Blood Group A	213	A-LeB hexa - 06	GalNAca1-3(Fuca1-2)Galb1-3(Fuca1-4)GlcNAcb1-3Galb1-BSA	(Glc)	BSA	6	na
N-linked	214	Hybrid-M5N4B - 03	GlcNAcb1-2Mana1-3[Mana1-3(Mana1-6)Mana1-6](GlcNAcb1-4)Manb1-4GlcNAcb1-BSA	(GlcNAc)	BSA	3	na
Lewis	215	MSMFLnNH - 09	Galb1-4(Fuca1-3)GlcNAcb1-6 (Neu5Aca2-6Galb1-4GlcNAcb1-3)Galb1-BSA	(Glc)	BSA	9	na
carb-type1	216	iLNO - 06	Galb1-3GlcNAcb1-3Galb1-4GlcNAcb1-6 (Galb1-3GlcNAcb1-3)Galb1-BSA	(Glc)	BSA	6	na
Blood Group H	217	MFLNH I - 11	Galb1-4GlcNAcb1-6 (Fuca1-2Galb1-3GlcNAcb1-3)Galb1-BSA	(Glc)	BSA	11	>95%
non-human-aGal	218	alphaGal-6-deoxy - 11	Gala1-3Galb1-4(6deoxy-GlcNAc)-HSA (alphaGal)-HSA	3 atom spacer	HSA	11	na
Lewis	219	MFLNH III - 14	Galb1-4(Fuca1-3)GlcNAcb1-6 (Galb1-3GlcNAcb1-3)Galb1-BSA	(Glc)	BSA	14	na
Blood Group H	220	TFiLNO(1-2,1-2,1-3) - 04	Fuca1-2Galb1-3GlcNAcb1-3Galb1-4(Fuca1-3)GlcNAcb1-6(Fuca1-2Galb1-3GlcNAcb1-3)Galb-BSA (mixed with other stuff by MS)	(Glc)	BSA	4	mixture of at least 3 glycans
Lewis	221	LeC (dimeric)-Sp - 16	Galb1-3GlcNAcb1-3Galb1-3GlcNAcb-Sp-BSA	Sp	BSA	16	>95%
carb-Sia	222	3'Neu5Ac(9Ac)-LacNAc-Sp - 04	Neu5Ac(9Ac)a2-3Galb1-4GlcNAcb-Sp-BSA	Sp	BSA	4	>95%
non-human-aGal	223	Bdi-g - 06	Gala1-3Galb– HSA	(Glc)	HSA	6	>95%
glycolipid-neutral	224	Lac-C5 - 14	Galb1-4Glcb – BSA	pentyl-azide	BSA	14	>95%
carb-Man	225	Mana1-6Man-a - 04	Mana1-6Man-a - BSA	MEAG	BSA	4	>95%
Blood Group B	226	B tetra type 1-Sp - 16	Gala1-3[Fuca1-2]Galb1-3GlcNAcb-Sp-BSA	Sp	BSA	16	>95%
carb-type 2	227	LacNAc-Sp - 06	Galb1-4GlcNAcb-Sp-BSA	Sp	BSA	6	>95%
carb-GlcNAc	228	LNT-2-Sp - 15	GlcNAcb1-3Galb1-4Glcb-Sp-BSA	Sp	BSA	15	>95%
glycolipid	229	GD1a-Sp - 05	Neu5Aca2-3[Neu5Aca2-3Galb1-3GalNAcb1-4]Galb1-4Glcb-Sp-BSA	Sp	BSA	5	>95%
carb-Sia	230	6'Neu5Gc-LacNAc-Sp - 05	Neu5Gca2-6Galb1-4GlcNAcb-Sp-BSA	Sp	BSA	5	>95%
glycolipid	231	SSEA-4-Sp - 05	Neu5Aca2-3Galb1-3GalNAcb1-3Gala1-4Galb1-4Glcb-Sp-BSA	Sp	BSA	5	>95%
carb-Sia	232	3'Neu5Ac(9Ac)-LacNAc-Sp - 10	Neu5Ac(9Ac)a2-3Galb1-4GlcNAcb-Sp-BSA	Sp	BSA	10	>95%
Lewis	233	3'Neu5Ac(9Ac)-LeC-Sp - 12	Neu5Ac(9Ac)a2-3Galb1-3GlcNAcb-Sp-BSA	Sp	BSA	12	>95%
carb-GalNAc	234	LDN-Sp - 14	GalNAcb1-4GlcNAcb-Sp-BSA	Sp	BSA	14	>95%
Blood Group B	235	B tetra type 2-Sp - 07	Gala1-3[Fuca1-2]Galb1-4GlcNAcb-Sp-BSA	Sp	BSA	7	>95%
glycolipid	236	GD1a-Sp - 10	Neu5Aca2-3[Neu5Aca2-3Galb1-3GalNAcb1-4]Galb1-4Glcb-Sp-BSA	Sp	BSA	10	>95%
peptide-GlcNAcb	237	Ac-S-Ser(GlcNAc-b)-S-G - 24	Ac-Ser-(GlcNAcβ)Ser-Ser-Gly-Hex-BSA	hex	BSA	24	>95%
carb-type 2	238	LacNAc-Sp - 15	Galb1-4GlcNAcb-Sp-BSA	Sp	BSA	15	>95%
Lewis	239	LeC (dimeric)-Sp - 06	Galb1-3GlcNAcb1-3Galb1-3GlcNAcb-Sp-BSA	Sp	BSA	6	>95%
glycolipid-neutral	240	Lac-C5 - 05	Galb1-4Glcb – BSA	pentyl-azide	BSA	5	>95%
glycolipid	241	SSEA-4-Sp - 12	Neu5Aca2-3Galb1-3GalNAcb1-3Gala1-4Galb1-4Glcb-Sp-BSA	Sp	BSA	12	>95%
non-human-aGal	242	Bdi-g - 16	Gala1-3Galb– BSA	(Glc)	BSA	16	>95%
Blood Group A	243	A tetra type 1-Sp - 15	GalNAca1-3[Fuca1-2]Galb1-3GlcNAcb-Sp-BSA	Sp	BSA	15	>95%
non-human	244	Forssman Tetra-BSA - 05	GalNAca1-3GalNAcb1-3Gala1-4Galb-BSA	(Glc)	BSA	5	>95%
z-control	245	BSA - C5 (Alkyne) - 10	DF-168B-175-1 C5-alkyne-BSA	C5	BSA	10	>95%
Blood Group H	246	BG-H2 - 16	Fuca1-2Galb1-4GlcNAcb-HSA	unknown	HSA	16	na
carb-Sia	247	CT/Sda-Sp - 13	Neu5Aca2-3[GalNAcb1-4]Galb1-4GlcNAcb-Sp-BSA; like GM2 but on glycoproteins	Sp	BSA	13	>95%
Blood Group A	248	A tetra type 2-Sp - 17	GalNAca1-3[Fuca1-2]Galb1-4GlcNAcb-Sp-BSA	Sp	BSA	17	>95%
carb-Sia	249	6'Neu5Ac-LacNAc (dimeric)-Sp - 13	Neu5Aca2-6[Galb1-4GlcNAcb1-3)2b-Sp-BSA	Sp	BSA	13	>95%
glycolipid	250	GM3(Gc)-Sp - 14	Neu5Gca2-3Galb1-4Glcb-Sp-BSA	Sp	BSA	14	>95%
carb-Sia	251	3'KDN-LacNAc-Sp - 05	KDNa2-3Galb1-4GlcNAcb-Sp-BSA	Sp	BSA	5	>95%
carb-GlcNAc	252	GNLacNAc-Sp - 06	GlcNAcb1-3Galb1-4GlcNAcb-Sp-BSA	Sp	BSA	6	>95%
Blood Group A	253	2'F-A type 2-Sp - 05	GalNAca1-3[Fuca1-2]Galb1-4[Fuca1-3]GlcNAcb-Sp-BSA	Sp	BSA	5	>95%
glycolipid-neutral	254	Gb4 tetra (P1 tetra)-Sp - 15	GalNAcb1-3Gala1-4Galb1-4GlcNAcb-Sp-BSA	Sp	BSA	15	>95%
carb-GlcNAc	255	GNLacNAc-Sp - 16	GlcNAcb1-3Galb1-4GlcNAcb-Sp-BSA	Sp	BSA	16	>95%
carb-Sia	256	3'Neu5Gc-LacNAc-Sp - 06	Neu5Gca2-3Galb1-4GlcNAcb-Sp-BSA	Sp	BSA	6	>95%
glycolipid	257	GT3-Sp - 03	Neu5Aca2-8Neu5Aca2-8Neu5Aca2-3Galb1-4Glcb-Sp-BSA	Sp	BSA	3	>95%
carb-Glc	258	Glc-a - 05	Glc-a - BSA	MEAG	BSA	5	>95%
Lewis	259	LeC-Sp - 15	Galb1-3GlcNAcb-Sp-BSA	Sp	BSA	15	>95%
z-control	260	Triazole linker from Xuefei - 43	BSA-linker-triazole from Xuefei	adipic acid	BSA	43	>95%
carb-Sia	261	6'Neu5Ac-LacNAc-Sp - 05	Neu5Aca2-6Galb1-4GlcNAcb-Sp-BSA	Sp	BSA	5	>95%
glycolipid	262	Fuc-GM1a - 08	Fuca1-2Galb1-3GalNAcb1-4(Neu5Aca2-3)Galb1-4-BSA	(Glc)	BSA	8	>90%
Lewis	263	3'KDN-LeC-Sp - 04	KDNa2-3Galb1-3GlcNAcb-Sp-BSA	Sp	BSA	4	>95%
N-linked	264	Man1 - 04	Manβ1-4GlcNAcβ1-4GlcNAcβ1-BSA	4HB	BSA	4	>95%
Blood Group A	265	A tetra type 1-Sp - 05	GalNAca1-3[Fuca1-2]Galb1-3GlcNAcb-Sp-BSA	Sp	BSA	5	>95%
carb-GlcNAc	266	3'GN type1-Sp - 16	GlcNAcb1-3Galb1-3GlcNAcb-Sp-BSA	Sp	BSA	16	>95%
Blood Group B	267	2'F-B type 2-Sp - 15	Gala1-3[Fuca1-2]Galb1-4[Fuca1-3]GlcNAcb-Sp-BSA	Sp	BSA	15	>95%
Lewis	268	3'KDN-LeC-Sp - 12	KDNa2-3Galb1-3GlcNAcb-Sp-BSA	Sp	BSA	12	>95%
Blood Group B	269	B tetra type 2-Sp - 20	Gala1-3[Fuca1-2]Galb1-4GlcNAcb-Sp-BSA	Sp	BSA	20	>95%
non-human	270	Galb1-4Gal	Galb1-4Gal-BSA	3 atom spacer	BSA	nd	na
glycolipid	271	GD3-Sp - 04	Neu5Aca2-8Neu5Aca2-3Galb1-4Glcb-Sp-BSA	Sp	BSA	4	>95%
carb-Sia	272	3'KDN-LacNAc-Sp - 12	KDNa2-3Galb1-4GlcNAcb-Sp-BSA	Sp	BSA	12	>95%
carb-Sia	273	3'Neu5Ac-LacNAc-Sp - 05	Neu5Aca2-3Galb1-4GlcNAcb-Sp-BSA	Sp	BSA	5	>95%
carb-Sia	274	6'Neu5Ac-LDN-Sp - 13	Neu5Aca2-6GalNAcb1-4GlcNAcb-Sp-BSA	Sp	BSA	13	>95%
carb-Man	275	Man-a - 05	Man-a - BSA	MEAG	BSA	5	>95%
Blood Group B	276	B tetra type 1-Sp - 04	Gala1-3[Fuca1-2]Galb1-3GlcNAcb-Sp-BSA	Sp	BSA	4	>95%
Blood Group A	277	A tetra type 2-Sp - 07	GalNAca1-3[Fuca1-2]Galb1-4GlcNAcb-Sp-BSA	Sp	BSA	7	>95%
carb-type 1	278	LNT-Sp - 06	Galb1-3GlcNAcb1-3Galb1-4GlcNAcb-Sp-BSA	Sp	BSA	6	>95%
Lewis	279	LeC-Sp - 07	Galb1-3GlcNAcb-Sp-BSA	Sp	BSA	7	>95%
glycolipid	280	GQ2-Sp - 06	Neu5Aca2-8Neu5Aca2-8Neu5Aca2-8Neu5Aca2-3[GalNAcb1-4]Galb1-4Glcb-Sp-BSA	Sp	BSA	6	>95%
Lewis	281	3'Neu5Ac-LeC-Sp - 12	Neu5Aca2-3Galb1-3GlcNAcb-Sp-BSA	Sp	BSA	12	>95%
glycolipid	282	GM3-Sp - 11	Neu5Aca2-3Galb1-4Glcb-Sp-BSA	Sp	BSA	11	>95%
peptide-Tn-Ser	283	R-Tn(Ser)-Tn-hydroxyethylamide - 36	BSA-linker-Tn(Ser)-hydroxyethylamide	adipic acid	BSA	36	>95%
Lewis	284	3'Neu5Ac-LeC-Sp - 05	Neu5Aca2-3Galb1-3GlcNAcb-Sp-BSA	Sp	BSA	5	>95%
glycolipid	285	GM3-Sp - 04	Neu5Aca2-3Galb1-4Glcb-Sp-BSA	Sp	BSA	4	>95%
carb-GlcNAc	286	3'GN-LacNAc (dimeric)-Sp - 14	GlcNAcb1-3(Galb1-4GlcNAcb1-3)2b-Sp-BSA	Sp	BSA	14	>95%
carb-GlcNAc	287	LNT-2-Sp - 06	GlcNAcb1-3Galb1-4Glcb-Sp-BSA	Sp	BSA	6	>95%
glycolipid	288	GT2-Sp - 08	Neu5Aca2-8Neu5Aca2-8Neu5Aca2-3[GalNAcb1-4]Galb1-4Glcb-Sp-BSA	Sp	BSA	8	>95%
non-human	289	Forssman Tetra-BSA - 13	GalNAca1-3GalNAcb1-3Gala1-4Galb-BSA	(Glc)	BSA	13	>95%
non-human-aGal	290	alpha-Gal tetra - 17	Gala1-3Galb1-4GlcNAcb1-3Galb1-BSA	(Glc)	BSA	17	>95%
glycolipid-neutral	291	Gb5/SSEA3 - 04	Galb1-3GalNAcb1-3Gala1-4Galb1-BSA	(Glc)	BSA	4	>95%
carb-Sia	292	3'Neu5Ac-LacNAc-Sp - 10	Neu5Aca2-3Galb1-4GlcNAcb-Sp-BSA	Sp	BSA	10	>95%
Blood Group H	293	Globo H - 10	Fuca1-2Galb1-3GalNAcb1-3Gala1-4Galb1-BSA	(Glc)	BSA	10	>95%
Blood Group A	294	Globo A - 09	GalNAca1-3(Fuca1-2)Galb1-3GalNAcb1-3Gala1-4Galb1-BSA	(Glc)	BSA	9	>95%
glycolipid	295	GT2-Sp - 03	Neu5Aca2-8Neu5Aca2-8Neu5Aca2-3[GalNAcb1-4]Galb1-4Glcb-Sp-BSA	Sp	BSA	3	>95%
carb-Sia	296	3'Neu5Gc-LacNAc-Sp - 10	Neu5Gca2-3Galb1-4GlcNAcb-Sp-BSA	Sp	BSA	10	>95%
carb-Sia	297	3'Neu5Ac-LacNAc (dimeric)-Sp - 13	Neu5Aca2-3(Galb1-4GlcNAcb1-3)2b-Sp-BSA	Sp	BSA	13	>95%
carb-Sia	298	CT/Sda-Sp - 05	Neu5Aca2-3[GalNAcb1-4]Galb1-4GlcNAcb-Sp-BSA; like GM2 but on glycoproteins	Sp	BSA	5	>95%
peptide-GlcNAca	299	Ac-S-Ser(GlcNAc-a)-S-G - 07	Ac-Ser-(GlcNAcα)Ser-Ser-Gly-Hex-BSA	hex	BSA	7	>95%
Blood Group H	300	TFiLNO(1-2,1-2,1-4) - 06	Fuca1-2Galb1-3GlcNAcb1-3Galb1-4GlcNAcb1-6[Fuca1-2Galb1-3(Fuca1-4)GlcNAcb1-3]Galb-BSA	(Glc)	BSA	6	na
glycolipid	301	GD3-Sp - 08	Neu5Aca2-8Neu5Aca2-3Galb1-4Glcb-Sp-BSA	Sp	BSA	8	>95%
carb-type 1	302	LNT-Sp - 15	Galb1-3GlcNAcb1-3Galb1-4GlcNAcb-Sp-BSA	Sp	BSA	15	>95%
Lewis	303	3'Neu5Gc-LeC-Sp - 12	Neu5Gca2-3Galb1-3GlcNAcb-Sp-BSA	Sp	BSA	12	>95%
glycolipid	304	GQ2-Sp - 03	Neu5Aca2-8Neu5Aca2-8Neu5Aca2-8Neu5Aca2-3[GalNAcb1-4]Galb1-4Glcb-Sp-BSA	Sp	BSA	3	>95%
glycolipid-neutral	305	Gb5/SSEA3 - 12	Galb1-3GalNAcb1-3Gala1-4Galb1-BSA	(Glc)	BSA	12	>95%
peptide-GlcNAcb	306	Ac-S-Ser(GlcNAc-b)-S-G - 07	Ac-Ser-(GlcNAcβ)Ser-Ser-Gly-Hex-BSA	hex	BSA	7	>95%
carb- i antigen	307	LacNAc (dimeric)-Sp - 16	(Galb1-4GlcNAcb1-3)2b-Sp-BSA	Sp	BSA	16	>95%
carb-Sia	308	3'Neu5Ac-LacNAc (dimeric)-Sp - 06	Neu5Aca2-3(Galb1-4GlcNAcb1-3)2b-Sp-BSA	Sp	BSA	6	>95%
non-human-aGal	309	alpha-Gal tetra - 04	Gala1-3Galb1-4GlcNAcb1-3Galb1-BSA	(Glc)	BSA	4	>95%
Lewis	310	3'Neu5Ac(9Ac)-LeC-Sp - 05	Neu5Ac(9Ac)a2-3Galb1-3GlcNAcb-Sp-BSA	Sp	BSA	5	>95%
carb- i antigen	311	LacNAc (dimeric)-Sp - 06	(Galb1-4GlcNAcb1-3)2b-Sp-BSA	Sp	BSA	6	>95%
glycolipid	312	GM2-Sp - 07	Neu5Aca2-3[GalNAcb1-4]Galb1-4Glcb-Sp-BSA	Sp	BSA	7	>95%
carb-type 1	313	MFiLNO(1-3) - 09	Galb1-3GlcNAcb1-3Galb1-4(Fuca1-3)GlcNAcb1-6 (Galb1-3GlcNAcb1-3)Galb1-BSA	(Glc)	BSA	9	na
glycolipid	314	GD2-Sp - 04	Neu5Aca2-8Neu5Aca2-3[GalNAcb1-4]Galb1-4Glcb-Sp-BSA	Sp	BSA	4	>95%
carb-Sia	315	6'Neu5Ac-LacNAc (dimeric)-Sp - 05	ac-Ser-(GlcNAcb1-3GalNAca)Thr-Ser-Gly-Hex-BSA	Sp	BSA	5	>95%
Lewis	316	3'Neu5Gc-LeC-Sp - 05	Neu5Gca2-3Galb1-3GlcNAcb-Sp-BSA	Sp	BSA	5	>95%
Lewis	317	DFLNnH, LeX/LeX - 10	Galb1-4(Fuca1-3)GlcNAcb1-6[Galb1-4(Fuca1-3)GlcNAcb1-3]Galb1-BSA	(Glc)	BSA	10	na
glycolipid	318	GD1b - 05	Neu5Aca2-8Siaa2-3(Galb1-3GalNAcb1-4)Galb1-4-BSA	(Glc)	BSA	5	>90%
carb-Sia	319	6'Neu5Ac-LacNAc-Sp - 11	Neu5Aca2-6Galb1-4GlcNAcb-Sp-BSA	Sp	BSA	11	>95%
carb-GlcNAc	320	3'GN-LacNAc (dimeric)-Sp - 06	GlcNAcb1-3(Galb1-4GlcNAcb1-3)2b-Sp-BSA	Sp	BSA	6	>95%
N-linked	321	Man1 - 12	Manβ1-4GlcNAcβ1-4GlcNAcβ1-BSA	4HB	BSA	12	>95%
glycolipid	322	GM3(Gc)-Sp - 05	Neu5Gca2-3Galb1-4Glcb-Sp-BSA	Sp	BSA	5	>95%
carb-GalNAc	323	LDN-Sp - 05	GalNAcb1-4GlcNAcb-Sp-BSA	Sp	BSA	5	>95%
carb-Sia	324	6'Neu5Ac-LDN-Sp - 05	Neu5Aca2-6GalNAcb1-4GlcNAcb-Sp-BSA	Sp	BSA	5	>95%
glycolipid	325	GT3-Sp - 07	Neu5Aca2-8Neu5Aca2-8Neu5Aca2-3Galb1-4Glcb-Sp-BSA	Sp	BSA	7	>95%
peptide-core 3	326	Ac-S-Thr(core 3)-S-G - 05	Ac-Ser-(GlcNAcb1-3GalNAca)Thr-Ser-Gly-Hex-BSA	hex	BSA	5	>95%
carb-Sia	327	3'Neu5Ac-LDN-Sp - 11	Neu5Aca2-3GalNAcb1-4GlcNAcb-Sp-BSA	Sp	BSA	11	>95%
carb-GlcNAc	328	3'GN type1-Sp - 04	GlcNAcb1-3Galb1-3GlcNAcb-Sp-BSA	Sp	BSA	4	>95%
Lewis	329	DFLNHc, LacNAc/LeB - 08	Galb1-4GlcNAcb1-6[Fuca1-2Galb1-3(Fuca1-4)GlcNAcb1-3]Galb1-BSA	(Glc)	BSA	8	na
glycolipid	330	GD2-Sp - 10	Neu5Aca2-8Neu5Aca2-3[GalNAcb1-4]Galb1-4Glcb-Sp-BSA	Sp	BSA	10	>95%
carb-Sia	331	3'Neu5Ac-LDN-Sp - 05	Neu5Aca2-3GalNAcb1-4GlcNAcb-Sp-BSA	Sp	BSA	5	>95%
z-control	332	BSA - C5 (Alkyne) - 23	DF-168C-16-B5 C5-alkyne-BSA	C5	BSA	23	>95%
Blood Group B	333	2'F-B type 2-Sp - 03	Gala1-3[Fuca1-2]Galb1-4[Fuca1-3]GlcNAcb-Sp-BSA	Sp	BSA	3	>95%
Blood Group A	334	A tetra type 2-Sp - 05	GalNAca1-3[Fuca1-2]Galb1-4GlcNAcb-Sp-BSA	Sp	BSA	5	>95%
Blood Group B	335	B tetra type 2-Sp - 05	Gala1-3[Fuca1-2]Galb1-4GlcNAcb-Sp-BSA	Sp	BSA	5	>95%
glycolipid	336	GM2-Sp - 04	Neu5Aca2-3[GalNAcb1-4]Galb1-4Glcb-Sp-BSA	Sp	BSA	4	>95%
Blood Group A	337	BG-A5-05	GalNAca1-3(Fuca1-2)Galb1-3Galb1-linker-BSA	Oct	BSA	5	>95%
peptide-core 3	338	Ac-S-Thr(core 3)-S-G - 21	Ac-Ser-(GlcNAcb1-3GalNAca)Thr-Ser-Gly-Hex-BSA	hex	BSA	21	>95%
Blood Group B	339	BG-B5-04	Gala1-3(Fuca1-2)Galb1-3Galb1-linker-BSA	Oct	BSA	4	>95%
Blood Group B	340	BG-B5-17	Gala1-3(Fuca1-2)Galb1-3Galb1-linker-BSA	Oct	BSA	17	>95%
peptide-F1a	341	Ac-S-Thr(F1a)-S-G - 18	AcSer-(Galb1-4GlcNAcb1-6GalNAca)Thr-Ser-Gly-Hex-BSA	hex	BSA	18	>95%
Blood Group H	342	BG-H1-10	Fuca1-2Galb1-3GlcNAcb1-linker-BSA	Oct	BSA	10	>95%
Blood Group A	343	BG-A6-04	GalNAca1-3(Fuca1-2)Galb1-4Glcb1-linker-BSA	Oct	BSA	14	>95%
Blood Group A	344	BG-A6-23	GalNAca1-3(Fuca1-2)Galb1-4Glcb1-linker-BSA	Oct	BSA	23	>95%
Blood Group H	345	BG-H5-04	Fuca1-2Galb1-3Galb1-linker-BSA	Oct	BSA	4	>95%
Blood Group H	346	BG-H5-19	Fuca1-2Galb1-3Galb1-linker-BSA	Oct	BSA	19	>95%
Blood Group B	347	BG-B6- 03	Gala1-3(Fuca1-2)Galb1-4Glcb1-linker-BSA	Oct	BSA	3	>95%
Blood Group B	348	BG-B6-15	Gala1-3(Fuca1-2)Galb1-4Glcb1-linker-BSA	Oct	BSA	15	>95%
Blood Group H	349	BG-H6-05	Fuca1-2Galb1-4Glcb1-linker-BSA	Oct	BSA	5	>95%
Blood Group H	350	BG-H6-21	Fuca1-2Galb1-4Glcb1-linker-BSA	Oct	BSA	21	>95%
Blood Group A	351	BG-A5-16	GalNAca1-3(Fuca1-2)Galb1-3Galb1-linker-BSA	Oct	BSA	16	>95%
y-glycoprotein	352	AGE60	Advanced glycation endproducts day 60	na	BSA	na	na
y-glycoprotein	353	Alpha-1-acid glycoprotein	alpha1 Acid Glycoprotein-purified from human serum (Sigma G9985)	na	na	na	>95%
y-glycoprotein	354	Alpha-fetoprotein	alpha fetoprotein (AFP)-human, from cell culture	na	na	na	>95%
y-glycoprotein	355	BSM	Bovine submaxillary mucin (Sigma M3895; STn, STF, S-GlcNAcb1-3, ~20% of Sia is acetylated at 7,8, or 9)	na	na	na	>95%
y-glycoprotein	356	BSM (ox)	periodate oxidized bovine submaxillary mucin	na	na	na	>95%
y-glycoprotein	357	BSM (deacetylated)	Deacetylated-Bovine submaxillary mucin	na	na	na	>95%
y-glycoprotein	358	BSM (asialo)	Asialo-Bovine submaxillary mucin (aBSM, Tn, TF, GlcNAcb1-3GalNAc)	na	na	na	>95%
y-glycoprotein	359	CEA	carcinoembryonic antigen isolated from human metastatic liver	na	na	na	>95%
y-glycoprotein	360	FABP	Fatty Acid Binding Protein (recombinant from E. coli)	na	na	na	>95%
y-glycoprotein	361	fetuin	fetuin from calf serum (Sigma #F2379; most abundant glycans are Neu5Ac2-3LacNAc, Neu5Ac2-6LacNAc, SiaLeC, STF)	na	na	na	>98%
y-glycoprotein	362	fetuin (asialo)	asialofetuin from calf serum- type I (Sigma A4781; Galb1-4GlcNAc, Galb1-3GlcNAc, Galb1-3GalNAc; mostly NA2 and NA3)	na	na	na	>95%
y-glycoprotein	363	PSM A pos	porcine submaxillary mucin (A+)	na	na	na	>95%
y-glycoprotein	364	PSM A neg	porcine submaxillary mucin (A-)	na	na	na	>95%
y-glycoprotein	365	Fetuin (ox)	periodate oxidized fetuin	na	na	na	>95%
y-glycoprotein	366	glycophorin (asialo)	asialo-glycophorin A (aGn)	na	na	na	>95%
y-glycoprotein	367	Glycophorin A	Glycophorin A (Gn; Sigma G5017)	na	na	na	>95%
y-glycoprotein	368	hsp90	human Heat Shock Protein 90; isolated from HeLa cells; mixture of alpha and beta. UniProt ID: P07900 (HSP90α), P08238 (HSP90β)	na	na	na	≥90% (SDS-PAGE)
y-glycoprotein	369	KLH	Keyhole limpet hemocyanin (Sigma H7017)	na	na	na	>95%
y-glycoprotein	370	gp120	gp120 from HIV; expressed in HEK293T cells;	na	na	na	>95%
y-glycoprotein	371	OSM (ox)	periodate oxidized ovine submaxillary mucin	na	na	na	>95%
y-glycoprotein	372	OSM (asialo)	asialo-Ovine submaxillary mucin	na	na	na	na
z-control	373	No Data (BSA for carry over)			BSA	na	>99%
y-glycoprotein	374	ovalbumin	ovalbumin (Sigma A5503; 56% Man5+Man6)	na	na	na	>95%
y-glycoprotein	375	Ovalbumin (ox)	periodate oxidized ovalbumin	na	na	na	>95%
y-glycoprotein	376	PSA	Prostate Specific Antigen (PSA); human seminal fluid	na	na	na	>95%
y-glycoprotein	377	Tgl	Thyroglobulin -human	na	na	na	>95%
y-glycoprotein	378	FABP-3	Fatty Acid Binding Protein (Heart type)	na	na	na	>95%
peptide-core 2	379	Ac-S-Thr(core 2)-S-G - 12	Ac-Ser-(Galb1-3(GlcNAcb1-6)GalNAca)Thr-Ser-Gly-Hex-BSA	hex	BSA	12	>95%
peptide-N-GlcNAc	380	Ac-F-N(GlcNAcb1)-S-G-Hex-12	AcPhe-(GlcNAcb1)Asn-Ser-Gly-Hex-12	hex	BSA	12	>95%
Peptide-core-5	381	Ac-S-Ser(core 5)-S-G-04	Ac-Ser-(GalNAca1-3GalNAca)Ser-Ser-Gly-Hex-BSA	Hex	BSA	4	>95%
Peptide-core-5	382	Ac-S-Ser(core 5)-S-G-18	Ac-Ser-(GalNAca1-3GalNAca)Ser-Ser-Gly-Hex-BSA	Hex	BSA	18	>95%
Peptide-core-5	383	Ac-Ser(core 5)-S-G-05	Ac-(GalNAca1-3GalNAca)Ser-Ser-Gly-Hex-BSA	Hex	BSA	5	>95%
Peptide-core-5	384	Ac-Ser(core 5)-S-G-08	Ac-(GalNAca1-3GalNAca)Ser-Ser-Gly-Hex-BSA	Hex	BSA	8	>95%
y-glycoprotein	385	OSM	Ovine submaxillary mucin (94% STn, 4% TF, 2% Fuca1-2Galb1-3GalNAc)	na	na	na	>95%
peptide-Fuc	386	Ac-G-S(Fuca)-S-G-Hex-05	Ac-G-S(Fuca)-S-G-Hex-BSA	Hex	BSA	5	>95%
peptide-Fuc	387	Ac-G-S(Fuca)-S-G-Hex-15	Ac-G-S(Fuca)-S-G-Hex-BSA	Hex	BSA	15	>95%
peptide-Xyl	388	Ac-G-S(Xylb)-G-G-Hex-04	Ac-Gly-Ser(Xylb)-Gly-Gly-Hex-BSA	Hex	BSA	4	>95%
peptide-Xyl	389	Ac-G-S(Xylb)-G-G-Hex-21	Ac-Gly-Ser(Xylb)-Gly-Gly-Hex-BSA	Hex	BSA	21	>95%
peptide-Tn	390	Ac-G-S-T(Tna)A-P-G-Hex-06	Ac-G-S-T(GalNAca)A-P-G-Hex-BSA	Hex	BSA	6	>95%
peptide-Tn	391	Ac-G-S-T(Tna)A-P-G-Hex-19	Ac-G-S-T(GalNAca)A-P-G-Hex-BSA	Hex	BSA	19	>95%
peptide-Glc	392	Ac-A-S(Glcb)-S-G-Hex-05	Ac-A-S(Glcb)-S-G-Hex-BSA	Hex	BSA	5	>95%
peptide-Glc	393	Ac-A-S(Glcb)-S-G-Hex-18	Ac-A-S(Glcb)-S-G-Hex-BSA	Hex	BSA	18	>95%
N-linked	394	Man8D1D3 #2	Mana1-2Mana1-6(Mana1-3)Mana1-6(Mana1-2Mana1-2Mana1-3)Manb1-4GlcNAc-BSA	(GlcNAc)	BSA	6	na
peptide	395	Muc1	BSA--hexyl-G-V-T-S-A-P-D-T-R-P-A-P-G-S-T-A-P-P-A-amide	azido-hexyl	BSA	6	>95%
peptide-Tn	396	Muc1-Tn8	BSA--hexyl-G-V-T-S-A-P-D-T(GalNAc-a)-R-P-A-P-G-S-T-A-P-P-A-amide	azido-hexyl	BSA	6	>95%
peptide-Tn	397	Muc1-Tn15	BSA--hexyl-G-V-T-S-A-P-D-T-R-P-A-P-G-S-T(GalNAc-a)-A-P-P-A-amide	azido-hexyl	BSA	6	>95%
z-control	398	human IgM	use 50ug/mL + 75ug/mL BSA;	na	IgM	na	>95%
z-control	399	human IgA	use 50ug/mL + 75ug/mL BSA	na	IgA	na	>95%
z-control	400	human IgG	use 50ug/mL + 75ug/mL BSA	na	IgG	na	>95%
y-other	401	dsDNA	double stranded calf thymus DNA	na	na	na	>95%
z-control	402	rabbit IgG	use 50ug/mL + 75ug/mL BSA	na	IgG	na	>95%
z-control	403	mouse IgM	use 50ug/mL + 75ug/mL BSA; monoclonal IgM purified from hybridoma	na	IgM	na	>95%
z-control	404	mouse IgG	use 50ug/mL + 75ug/mL BSA	na	IgG	na	>95%
z-control	405	No Data (BSA for carry over)	Bovine serum albumin	na	BSA	na	>99%
z-control	406	No Data (BSA for carry over)		na	HSA	na
z-control	407	No Data (BSA for carry over)		na	BSA	na
peptide-Man	408	Ac-P-T(Mana)-A-G - 07	Ac-Pro-Thr(Man a)-Ala-Gly-Hex-BSA	hex	BSA	7	>95%
peptide-Man	409	Ac-S-S(Mana)-S-G - 20	Ac-S-S(Man a)-S-G-Hex-OH	hex	BSA	20	>95%
peptide-Gal	410	Ac-S-S(Gala)-S-G - 16	Ac-S-S(Gal a)-S-G-Hex-OH	hex	BSA	16	>95%
peptide-Man	411	Ac-P-T(Mana)-A-G - 22	Ac-Pro-Thr(Man a)-Ala-Gly-Hex-BSA	hex	BSA	22	>95%
y-glycoprotein	412	fetuin (human)	a2-HS-glycoprotein (aka human fetuin)	na	na	na	>95%
peptide	413	Ac-APGSTAPPA-G-05	Ac-A-P-G-S-T-A-P-P-A-G-	hex	BSA	5	>95%
peptide-Tn	414	Ac-APGS-Tn(Thr)-APPA-G-11	Ac-A-P-G-S-Tn(Thr)-A-P-P-A-G-	hex	BSA	11	>95%
peptide-Tn	415	Ac-APGS-Tn(Thr)-APPA-G-03	Ac-A-P-G-S-Tn(Thr)-A-P-P-A-G-	hex	BSA	3	>95%
peptide	416	Ac-APGSTAPPA-G-14	Ac-A-P-G-S-T-A-P-P-A-G-	hex	BSA	14	>95%
peptide	417	Ac-GSTAP-G-05	Ac-G-S-T-A-P-G-	hex	BSA	5	>95%
glycolipid-neutral	418	iGb4-07	GalNAcb1-3Gala1-3Galb-	(Glc)	BSA	7	>95%
peptide	419	Ac-GSTAP-G-15	Ac-G-S-T-A-P-G-	hex	BSA	15	>95%
glycolipid-neutral	420	iGb5-06	Galb1-3GalNAcb1-3Gala1-3Galb-	(Glc)	BSA	6	>95%
peptide-Tn-Ser	421	AzHex-S-Tn(Ser)-V-G-HexNH2-06	BSA-AzHex-S-Tn(Ser)-V-G-HexNH2	azido-hexyl	BSA	6	>95%
carb-Man	422	Ma2Ma6(Ma2Ma3)-03	aMan(1-2)aMan(1-6)[aMan(1-2)aMan(1-3)]	(Man)	BSA	3	>95%
peptide-Tn-Ser	423	AzHex-S-Tn(Ser)-V-G-HexOH-06	BSA-AzHex-S-Tn(Ser)-V-G-HexOH	azido-hexyl	BSA	6	>95%
carb-Man	424	Ma2Ma2Ma3-04	aMan(1-2)aMan(1-2)aMan(1-3)	(Man)	BSA	4	>95%
peptide-Tn-Ser	425	AzHex-S-Tn(Ser)-V-G-HexOH-15	BSA-AzHex-S-Tn(Ser)-V-G-HexOH	azido-hexyl	BSA	15	>95%
non-human	426	Rha-a - 05	Rha-a – BSA	MEAG	BSA	5	>95%
peptide-Tn-Ser	427	AzHex-S-Tn(Ser)-V-G-HexNH2-16	BSA-AzHex-S-Tn(Ser)-V-G-HexNH2	azido-hexyl	BSA	16	>95%
non-human	428	Rha-b - 05	Rha-b - BSA	MEAG	BSA	5	>95%
peptide-Tn-Ser	429	Ac-S-Tn(Ser)-V-G-03	Ac-Ser-Ser(GalNAca)-V-G-	hex	BSA	3	>95%
peptide-TF	430	Ac-S-TFa(Ser)-TFa(Ser)-G-15	Ac-Ser-Ser(Galb1-3GalNAca-)-Ser(Galb1-3GalNAca-)-Gly-Hex	hex	BSA	15	>95%
carb-Man	431	Ma2Ma3(Ma6)-08	aMan(1-2)aMan(1-3)[aMan(1-6)]	(Man)	BSA	8	>95%
glycolipid-neutral	432	iFs-05	GalNAca1-3GalNAcb1-3Gala1-3Galb- (iso-Forssman)	(Glc)	BSA	5	>95%
peptide-Core4	433	Ac-S-Core4(Thr)-S-G-07	Ac-Ser-Core4(Thr)-Ser-Gly-Hex-BSA	hex	BSA	7	>95%
glycolipid	434	GT1a - 04	Neu5Aca2-8Neu5Aca2-3Galb1-3GalNAcb1-4(Neu5Aca2-3)Galb-	(Glc)	BSA	4	>95%
peptide-Core4	435	Ac-S-Core4(Thr)-S-G-10	Ac-Ser-Core4(Thr)-Ser-Gly-Hex-BSA	hex	BSA	10	>95%
glycolipid-neutral	436	iFs-11	GalNAca1-3GalNAcb1-3Gala1-3Galb- (iso-Forssman)	(Glc)	BSA	11	>95%
carb-Man	437	Ma3(Ma6Ma6Ma3)-05	aMan(1-3)[aMan(1-6)]aMan(1-6)[aMan(1-3)]	(Man)	BSA	5	>95%
peptide-Tn	438	AzHex-D-Tn(Thr)-R-NH2-06	BSA--hexyl-D-T(GalNAc-a)-R-amide	azido-hexyl	BSA	6	>95%
carb-Man	439	Ma2Ma2Ma3(Ma3Ma6)-03	aMan(1-2)aMan(1-2)aMan(1-3)[aMan(1-3)aMan(1-6)]	(Man)	BSA	3	>95%
peptide-Tn	440	AzHex-PD-Tn(Thr)-RP-NH2-07	BSA--hexyl-PD-T(GalNAc-a)-RP-amide	azido-hexyl	BSA	7	>95%
carb-Man	441	Ma2Ma3Ma6(Ma3)-04	aMan(1-2)aMan(1-3)aMan(1-6)[aMan(1-3)]	(Man)	BSA	4	>95%
peptide-Tn	442	AzHex-SAPD-Tn(Thr)-RPAP-NH2-07	BSA--hexyl-SAPD-T(GalNAc-a)-RPAP-amide	azido-hexyl	BSA	7	>95%
carb-Man	443	Ma2Ma3(Ma6)-04	aMan(1-2)aMan(1-3)[aMan(1-6)]	(Man)	BSA	4	>95%
peptide-Tn	444	AzHex-VTSAPD-Tn(Thr)-RPAPGS-NH2-06	BSA--hexyl-VTSAPD-T(GalNAc-a)-RPAPGS-amide	azido-hexyl	BSA	6	>95%
carb-Man	445	Ma3Ma6-05	aMan(1-3)aMan(1-6)	(Man)	BSA	5	>95%
carb-Man	446	Ma2Ma6-16	aMan(1-2)aMan(1-6)	(Man)	BSA	16	>95%
carb-Man	447	Ma2Ma6(Ma3)-07	aMan(1-2)aMan(1-6)[aMan(1-3)]	(Man)	BSA	7	>95%
carb-GlcA	448	GlcA-LNT-05	GlcAb1-3Galb1-3GlcNAcb1-3Galb-	(Glc)	BSA	5	>95%
peptide	449	AzHex-D-T-R-NH2-07	BSA--hexyl-D-T-R-amide	azido-hexyl	BSA	7	>95%
peptide	450	AzHex-P-D-T-R-P-NH2-07	BSA--hexyl-PDTRP-amide	azido-hexyl	BSA	7	>95%
peptide	451	AzHex-S-A-P-D-T-R-P-A-P-NH2-07	BSA--hexyl-SAPDTRPAP-amide	azido-hexyl	BSA	7	>95%
peptide	452	AzHex-V-T-S-A-P-D-T-R-P-A-P-G-S-NH2-07	BSA--hexyl-VTSAPDTRPAPGS-amide	azido-hexyl	BSA	7	>95%
glycolipid	453	GD2-b-propyl-03	Neu5Aca2-8Neu5Aca2-3[GalNAcb1-4]Galb1-4Glcb-propyl-BSA	propyl-azide	BSA	3	>95%
carb-Man	454	Ma2Ma2Ma3(Ma6Ma6)-06	aMan(1-2)aMan(1-2)aMan(1-3)[aMan(1-6)aMan(1-6)]	(Man)	BSA	6	>95%
glycolipid	455	GD3(9-OAc)-b-propyl-03	Neu5Ac(9-OAc)a2-8Neu5Aca2-3Galb1-4Glcb-propyl-BSA	propyl-azide	BSA	3	>95%
carb-Man	456	Ma2Ma3(Ma6)Ma6-09	aMan(1-2)aMan(1-3)[aMan(1-6)]aMan(1-6)	(Man)	BSA	9	>95%
glycolipid	457	GD3(Gc-Ac)-b-propyl-03	Neu5Gca2-8Neu5Aca2-3Galb1-4Glcb-propyl-BSA	propyl-azide	BSA	3	>95%
carb-Man	458	Ma6(Ma3)Ma6-10	aMan(1-6)[aMan(1-3)]aMan(1-6)	(Man)	BSA	10	>95%
glycolipid	459	GD3(Gc-Gc)-b-propyl-03	Neu5Gca2-8Neu5Gca2-3Galb1-4Glcb-propyl-BSA	propyl-azide	BSA	3	>95%
carb-Man	460	Ma2Ma6(Ma3)Ma6-07	aMan(1-2)aMan(1-6)[aMan(1-3)]aMan(1-6)	(Man)	BSA	7	>95%
glycolipid	461	GM1b-05	Siaa2-3Galb1-3GalNAcb1-4Galb-	(Glc)	BSA	5	>95%
carb-Man	462	Ma6Ma6(Ma2Ma3)-06	aMan(1-6)aMan(1-6)[aMan(1-2)aMan(1-3)]	(Man)	BSA	6	>95%
carb-Man	463	Ma2Ma6Ma6-06	aMan(1-2)aMan(1-6)aMan(1-6)	(Man)	BSA	6	>95%
peptide-TF	464	Ac-S-TFa(Ser)-TFa(Ser)-G-03	Ac-Ser-Ser(Galb1-3GalNAca-)-Ser(Galb1-3GalNAca-)-Gly-Hex	hex	BSA	3	>95%
carb-Man	465	Ma4(Ma6)-07	aMan(1-4)[aMan(1-6)]	(Man)	BSA	7	>95%
carb-Man	466	Ma2Ma3Ma6(Ma3)-10	aMan(1-2)aMan(1-3)aMan(1-6)[aMan(1-3)]	(Man)	BSA	10	>95%
glycolipid	467	GM1b-13	Siaa2-3Galb1-3GalNAcb1-4Galb-	(Glc)	BSA	13	>95%
carb-Man	468	Ma6Ma4(Ma6Ma6)-06	aMan(1-6)aMan(1-4)[aMan(1-6)aMan(1-6)]	(Man)	BSA	5.5	>95%
carb-Man	469	Ma2Ma6(Ma2Ma3)Ma6-04	aMan(1-2)aMan(1-6)[aMan(1-2)aMan(1-3)]aMan(1-6)	(Man)	BSA	4	>95%
peptide-Core4	470	Ac-S-Core4(Thr)-S-G-03	Ac-Ser-Core4(Thr)-Ser-Gly-Hex-BSA	hex	BSA	3	>95%
carb-Man	471	Ma3Ma6-13	aMan(1-3)aMan(1-6)	(Man)	BSA	13	>95%
glycolipid	472	3'-Neu5Ac-Gb3-08	Siaa2-3Gala1-4Galb-	(Glc)	BSA	8	>95%
carb-Man	473	Ma2Ma2Ma3(Ma6)-07	aMan(1-2)aMan(1-2)aMan(1-3)[aMan(1-6)]	(Man)	BSA	7	>95%
carb-Man	474	Ma3(Ma6)Ma6(Ma2Ma3)-06	aMan(1-3)[aMan(1-6)]aMan(1-6)[aMan(1-2)aMan(1-3)]	(Man)	BSA	5.6	>95%
carb-GlcA	475	GlcA-LNT-16	GlcAb1-3Galb1-3GlcNAcb1-3Galb-	(Glc)	BSA	16	>95%
carb-Man	476	Ma2Ma3-11	aMan(1-2)aMan(1-3)	(Man)	BSA	11	>95%
carb-Man	477	Ma2Ma2Ma3-12	aMan(1-2)aMan(1-2)aMan(1-3)	(Man)	BSA	12	>95%
carb-Man	478	Ma2Ma3-04	aMan(1-2)aMan(1-3)	(Man)	BSA	4	>95%
carb-Man	479	Ma2Ma3Ma6-15	aMan(1-2)aMan(1-3)aMan(1-6)	(Man)	BSA	15	>95%
carb-Man	480	Ma3Ma6(Ma2Ma3)-03	aMan(1-3)aMan(1-6)[aMan(1-2)aMan(1-3)]	(Man)	BSA	3.4	>95%
y-other	481	DNP-BSA	dinitrophenylated lysines on BSA	na	BSA
carb-Man	482	Ma6Ma6-05	aMan(1-6)aMan(1-6)	(Man)	BSA	5	>95%
glycolipid	483	LSTd-03	Siaa2-3Galb1-4GalNAcb1-3Galb-	(Glc)	BSA	3	>95%
carb-Man	484	Ma2Ma2-06	aMan(1-2)aMan(1-2)	(Man)	BSA	6	>95%
carb-Man	485	Ma3Ma6(Ma2Ma3)-10	aMan(1-3)aMan(1-6)[aMan(1-2)aMan(1-3)]	(Man)	BSA	10	>95%
carb-Man	486	Ma2Ma2Ma3(Ma3Ma6)-09	aMan(1-2)aMan(1-2)aMan(1-3)[aMan(1-3)aMan(1-6)]	(Man)	BSA	9	>95%
glycolipid-neutral	487	iGb4-19	GalNAcb1-3Gala1-3Galb-	(Glc)	BSA	19	>95%
carb-Man	488	Ma6Ma6-09	aMan(1-6)aMan(1-6)	(Man)	BSA	9	>95%
carb-Man	489	Ma2Ma2Ma2-04	aMan(1-2)aMan(1-2)aMan(1-2)	(Man)	BSA	4	>95%
glycolipid-neutral	490	iGb5-15	Galb1-3GalNAcb1-3Gala1-3Galb-	(Glc)	BSA	15	>95%
carb-Man	491	Ma2Ma2-11	aMan(1-2)aMan(1-2)	(Man)	BSA	11	>95%
carb-Man	492	Ma3Ma6(Ma3)-04	aMan(1-3)aMan(1-6)[aMan(1-3)]	(Man)	BSA	4	>95%
glycolipid	493	3'-Neu5Ac-Gb3 - 04	Siaa2-3Gala1-4Galb1-	(Glc)	BSA	4	>95%
carb-Man	494	Ma6(Ma3)Ma6-04	aMan(1-6)[aMan(1-3)]aMan(1-6)	(Man)	BSA	4	>95%
carb-Man	495	Ma3(Ma6)-07	aMan(1-3)[aMan(1-6)]	(Man)	BSA	7	>95%
glycolipid	496	di-sialyl type 1 - 04	Neu5Acα2-8Neu5Acα2-3Galβ1-3GlcNAcβ1-3Galb-	(Glc)	BSA	4	>95%
carb-Man	497	Ma3Ma6(Ma3)-11	aMan(1-3)aMan(1-6)[aMan(1-3)]	(Man)	BSA	11	>95%
carb-Man	498	Ma2Ma6(Ma2Ma3)-07	aMan(1-2)aMan(1-6)[aMan(1-2)aMan(1-3)]	(Man)	BSA	7	>95%
peptide-Tn-Ser	499	Ac-S-Tn(Ser)-V-G-13	Ac-Ser-Ser(GalNAca)-V-G-	hex	BSA	13	>95%
carb-Man	500	Ma2Ma3Ma6-03	aMan(1-2)aMan(1-3)aMan(1-6)	(Man)	BSA	3	>95%
carb-Man	501	Ma2Ma6(Ma3)-03	aMan(1-2)aMan(1-6)[aMan(1-3)]	(Man)	BSA	3	>95%
carb-Glc	502	Glc-b - 23	Glc-b - BSA	MEAG	BSA	23	>95%
carb-Man	503	Man-a - 20	Man-a - BSA	MEAG	BSA	20	>95%
N-linked	504	Man9 - 08	Mana1-2Mana1-6(Mana1-2Mana1-3)Mana1-6(Mana1-2Mana1-2Mana1-3)Manb1-4GlcNAcb-	(GlcNAc)	BSA	8	>95%
glycolipid	505	GD2 tetra (Gc/Gc) - 04	Neu5Gca2-8Neu5Gca2-3(GalNAcb1-4)Galb-	(Glc)	BSA	4	>95%
N-linked	506	Man7D2 - 05	Mana1-6(Mana1-2Mana1-3)Mana1-6(Mana1-2Mana1-3)Manb1-4GlcNAcb-	(GlcNAc)	BSA	5	>95%
glycolipid	507	GM2 tri (Gc) - 04	Neu5Gca2-3(GalNAcb1-4)Galb-	(Glc)	BSA	4	>95%
N-linked	508	Man3a - 07	Mana1-2Mana1-3Manb1-4GlcNAcb-	(GlcNAc)	BSA	7	>95%
non-human	509	AX2 - 04	Arafa1-2Xylb1-4Xylb-]; 23-a-L-Arabinofuranosyl-xylotriose	(Xyl)	BSA	4	>95%
glycolipid-neutral	510	Gala1-4Galb-	Gala1-4Galb-	(Glc)	BSA	6	>95%
GAG-Hep	511	Hep-NAc-Tetra-06	GlcNAca1-4GlcAb1-4GlcNAca1-4GlcAb-Benzamide- (Heparosan )	Benzaldehyde	BSA	6	>95%
non-human	512	AX3 - 04	Xylb1-4(Arafa1-2)Xylb1-4Xylb-]; 33-a-L-Arabinofuranosyl-xylotriose	(Xyl)	BSA	4	>95%
peptide	513	AzHex-G-Y-A-NH2 - 04	BSA-AzHex-G-Y-A-amide	azido-hexyl	BSA	4	>95%
peptide	514	AzHex-L-Y-W-NH2 - 05	BSA-AzHex-L-Y-W-amide	azido-hexyl	BSA	5	>95%
peptide	515	AzHex-L-Y-W-NH2 - 08	BSA-AzHex-L-Y-W-amide	azido-hexyl	BSA	8	>95%
peptide	516	AzHex-G-Y-A-NH2 - 11	BSA-AzHex-G-Y-A-amide	azido-hexyl	BSA	11	>95%
carb-Sia	517	3'Kdn-Galb- 03	Kdna2-3Galb-	(Glc)	BSA	3	>95%
peptide-GalNAc Tyr	518	AzHex-G-Y(GalNAc-a)-A-NH2 - 04	BSA-AzHex-G-Y(GalNAc-a)-A-amide	azido-hexyl	BSA	4	>95%
glycolipid	519	3'Neu5Gc-LNnT - 03	Neu5Gca2-3Galb1-4GlcNAcb1-3Galb-	(Glc)	BSA	3	>95%
peptide-GalNAc Tyr	520	AzHex-L-Y(GalNAc-a)-W-NH2 - 11	BSA-AzHex-L-Y(GalNAc-a)-W-amide	azido-hexyl	BSA	11	>95%
glycolipid	521	GD2 tetra (Gc/Ac) - 04	Neu5Gca2-8Neu5Aca2-3(GalNAcb1-4)Galb-	(Glc)	BSA	4	>95%
glycolipid	522	GM2 tri (Ac) - 06	Neu5Aca2-3(GalNAcb1-4)Galb-	(Glc)	BSA	6	>95%
Lewis	523	LeX-Gal (FucLNnT) - 07	Galb1-4(Fuca1-3)GlcNAcb1-3Galb-	(Glc)	BSA	7	>95%
peptide-GalNAc Tyr	524	AzHex-G-Y(GalNAc-b)-A-NH2 - 12	BSA-AzHex-G-Y(GalNAc-b)-A-amide	azido-hexyl	BSA	12	>95%
glycolipid-neutral	525	Lc3 di - 11	GlcNAcb1-3Galb-	(Glc)	BSA	11	>95%
GAG-Hep	526	Hep-NS-Hexa-04	GlcNSa1-4GlcAb1-4GlcNSa1-4GlcAb1-4GlcNSa1-4GlcAb-Benzamide-	Benzaldehyde	BSA	4.5	>95%
peptide-GalNAc Tyr	527	AzHex-L-Y(GalNAc-a)-W-NH2 - 03	BSA-AzHex-L-Y(GalNAc-a)-W-amide	azido-hexyl	BSA	3	>95%
glycolipid	528	3'Kdn-LNT - 04	Kdna2-3Galb1-3GlcNAcb1-3Galb-	(Glc)	BSA	4	>95%
glycolipid	529	GD3 tri (Ac/Ac) - 04	Neu5Aca2-8Neu5Aca2-3Galb-	(Glc)	BSA	4	>95%
GAG-Hep	530	Hep-Nona-GT15-04	GlcAb1-4GlcNSa1-4GlcAb1-4Glc(6S, NS)a1-4GlcAb1-4Glc(6S, NS)a1-4GlcAb1-4Glc(6S, NS)a1-4GlcAb-Benzamide-	Benzaldehyde	BSA	4	>95%
peptide-GalNAc Tyr	531	AzHex-G-Y(GalNAc-b)-A-NH2 - 04	BSA-AzHex-G-Y(GalNAc-b)-A-amide	azido-hexyl	BSA	4	>95%
Lewis	532	3'Neu5Ac-LeX-Gal - 04	Neu5Aca2-3Galb1-4(Fuca1-3)GlcNAcb1-3Galb-	(Glc)	BSA	4	>95%
Lewis	533	3'Kdn-LeX-Gal - 03	Kdna2-3Galb1-4(Fuca1-3)GlcNAcb1-3Galb-	(Glc)	BSA	3	>95%
GAG-Hep	534	Hep-NS-Tetra-05	GlcNSa1-4GlcAb1-4GlcNSa1-4GlcAb-Benzamide-	Benzaldehyde	BSA	5	>95%
peptide-GalNAc Tyr	535	AzHex-L-Y(GalNAc-b)-W-NH2 - 08	BSA-AzHex-L-Y(GalNAc-b)-W-amide	azido-hexyl	BSA	8	>95%
GAG-Hep	536	Hep-Octa-GT21-03	Glc(6S, NS)a1-4GlcAb1-4Glc(6S, NS)a1-4IdoA(2S)a1-4Glc(6S, NS)a1-4IdoA(2S)a1-4Glc(6S, NS)a1-4GlcAb-Benzamide-	Benzaldehyde	BSA	3	>95%
glycolipid	537	GD2 tetra (Kdn/Ac) - 03	Kdna2-8Neu5Aca2-3(GalNAcb1-4)Galb-	(Glc)	BSA	3	>95%
non-human	538	KDOa2-4KDOa - 09	KDOa2-4KDOa-APTE-BSA	APTE	BSA	9	na
non-human	539	KDOa2-8KDOa2-4KDOa - 06	KDOa2-8KDOa2-4KDOa-APTE-BSA	APTE	BSA	6	na
glycolipid	540	3'Neu5Gc-LNT - 06	Neu5Gca2-3Galb1-3GlcNAcb1-3Galb-	(Glc)	BSA	6	>95%
non-human	541	KDOa2-8KDOa2-4KDOa - 02	KDOa2-8KDOa2-4KDOa-APTE-BSA	APTE	BSA	2	na
GAG-Hep	542	Hep-NAc-Penta-04	GlcAb1-4GlcNAca1-4GlcAb1-4GlcNAca1-4GlcAb-Benzamide- (Heparosan )	Benzaldehyde	BSA	4	>95%
glycolipid	543	GD3 tri (Kdn/Ac) - 05	Kdna2-8Neu5Aca2-3Galb-	(Glc)	BSA	5	>95%
glycolipid-neutral	544	iGb5 tetra - 09	Galb1-3GalNAcb1-3Gala1-3Galb-	(Glc)	BSA	9	>95%
non-human	545	AX2 - 19	Arafa1-2Xylb1-4Xylb-]; 23-a-L-Arabinofuranosyl-xylotriose	(Xyl)	BSA	19	>95%
glycolipid-neutral	546	Gb4 tri - 07	GalNAcb1-3Gala1-4Galb-	(Glc)	BSA	7	>95%
non-human-Glc	547	Glcb1-3Glcb- 26	Glcb1-3Glcb-	(Glc)	BSA	26	>95%
carb-Sia	548	3'Neu5Ac-Galb- 07	Neu5Aca2-3Galb-	(Glc)	BSA	7	>95%
glycolipid	549	GD2 tetra (Ac/Ac) - 04	Neu5Aca2-8Neu5Aca2-3(GalNAcb1-4)Galb-	(Glc)	BSA	4	>95%
non-human	550	KDOa2-8KDOa - 09	KDOa2-8KDOa-APTE-BSA	APTE	BSA	9	na
glycolipid	551	3'Kdn-LNnT - 05	Kdna2-3Galb1-4GlcNAcb1-3Galb-	(Glc)	BSA	5	>95%
Lewis	552	3'Neu5Ac8Me-LeX-Gal - 04	Neu5Ac8Mea2-3Galb1-4(Fuca1-3)GlcNAcb1-3Galb-	(Glc)	BSA	4	>95%
glycolipid	553	GD3 tri (Gc/Ac) - 04	Neu5Gca2-8Neu5Aca2-3Galb-	(Glc)	BSA	4	>95%
glycolipid	554	GM1 (Ac) - 06	Galb1-3GalNAcb1-4(Neu5Aca2-3)Galb	(Glc)	BSA	6	>95%
glycolipid	555	3'Kdn-iGb5 - 04	Kdna2-3Galb1-3GalNAcb1-3Gala1-3Galb-	(Glc)	BSA	4	>95%
Lewis	556	3'Neu5Gc-LeX-Gal - 04	Neu5Gca2-3Galb1-4(Fuca1-3)GlcNAcb1-3Galb-	(Glc)	BSA	4	>95%
peptide-GalNAc Tyr	557	AzHex-L-Y(GalNAc-b)-W-NH2 - 04	BSA-AzHex-L-Y(GalNAc-b)-W-amide	azido-hexyl	BSA	4	>95%
non-human-Glc	558	Glcb1-3Glcb- 06	Glcb1-3Glcb-	(Glc)	BSA	6	>95%
glycolipid	559	3'Kdn-Gb5 - 04	Kdna2-3Galb1-3GalNAcb1-3Gala1-4Galb-	(Glc)	BSA	4	>95%
peptide-GalNAc Tyr	560	AzHex-G-Y(GalNAc-a)-A-NH2 - 12	BSA-AzHex-G-Y(GalNAc-a)-A-amide	azido-hexyl	BSA	12	>95%
glycolipid	561	3'Neu5Ac-LNT - 08	Neu5Aca2-3Galb1-3GlcNAcb1-3Galb-	(Glc)	BSA	8	>95%
carb-Sia	562	3'Neu5Ac8Me-Galb- 04	Neu5Ac8Mea2-3Galb-	(Glc)	BSA	4	>95%
carb-Sia	563	3'Neu5Gc-Galb- 06	Neu5Gca2-3Galb-	(Glc)	BSA	6	>95%
glycolipid	564	3'Neu5Ac8Me-LNT - 04	Neu5Ac8Mea2-3Galb1-3GlcNAcb1-3Galb-	(Glc)	BSA	4	>95%
GAG-Hep	565	Hep-NAc-Nona-04	GlcAb1-4GlcNAca1-4GlcAb1-4GlcNAca1-4GlcAb1-4GlcNAca1-4GlcAb1-4GlcNAca1-4GlcAb-Benzamide- (Heparosan )	Benzaldehyde	BSA	4	>95%
glycolipid	566	GD2 Tetra-06	GalNAcb1-4(Neu5Aca2-8Neu5Aca2-3)Galb-	(Glc)	BSA	6	>95%
GAG-Hep	567	Hep-NS-Octa-03	GlcNSa1-4GlcAb1-4GlcNSa1-4GlcAb1-4GlcNSa1-4GlcAb1-4GlcNSa1-4GlcAb-Benzamide-	Benzaldehyde	BSA	3	>95%
GAG-Hep	568	Hep-NAc-Octa-03	GlcNAca1-4GlcAb1-4GlcNAca1-4GlcAb1-4GlcNAca1-4GlcAb1-4GlcNAca1-4GlcAb-Benzamide- (Heparosan )	Benzaldehyde	BSA	3	>95%
glycolipid	569	GD2 Tetra-12	GalNAcb1-4(Neu5Aca2-8Neu5Aca2-3)Galb-	(Glc)	BSA	12	>95%
GAG-Hep	570	Hep-Octa-GT24-02	Glc(6S, Nac)a1-4GlcAb1-4Glc(6S, 3S, NS)a1-4IdoA(2S)a1-4Glc(6S, NS)a1-4IdoA(2S)a1-4Glc(6S, NS)a1-4GlcAb-Benzamide-	Benzaldehyde	BSA	2.4	>95%
GAG-Hep	571	Hep-NAc-Hepta-05	GlcAb1-4GlcNAca1-4GlcAb1-4GlcNAca1-4GlcAb1-4GlcNAca1-4GlcAb-Benzamide- (Heparosan )	Benzaldehyde	BSA	5	>95%
GAG-Hep	572	Hep-Nona-GT16-03	GlcAb1-4Glc(6S, NS)a1-4GlcAb1-4Glc(6S, NS)a1-4GlcAb1-4Glc(6S, NS)a1-4GlcAb1-4Glc(6S, NS)a1-4GlcAb-Benzamide-	Benzaldehyde	BSA	3	>95%
GAG-Hya	573	Hya6-04	GlcNAcb1-4GlcAb1-3(GlcNAcb1-4GlcAb1-3)2-	(1-3GlcNAc)	BSA	4	>95%
GAG-Hep	574	Hep-NS-Penta-05	GlcAb1-4GlcNSa1-4GlcAb1-4GlcNSa1-4GlcAb-Benzamide-	Benzaldehyde	BSA	5	>95%
GAG-Hep	575	Hep-Nona-GT13-02	GlcAb1-4GlcNSa1-4GlcAb1-4GlcNSa1-4GlcAb1-4GlcNSa1-4GlcAb1-4Glc(6S, NS)a1-4GlcAb-Benzamide-	Benzaldehyde	BSA	2	>95%
GAG-Hya	576	Hya7-03	GlcAb1-3(GlcNAcb1-4GlcAb1-3)3-	(GlcNAc)	BSA	3	>95%
non-human	577	Chitotriose - 04	GlcNAcb1-4GlcNAcb1-4GlcNAcb-	(GlcNAc)	BSA	4	>95%
glycolipid-neutral	578	iGb4 tri - 05	GalNAcb1-3Gala1-3Galb-	(Glc)	BSA	5	>95%
Lewis	579	LNT tri - 10	Galb1-3GlcNAcb1-3Galb-	(Glc)	BSA	10	>95%
carb- i antigen	580	LNnT - 04	Galb1-4GlcNAcb1-3Galb-	(Glc)	BSA	4	>95%
GAG-Hep	581	Hep-NAc-Hexa-05	GlcNAca1-4GlcAb1-4GlcNAca1-4GlcAb1-4GlcNAca1-4GlcAb-Benzamide- (Heparosan )	Benzaldehyde	BSA	5	>95%
GAG-Hep	582	Hep-Octa-GT17-02	GlcNSa1-4GlcAb1-4GlcNSa1-4GlcAb1-4GlcNSa1-4IdoA(2S)a1-4GlcNSa1-4GlcAb-Benzamide-	Benzaldehyde	BSA	2	>95%
non-human	583	AX3 - 11	Xylb1-4(Arafa1-2)Xylb1-4Xylb-]; 33-a-L-Arabinofuranosyl-xylotriose	(Xyl)	BSA	11	>95%
GAG-Hep	584	Hep-NS-Hepta-03	GlcAb1-4GlcNSa1-4GlcAb1-4GlcNSa1-4GlcAb1-4GlcNSa1-4GlcAb-Benzamide-	Benzaldehyde	BSA	3	>95%
GAG-Hep	585	Hep-Nona-GT14-02	GlcAb1-4GlcNSa1-4GlcAb1-4GlcNSa1-4GlcAb1-4Glc(6S, NS)a1-4GlcAb1-4Glc(6S, NS)a1-4GlcAb-Benzamide-	Benzaldehyde	BSA	2	>95%
Blood group H	586	BG-H di	Fuca1-2Galb-BSA	3 atom spacer	BSA		>95%
GAG-Hep	587	Hep-Hexa-GT23-04	Glc(6S, NS)a1-4GlcAb1-4Glc(6S, 3S, NS)a1-4IdoA(2S)a1-4Glc(6S, NS)a1-4GlcAb-Benzamide-	Benzaldehyde	BSA	4	>95%
N-linked	588	A2 (a2-3) - 01.4	Neu5Aca2-3Galb1-4GlcNAcb1-2Mana1-6(Neu5Aca2-3Galb1-4GlcNAcb1-2Mana1-3)Manb1-4GlcNAcb1-	(GlcNAc)	BSA	1.4	>90%
y-glycoprotein	589	alpha 1 acid glycoprotein (isosep)	Alpha-1-Acid Glycoprotein, Oroscomucoid, from Human serum	na	na	na	>90%
GAG-Hep	590	Hep-Octa-GT18-02	GlcNSa1-4GlcAb1-4GlcNSa1-4IdoA(2S)a1-4GlcNSa1-4IdoA(2S)a1-4GlcNSa1-4GlcAb-Benzamide-	Benzaldehyde	BSA	2	>95%
y-glycoprotein	591	alpha 1 acid glycoprotein (asialo)	Asialo-alpha 1-Acid Glycoprotein, Asialo-Oroscomucoid, Human, from 75/54 treated with trifluoracetic acid	na	na	na	>90%
Lewis	592	LeY-LeX	Fuca1-2Galb1-4(Fuca1-3)GlcNAcb1-3Galb1-4(Fuca1-3)GlcNAcb1-O-APE-HSA; Tri-fucosyl-Lewis y-heptasaccharide		HSA	10-20	na
N-linked	593	A2 (a2-6) - 01.5	Neu5Aca2-6Galb1-4GlcNAcb1-2Mana1-6(Neu5Aca2-6Galb1-4GlcNAcb1-2Mana1-3)Manb1-4GlcNAcb1-	(GlcNAc)	BSA	1.5	>90%
GAG-Hep	594	Hep-Octa-GT19-03	GlcNAca1-4GlcAb1-4GlcNSa1-4IdoA(2S)a1-4GlcNSa1-4IdoA(2S)a1-4GlcNSa1-4GlcAb-Benzamide-	Benzaldehyde	BSA	3	>95%
carb- i antigen	595	LNnO-05	Galb1-4GlcNAcb1-3Galb1-4GlcNAcb1-3Galb1-4GlcNAcb1-3Galb-	(Glc)	BSA	5	>95%
non-human-aGal	596	Galili Hexa-05	Gala1-3(Galb1-4GlcNAcb1-3)2Galb-	(Glc)	BSA	5	>95%
glycolipid related	597	Gb5 analogue type 1-06	Galb1-3GlcNAcb1-3Gala1-4Galb-	(Glc)	BSA	6	>95%
Carb-HNK-1	598	HNK 1 precursor-05	GlcAcb1-3Galb-	(Glc)	BSA	5	>95%
Blood Group H related	599	Globo H analogue type 2-03	Fuca1-2Galb1-4GlcNAcb1-3Gala1-4Galb-	(Glc)	BSA	3	>95%
glycolipid related	600	Gb5 analogue type 2-04	Galb1-4GlcNAcb1-3Gala1-4Galb-	(Glc)	BSA	4	>95%
carb- i antigen	601	LNnO-16	Galb1-4GlcNAcb1-3Galb1-4GlcNAcb1-3Galb1-4GlcNAcb1-3Galb-	(Glc)	BSA	16	>95%
non-human-aGal	602	Galili Octa-05	Gala1-3(Galb1-4GlcNAcb1-3)3Galb-	(Glc)	BSA	5	>95%
glycolipid related	603	Gb5 analogue type 1-14	Galb1-3GlcNAcb1-3Gala1-4Galb-	(Glc)	BSA	14	>95%
Blood Group H related	604	Globo H analogue type 1-10	Fuca1-2Galb1-3GlcNAcb1-3Gala1-4Galb-	(Glc)	BSA	10	>95%
non-human-aGal	605	Galili Hexa-13	Gala1-3(Galb1-4GlcNAcb1-3)2Galb-	(Glc)	BSA	13	>95%
Carb-HNK-1	606	HNK 1 precursor-18	GlcAcb1-3Galb-	(Glc)	BSA	18	>95%
glycolipid related	607	Gb5 analogue type 2-12	Galb1-4GlcNAcb1-3Gala1-4Galb-	(Glc)	BSA	12	>95%
non-human-aGal	608	Galili Hexa-13-HSA	Gala1-3(Galb1-4GlcNAcb1-3)2Galb-	(Glc)	HSA	13	>95%
Blood Group H related	609	Globo H analogue type 1-04	Fuca1-2Galb1-3GlcNAcb1-3Gala1-4Galb-	(Glc)	BSA	4	>95%
non-human-aGal	610	Galili Octa-13	Gala1-3(Galb1-4GlcNAcb1-3)3Galb-	(Glc)	BSA	13	>95%
Blood Group H related	611	Globo H analogue type 2-10	Fuca1-2Galb1-4GlcNAcb1-3Gala1-4Galb-	(Glc)	BSA	10	>95%
glycolipid-neutral	612	Gb5 tetra - 07	Galb1-3GalNAcb1-3Gala1-4Galb-	(Glc)	BSA	7	>95%
N-linked	613	Man6 I - 03	Mana1-6(Mana1-3)Mana1-6(Mana1-2Mana1-3)Manb-	(GlcNAc)	BSA	3.3	>95%
glycolipid	614	SSEA-4-penta-05	Neu5Aca2-3Galb1-3GlcNAcb1-3Gala1-4Galb1-	(Glc)	BSA	5	>95%
N-linked	615	Man7D3 - 06	Mana1-2Mana1-6(Mana1-3)Mana1-6(Mana1-2Mana1-3)Manb1-4GlcNAcb-	(GlcNAc)	BSA	6	>95%
peptide-TF	616	APF (asialo)	(Galb1-3GalNAca)TVPAAVVVA		BSA		>95%
glycolipid	617	SSEA-4-penta-11	Neu5Aca2-3Galb1-3GlcNAcb1-3Gala1-4Galb1-	(Glc)	BSA	11	>95%
non-human	618	Chitotriose - 07	GlcNAcb1-4GlcNAcb1-4GlcNAcb-	(GlcNAc)	BSA	7	>95%
non-human	619	Rha-a-23	Rha-a – BSA	MEAG	BSA	23	>95%
glycolipid-neutral	620	Gb4 - 10-HSA	GalNAcb1-3Gala1-4Galb1-HSA (Gb4)		HSA	10	>95%
Lewis	621	LeY -08 (repeat)	Fuca1-2Galb1-4[Fuca1-3)GlcNAc –HSA	APE	HSA	8	na
carb- i antigen	622	LNnT - 13-HSA	Galb1-4GlcNAcb1-3Galb1-HSA (LNnT)		HSA	13	>95%
Lewis	623	LNT - 17-HSA	Galb1-3GlcNAcb1-3Galb-HSA (LNT)		HSA	17	>90%
z-control	624	Human IgG1	used 50ug/mL + 75 ug/mL BSA; next time up to 100ug/mL + 25 BSA	na	na	na	>95%
peptide-Man	625	Ac-S-S(Mana)-S-G - 06	Ac-S-S(Man a)-S-G-Hex-OH	hex	BSA	6	>95%
peptide-Gal	626	Ac-S-S(Gala)-S-G - 06	Ac-S-S(Gal a)-S-G-Hex-OH	hex	BSA	6	>95%
z-control	627	Human IgG4	use 50ug/mL + 75 ug/mL BSA	na	na	na	>95%
non-human	628	Xylb3 - 16	Xylb1-4Xylb1-4Xylb1-BSA	(Xyl)	BSA	16.3	>90%
peptide	629	TSSASTGHATPLPVTD	BSA-Mal-PEG6-TSSASTGHATPLPVTD (MUC4 TR)	Mal-PEG6	BSA	9	>95%
z-control	630	Human IgG2	used 50ug/mL + 75 ug/mL BSA; next time up to 100ug/mL + 25 BSA	na	na	na	>95%
peptide	631	APF peptide	TVPAAVVVA		BSA		>95%
peptide-TF	632	TSSA-(TF)S-TGHATPLPVTD	BSA-Mal-PEG6-TSSA(Galb1-3GalNAca)STGHATPLPVTD	Mal-PEG6	BSA	8	>95%
z-control	633	Human IgG3	used 50ug/mL + 75 ug/mL BSA; next time up to 100ug/mL + 25 BSA	na	na	na	>95%
z-control	634	Biotin-BSA	Biotin-BSA		BSA		>95%
non-human	635	Ara7 - 07	Araa1-5Araa1-5Araa1-5Araa1-5Araa1-5Araa1-5Ara-BSA	(Ara)	BSA	6.9	>90%
z-control	636	No Data (BSA for carry over)		na	BSA	na
z-control	637	No Data (BSA for carry over)			BSA	na
non-human	638	Forssman Di - 05-HSA	GalNAca1-3GalNAcb1-HSA	hex	HSA	5	>95%
non-human	639	Forssman Di - 22-HSA	GalNAca1-3GalNAcb1-HSA	hex	HSA	22	>95%
carb- I antigen	640	LNH - 13-HSA	Galb1-4GlcNAcb1-6(Galb1-3GlcNAcb1-3)Galb1-	(Glc)	HSA	13	>95%
carb-Man	641	Mana1-6Man-a - 14-HSA	Mana1-6Man-a - HSA	MEAG	HSA	14	>95%
carb- i antigen	642	LNnH - 12-HSA	Galb1-4GlcNAcb1-6(Galb1-4GlcNAcb1-3)Galb1-	(Glc)	HSA	12	>95%
Lewis	643	3'Neu5Ac-LeX (Sialyl LeX) -APD-HSA	Neu5Aca2-3Galb1-4[Fuca1-3)GlcNAc –APD-HSA	APD	HSA		na
glycolipid	644	3'Neu5Ac-LNnT	Neu5Aca2-3Galb1-4GlcNAcb1-3Galb1-4	(Glc)	BSA	5.648	>95%
glycolipid	645	GM1 (Gc)	Neu5Gca2-3(Galb1-3GalNAcb1-4)Galb1-	(Glc)	BSA	10	>95%
glycolipid	646	GD2 tetra (Ac-Gc)	Neu5Aca2-8Neu5Gca2-3(GalNAcb1-4)Galb1-	(Glc)	BSA	6.65661	>95%
glycolipid	647	GD3 tri (Ac-Kdn)	Neu5Aca2-8Kdna2-3Galb1-	(Glc)	BSA	4.10121	>95%
glycolipid	648	GM1 (Kdn)	Kdna2-3(Galb1-3GalNAcb1-4)Galb1-	(Glc)	BSA	6.44563	>95%
glycolipid	649	GM2 tri (Kdn)	Kdna2-3(GalNAcb1-4)Galb1-	(Glc)	BSA	8.88062	>90%
glycolipid	650	GD3 tri (Kdn-Kdn)	Kdna2-8Kdna2-3Galb1-	(Glc)	BSA	7.10321	>95%
glycolipid	651	GM2 tri (8MeAc)	Neu5Ac8Mea2-3(GalNAcb1-4)Galb1-	(Glc)	BSA	6.96962	>95%
glycolipid	652	GD3 tri (Gc-Gc)	Neu5Gca2-8Neu5Gca2-3Galb1-	(Glc)	BSA	6.96569	>95%
glycolipid	653	GD3 tri (Ac-Gc)	Neu5Aca2-8Neu5Gca2-3Galb1-	(Glc)	BSA	4.82287	>95%
glycolipid	654	3'Neu5Ac-Gb5	Neu5Aca2-3Galb1-3GlcNAcb1-3Gala1-4Galb1-	(Glc)	BSA	3.6384	>95%
glycolipid	655	GD1b (Kdn,Kdn)	Kdna2-8Kdna2-3(Galb1-3GalNAcb1-4)Galb1-	(Glc)	BSA	5.08256	>95%
glycolipid	656	GD2 tetra (Kdn, Kdn)	Kdna2-8Kdna2-3(GalNAcb1-4)Galb1-	(Glc)	BSA	4.79349	>95%
glycolipid	657	3'Neu5Gc-Gb5	Neu5Gca2-3Galb1-3GlcNAcb1-3Gala1-4Galb1-	(Glc)	BSA	3.13901	>95%
glycolipid	658	GD1b (Ac, Ac)	Neu5Aca2-8Neu5Aca2-3(Galb1-3GalNAcb1-4)Galb1-	(Glc)	BSA	3.27887	>95%
glycolipid	659	GD2 tetra (Kdn, Gc)	Kdna2-8Neu5Gca2-3(GalNAcb1-4)Galb1-	(Glc)	BSA	2.89447	>95%
glycolipid	660	3'Neu5Ac-iGb5	Neu5Aca2-3Galb1-3GlcNAcb1-3Gala1-3Galb1-	(Glc)	BSA	2.67162	>95%
glycolipid	661	GD1b (Kdn,Gc)	Kdna2-8Neu5Gca2-3(Galb1-3GalNAcb1-4)Galb1-	(Glc)	BSA	3.51042	>95%
glycolipid	662	GD2 tetra (Gc, Kdn)	Neu5Gca2-8Kdna2-3(GalNAcb1-4)Galb1-	(Glc)	BSA	5.47299	>95%
glycolipid	663	3'Neu5Gc-iGb5	Neu5Gca2-3Galb1-3GlcNAcb1-3Gala1-3Galb1-	(Glc)	BSA	3.76149	>95%
glycolipid	664	GD1b (Gc, Ac)	Neu5Gca2-8Neu5Aca2-3(Galb1-3GalNAcb1-4)Galb1-	(Glc)	BSA	3.83088	>95%
glycolipid	665	GD1b (Gc, Gc)	Neu5Gca2-8Neu5Gca2-3(Galb1-3GalNAcb1-4)Galb1-	(Glc)	BSA	4.07663	>95%
Lewis	666	LeY tetra-HSA -05	Fuca1-2Galb1-4[Fuca1-3)GlcNAcb1-	(3Gal)	HSA	5	>95%
Lewis	667	LeY tetra-HSA -10	Fuca1-2Galb1-4[Fuca1-3)GlcNAcb1-	(3Gal)	HSA	10	>95%
Lewis	668	LeY tetra-10	Fuca1-2Galb1-4[Fuca1-3)GlcNAcb1-	(3Gal)	BSA	10	>95%
non-human-Glc	669	cellotetraose - 05	Glcb1-4Glcb1-4Glcb1-4Glcb1-	(Glc)	BSA	5	>95%
z-control	670	BSA (ozonyzed)	bovine serum albumin treated with ozone		BSA
non-human-Glc	671	laminarihexaose - 05	Glcb1-3Glcb1-3Glcb1-3Glcb1-3Glcb1-3Glcb1-	(Glc)	BSA	5	>90%
carb-Glc	672	Isomaltotriose - 14	Glca1-6Glca1-6Glca1-	(Glc)	BSA	14	>95%
carb-Gal	673	Gal-BSA-21	Gal-BSA-21 (dorothy)	(Glc)	BSA	21	>95%
non-human	674	chitotriose - 04	GlcNAcb1-4GlcNAcb1-4GlcNAcb1-	(GlcNAc)	BSA	4	>95%
non-human	675	Galb1-3Galb1 - 07	Galb1-3Galb1-	(Glc)	BSA	7	>95%
glycolipid	676	GD2 (Xuefei)	Neu5Aca2-8Neu5Aca2-3(GalNAcb1-4)Galb1-Glc-		BSA		>95%
carb-Glc	677	maltoheptaose - 21	Glca1-4Glca1-4Glca1-4Glca1-4Glca1-4Glca1-4Glca1-	(Glc)	BSA	21	>90%
carb-Glc	678	maltononaose - 14	Glca1-4Glca1-4Glca1-4Glca1-4Glca1-4Glca1-4Glca1-4Glca1-4Glca1-	(Glc)	BSA	14	>90%
carb-Glc	679	maltose - 20	Glca1-4Glca1-	(Glc)	BSA	20	>90%
carb-Glc	680	maltotriose - 21	Glca1-4Glca1-4Glca1-	(Glc)	BSA	21	>90%
Carb-Man	681	Mana1-2Man	Mana1-2Man-BSA	3 atom spacer	BSA		na
y-protein	682	CRM197	ecoCRM197 from ______	na	na	na	>95%
non-human	683	Galb1-6Galb1 - 05	Galb1-6Galb1-	(Glc)	BSA	5	>95%
non-human	684	chitobiose - 03	GlcNAcb1-4GlcNAcb1-	(GlcNAc)	BSA	3	>95%
z-control	685	No Data (BSA for carry over)			BSA	na
carb-Glc	686	Isomaltotriose - 05	Glca1-6Glca1-6Glca1-	(Glc)	BSA	5	>95%
carb-Glc	687	maltohexaose - 04	Glca1-4Glca1-4Glca1-4Glca1-4Glca1-4Glca1-	(Glc)	BSA	4	>90%
non-human	688	chitopentaose - 06	GlcNAcb1-4GlcNAcb1-4GlcNAcb1-4bGlcNAcb1-4GlcNAcb1-	(GlcNAc)	BSA	6	>95%
z-control	689	HSA (ozonyzed)	human serum albumin treated with ozone		BSA	na
non-human-Glc	690	laminaritriose - 06	Glcb1-3Glcb1-3Glcb1-	(Glc)	BSA	6	>95%
carb-Glc	691	Glcb1-4Glcb1-3Glc - 17	Glcb1-4Glcb1-3Glcb1-	(Glc)	BSA	17	>90%
non-human	692	Xylb5 - 05	Xylb1-4Xylb1-4Xylb1-4Xylb1-4Xylb1-BSA	(Xyl)	BSA	4.7	>90%
non-human	693	chitobiose - 12	GlcNAcb1-4GlcNAcb1-	(GlcNAc)	BSA	12	>95%
Carb-Man	694	Mana1-3Man	Mana1-3Man-BSA	3 atom spacer	BSA		na
glycolipid	695	GD2-NHAc (Xuefei)	Neu5Ac9NHAca2-8Neu5Aca2-3(GalNAcb1-4)Galb1-Glc-		BSA		>95%
carb-Glc	696	maltooctaose - 20	Glca1-4Glca1-4Glca1-4Glca1-4Glca1-4Glca1-4Glca1-4Glca1-	(Glc)	BSA	20	>90%
non-human	697	chitotetraose - 11	GlcNAcb1-4GlcNAcb1-4GlcNAcb1-4bGlcNAcb1-	(GlcNAc)	BSA	11	>95%
carb-Glc	698	maltopentaose - 17	Glca1-4Glca1-4Glca1-4Glca1-4Glca1-	(Glc)	BSA	17	>90%
Carb-Man	699	Mana1-4Man	Mana1-4Man-BSA	3 atom spacer	BSA		na
Lewis	700	LeA tri	Galb1-3[Fuca1-4)GlcNAcb1; LeA trisacch from Dextra (NGP0704)	3 atom spacer	BSA		>95%
carb-Glc	701	Glcb1-4Glcb1-4Glc - 04	Glcb1-4Glcb1-4Glcb1-	(Glc)	BSA	4	>90%
non-human	702	chitotetraose - 03	GlcNAcb1-4GlcNAcb1-4GlcNAcb1-4bGlcNAcb1-	(GlcNAc)	BSA	3	>95%
carb-Glc	703	maltose - 05	Glca1-4Glca1-	(Glc)	BSA	5	>90%
non-human	704	Galb1-6Galb1 - 19	Galb1-6Galb1-	(Glc)	BSA	19	>95%
carb-Glc	705	maltoheptaose - 04	Glca1-4Glca1-4Glca1-4Glca1-4Glca1-4Glca1-4Glca1-	(Glc)	BSA	4	>90%
carb-Glc	706	maltopentaose - 06	Glca1-4Glca1-4Glca1-4Glca1-4Glca1-	(Glc)	BSA	6	>90%
non-human	707	Galb1-3Galb1 - 24	Galb1-3Galb1-	(Glc)	BSA	24	>95%
carb-Glc	708	Glcb1-4Glcb1-4Glc - 13	Glcb1-4Glcb1-4Glcb1-	(Glc)	BSA	13	>90%
non-human-Glc	709	cellotetraose - 17	Glcb1-4Glcb1-4Glcb1-4Glcb1-	(Glc)	BSA	17	>95%
carb-Glc	710	maltohexaose - 20	Glca1-4Glca1-4Glca1-4Glca1-4Glca1-4Glca1-	(Glc)	BSA	20	>90%
carb-Glc	711	maltotetraose - 18	Glca1-4Glca1-4Glca1-4Glca1-	(Glc)	BSA	18	>90%
carb-Glc	712	maltooctaose - 04	Glca1-4Glca1-4Glca1-4Glca1-4Glca1-4Glca1-4Glca1-4Glca1-	(Glc)	BSA	4	>90%
carb-GalNAc	713	GalNAcb-phenyl Dz- high	GalNAcb-O-phenyl-diazirine linker		BSA		>95%
carb-Glc	714	maltotriose - 05	Glca1-4Glca1-4Glca1-	(Glc)	BSA	5	>90%
carb-GalNAc	715	GalNAcb-phenyl Dz- low	GalNAcb-O-phenyl-diazirine linker		BSA		>95%
carb-Glc	716	maltotetraose - 05	Glca1-4Glca1-4Glca1-4Glca1-	(Glc)	BSA	5	>90%
carb-GalNAc	717	GalNAca-phenyl amide- low	GalNAca-O-phenyl-amide linked		BSA		>95%
non-human	718	chitotriose - 16	GlcNAcb1-4GlcNAcb1-4GlcNAcb1-	(GlcNAc)	BSA	16	>95%
carb-GalNAc	719	GalNAca-phenyl amide- high	GalNAca-O-phenyl-amide linked		BSA		>95%
carb-Glc	720	Glcb1-4Glcb1-3Glc - 06	Glcb1-4Glcb1-3Glcb1-	(Glc)	BSA	6	>90%
carb-Glc	721	maltononaose - 04	Glca1-4Glca1-4Glca1-4Glca1-4Glca1-4Glca1-4Glca1-4Glca1-4Glca1-	(Glc)	BSA	4	>90%
Peptide	722	TSSASTGH-BSA	N-terminus Muc4 – TSSASTGH-BSA	Mal-PEG6	BSA	9	>95%
peptide-TF	723	TSSA(S-TF)-TGH-BSA	TF-S5-N-terminus Muc4- TSSA(S-TF)-TGH-BSA	Mal-PEG6	BSA	10	>95%
Peptide	724	ATPLPVTD-BSA	C-terminus MUC4- ATPLPVTD-BSA	Mal-PEG6	BSA	13	>95%
peptide-TF	725	TSSA(S-TF)TGHA(T-TF)PLPVTD-BSA	TF-5,10-MUC4- TSSA(S-TF)TGHA(T-TF)PLPVTD-BSA	Mal-PEG6	BSA	7	>95%
peptide-TF	726	TSSAS(T-TF)GHA(T-TF)PLPVTD-BSA	TF-6,10-MUC4- TSSAS(T-TF)GHA(T-TF)PLPVTD-BSA	Mal-PEG6	BSA	7	>95%
peptide-TF	727	TSSASTGHA(T-TF)PLPVTD-BSA	TF-10-MUC4- TSSASTGHA(T-TF)PLPVTD-BSA	Mal-PEG6	BSA	10	>95%
carb-GalNAc	728	GalNAca-phenyl Dz- low	GalNAca-O-phenyl-diazirine linker		BSA		>95%
carb-GalNAc	729	GalNAca-phenyl Dz- high	GalNAca-O-phenyl-diazirine linker		BSA		>95%
Lewis	730	LeX trisaccharide	Galb1-4[Fuca1-3)GlcNAc-; SSEA-1; CD-15; Dextra	3 atom spacer	BSA		na
carb-GalNAc	731	GalNAcb-phenyl amide- low	GalNAcb-O-phenyl-amide linked		BSA		>95%
carb-GalNAc	732	GalNAcb-phenyl amide- high	GalNAcb-O-phenyl-amide linked		BSA		>95%
non-human	733	Manb3 - 16	Manb1-4Manb1-4Manb1-BSA	(Man)	BSA	16	>90%
non-human PNAG	734	PNAG 0 (00000)	GlcNb1-6GlcNb1-6GlcNb1-6GlcNb1-6GlcNb1-	XH-14 atom	BSA	3-5	>95%
carb-Glc	735	Glcb1-4Manb1 - 05	Glcb1-4Manb1 - BSA	(Man)	BSA	5.1	>90%
carb-Glc	736	Glca1-6Glca -15	Glca1-6Glca -BSA	(Glc)	BSA	15.1	>95%
non-human PNAG	737	PNAG 16 (10000)	GlcNAcb1-6GlcNb1-6GlcNb1-6GlcNb1-6GlcNb1-	XH-14 atom	BSA	3-5	>95%
GAG-Hep	738	Hep-Octa-GT24-C5-03	Glc(6S, Nac)a1-4GlcAb1-4Glc(6S, 3S, NS)a1-4IdoA(2S)a1-4Glc(6S, NS)a1-4IdoA(2S)a1-4Glc(6S, NS)a1-4GlcAb-pentyl azide	pentyl-azide	BSA	2.6	>95%
non-human PNAG	739	PNAG 10 (01010)	GlcNb1-6GlcNAcb1-6GlcNb1-6GlcNAcb1-6GlcNb1-	XH-14 atom	BSA	3-5	>95%
non-human PNAG	740	PNAG 19 (10011)	GlcNAcb1-6GlcNb1-6GlcNb1-6GlcNAcb1-6GlcNAcb1-	XH-14 atom	BSA	3-5	>95%
non-human	741	Ara2 - 08	Araa1-5Ara-BSA	(Ara)	BSA	7.6	>95%
non-human PNAG	742	PNAG 11 (01011)	GlcNb1-6GlcNAcb1-6GlcNb1-6GlcNAcb1-6GlcNAcb1-	XH-14 atom	BSA	3-5	>95%
non-human	743	Ara3 - 06	Araa1-5Araa1-5Ara-BSA	(Ara)	BSA	6.1	>95%
non-human PNAG	744	PNAG 22 (10110)	GlcNAcb1-6GlcNb1-6GlcNAcb1-6GlcNAcb1-6GlcNb1-	XH-14 atom	BSA	3-5	>95%
Carb-GlcNAc	745	GlcNAcb-ITC - 06	from Beat Ernst	APE	BSA	6	>95%
non-human PNAG	746	PNAG 25 (11001)	GlcNAcb1-6GlcNAcb1-6GlcNb1-6GlcNb1-6GlcNAcb1-	XH-14 atom	BSA	3-5	>95%
non-human	747	Manb2 - 04	Manb1-4Manb1-BSA	(Man)	BSA	4	>90%
non-human	748	4-Me-GlcAa1-2Xylb1 - 07	4-Me-GlcAa1-2Xylb1 -BSA	(Xyl)	BSA	6.6	>95%
non-human PNAG	749	PNAG 4 (00100)	GlcNb1-6GlcNb1-6GlcNAcb1-6GlcNb1-6GlcNb1-	XH-14 atom	BSA	3-5	>95%
non-human	750	Arafa1-3(Arafa1-2)Xylb1 - 05	Arafa1-3(Arafa1-2)Xylb1 - BSA	(Xyl)	BSA	4.9	>95%
non-human PNAG	751	PNAG 12 (01100)	GlcNb1-6GlcNAcb1-6GlcNAcb1-6GlcNb1-6GlcNb1-	XH-14 atom	BSA	3-5	>95%
non-human PNAG	752	PNAG 18 (10010)	GlcNAcb1-6GlcNb1-6GlcNb1-6GlcNAcb1-6GlcNb1-	XH-14 atom	BSA	3-5	>95%
non-human	753	Manb3 - 04	Manb1-4Manb1-4Manb1-BSA	(Man)	BSA	3.7	>90%
non-human PNAG	754	PNAG 9 (01001)	GlcNb1-6GlcNAcb1-6GlcNb1-6GlcNb1-6GlcNAcb1-	XH-14 atom	BSA	3-5	>95%
non-human	755	Xylb2 - 05	Xylb1-4Xylb1-BSA	(Xyl)	BSA	5.3	>90%
non-human	756	Ara4 - 08	Araa1-5Araa1-5Araa1-5Ara-BSA	(Ara)	BSA	8	>95%
non-human PNAG	757	PNAG 13 (01101)	GlcNb1-6GlcNAcb1-6GlcNAcb1-6GlcNb1-6GlcNAcb1-	XH-14 atom	BSA	3-5	>95%
non-human PNAG	758	PNAG 5 (00101)	GlcNb1-6GlcNb1-6GlcNAcb1-6GlcNb1-6GlcNAcb1-	XH-14 atom	BSA	3-5	>95%
carb-Glc	759	Glca1-6Glca -05	Glca1-6Glca -BSA	(Glc)	BSA	4.5	>95%
non-human PNAG	760	PNAG 17 (10001)	GlcNAcb1-6GlcNb1-6GlcNb1-6GlcNb1-6GlcNAcb1-	XH-14 atom	BSA	3-5	>95%
non-human	761	Manb1-4Glcb1 - 06	Manb1-4Glcb1 -BSA	(Man)	BSA	5.7	>90%
non-human PNAG	762	PNAG 2 (00010)	GlcNb1-6GlcNb1-6GlcNb1-6GlcNAcb1-6GlcNb1-	XH-14 atom	BSA	3-5	>95%
non-human	763	4-Me-GlcAa1-2Xylb1-4Xylb- 07	4-Me-GlcAa1-2Xylb1-4Xylb- BSA	(Xyl)	BSA	6.8	>90%
non-human PNAG	764	PNAG 14 (01110)	GlcNb1-6GlcNAcb1-6GlcNAcb1-6GlcNAcb1-6GlcNb1-	XH-14 atom	BSA	3-5	>95%
non-human PNAG	765	PNAG 26 (11010)	GlcNAcb1-6GlcNAcb1-6GlcNb1-6GlcNAcb1-6GlcNb1-	XH-14 atom	BSA	3-5	>95%
non-human	766	Ara6 - 08	Araa1-5Araa1-5Araa1-5Araa1-5Araa1-5Ara-BSA	(Ara)	BSA	8	>95%
non-human PNAG	767	PNAG 3 (00011)	GlcNb1-6GlcNb1-6GlcNb1-6GlcNAcb1-6GlcNAcb1-	XH-14 atom	BSA	3-5	>95%
non-human PNAG	768	PNAG 29 (11101)	GlcNAcb1-6GlcNAcb1-6GlcNAcb1-6GlcNb1-6GlcNAcb1-	XH-14 atom	BSA	3-5	>95%
non-human	769	Xylb3 - 05	Xylb1-4Xylb1-4Xylb1-BSA	(Xyl)	BSA	5.1	>90%
non-human PNAG	770	PNAG 20 (10100)	GlcNAcb1-6GlcNb1-6GlcNAcb1-6GlcNb1-6GlcNb1-	XH-14 atom	BSA	3-5	>95%
non-human PNAG	771	PNAG 15 (01111)	GlcNb1-6GlcNAcb1-6GlcNAcb1-6GlcNAcb1-6GlcNAcb1-	XH-14 atom	BSA	3-5	>95%
non-human PNAG	772	PNAG 8 (01000)	GlcNb1-6GlcNAcb1-6GlcNb1-6GlcNb1-6GlcNb1-	XH-14 atom	BSA	3-5	>95%
carb-Glc	773	Glca1-6Glca1-6Glca1-6Glca1-6Glca -09	Glca1-6Glca1-6Glca1-6Glca1-6Glca -BSA	(Glc)	BSA	8.7	>90%
non-human PNAG	774	PNAG 6 (00110)	GlcNb1-6GlcNb1-6GlcNAcb1-6GlcNAcb1-6GlcNb1-	XH-14 atom	BSA	3-5	>95%
non-human	775	Arafa1-3(Arafa1-2)Xylb1-4Xylb - 04	Arafa1-3(Arafa1-2)Xylb1-4Xylb -BSA	(Xyl)	BSA	3.5	>95%
z-control	776	XH Cys linker	Cys-S-CH2CONHCH2CH2CONH-BSA	na	BSA	3-5	>95%
non-human PNAG	777	PNAG 21 (10101)	GlcNAcb1-6GlcNb1-6GlcNAcb1-6GlcNb1-6GlcNAcb1-	XH-14 atom	BSA	3-5	>95%
non-human	778	Manb5 - 04	Manb1-4Manb1-4Manb1-4Manb1-4Man	(Man)	BSA	3.9	>90%
non-human PNAG	779	PNAG 27 (11011)	GlcNAcb1-6GlcNAcb1-6GlcNb1-6GlcNAcb1-6GlcNAcb1-	XH-14 atom	BSA	3-5	>95%
non-human PNAG	780	PNAG 23 (10111)	GlcNAcb1-6GlcNb1-6GlcNAcb1-6GlcNAcb1-6GlcNAcb1-	XH-14 atom	BSA	3-5	>95%
non-human-Glc	781	Glcb1-3Glcb1-3Glcb -03	Glcb1-3Glcb1-3Glcb BSA	(Glc)	BSA	2.7	>90%
non-human PNAG	782	PNAG 7 (00111)	GlcNb1-6GlcNb1-6GlcNAcb1-6GlcNAcb1-6GlcNAcb1-	XH-14 atom	BSA	3-5	>95%
non-human PNAG	783	PNAG 24 (11000)	GlcNAcb1-6GlcNAcb1-6GlcNb1-6GlcNb1-6GlcNb1-	XH-14 atom	BSA	3-5	>95%
y-protein	784	EGFR	EGFR Protein, Human, Recombinant (His Tag)	na	na	na	>95%
non-human PNAG	785	PNAG 31 (11111)	GlcNAcb1-6GlcNAcb1-6GlcNAcb1-6GlcNAcb1-6GlcNAcb1-	XH-14 atom	BSA	3-5	>95%
non-human PNAG	786	PNAG 28 (11100)	GlcNAcb1-6GlcNAcb1-6GlcNAcb1-6GlcNb1-6GlcNb1-	XH-14 atom	BSA	3-5	>95%
y-protein	787	Her2	Her2 / ERBB2 Protein, Human, Recombinant (His Tag)	na	na	na	>90%
non-human PNAG	788	PNAG 1 (00001)	GlcNb1-6GlcNb1-6GlcNb1-6GlcNb1-6GlcNAcb1-	XH-14 atom	BSA	3-5	>95%
non-human PNAG	789	PNAG 30 (11110)	GlcNAcb1-6GlcNAcb1-6GlcNAcb1-6GlcNAcb1-6GlcNb1-	XH-14 atom	BSA	3-5	>95%
y-glycoprotein	790	gp120 Clade B	gp120 from HIV BAL-120; expressed in HEK293T cells;	na	na	na	>90%
non-human	791	4-Me-GlcAa1-2Xylb1-4Xylb- 19	4-Me-GlcAa1-2Xylb1-4Xylb- BSA	(Xyl)	BSA	18.7	>90%
non-human	792	Ara4 - 23	Araa1-5Araa1-5Araa1-5Ara-BSA	(Ara)	BSA	22.9	>95%
y-protein	793	PD-L1	Human PD-L1/B7-H1 Protein, His Tag	na	na	na	>98% bys SDS-PAGE
carb-Glc	794	Glcb1-4Manb1 - 15	Glcb1-4Manb1 - BSA	(Man)	BSA	15.4	>90%
non-human	795	Ara3 - 21	Araa1-5Araa1-5Ara-BSA	(Ara)	BSA	20.5	>95%
non-human	796	Xylb2 - 13	Xylb1-4Xylb1-BSA	(Xyl)	BSA	12.6	>90%
non-human	797	Ara2 - 23	Araa1-5Ara-BSA	(Ara)	BSA	23.3	>95%
non-human	798	Arafa1-3(Arafa1-2)Xylb1 - 14	Arafa1-3(Arafa1-2)Xylb1 - BSA	(Xyl)	BSA	13.8	>95%
non-human	799	Manb1-4Glcb1 - 14	Manb1-4Glcb1 -BSA	(Man)	BSA	13.6	>90%
non-human	800	Manb2 - 18	Manb1-4Man	(Man)	BSA	4	>90%
non-human	801	Xylb2 - 26	Xylb1-4Xylb1-BSA	(Xyl)	BSA	26.1	>90%
non-human	802	Ara6 - 21	Araa1-5Araa1-5Araa1-5Araa1-5Araa1-5Ara-BSA	(Ara)	BSA	21.2	>95%
non-human	803	Arafa1-3(Arafa1-2)Xylb1-4Xylb - 17	Arafa1-3(Arafa1-2)Xylb1-4Xylb -BSA	(Xyl)	BSA	16.6	>95%
non-human	804	Manb3 - 10	Manb1-4Manb1-4Man	(Man)	BSA	9.9	>90%
non-human	805	4-Me-GlcAa1-2Xylb1 - 25	4-Me-GlcAa1-2Xylb1 -BSA	(Xyl)	BSA	24.7	>95%
non-human	806	Ara7 - 17	Araa1-5Araa1-5Araa1-5Araa1-5Araa1-5Araa1-5Ara-BSA	(Ara)	BSA	16.6	>95%
non-human	807	Manb5 - 12	Manb1-4Manb1-4Manb1-4Manb1-4Man	(Man)	BSA	11.7	>90%
z-control	808	Alexa Fluoro 647 end	Alexa Fluoro 647-BSA (25 ug/ml +100ug/mL BSA, 125 ug/ml total)	na	BSA		>95%
carb-Glc	809	Glca1-6Glca1-6Glca1-6Glca1-6Glca1-6Glca -09	Glca1-6Glca1-6Glca1-6Glca1-6Glca1-6Glca -BSA	(Glc)	BSA	9	>90%
non-human	810	Xylb5 - 17	Xylb1-4Xylb1-4Xylb1-4Xylb1-4Xylb1-BSA	(Xyl)	BSA	17.2	>90%
z-control	811	No Data (BSA for carry over)	BSA		BSA	na
Lewis	812	3'Neu5Ac-LeX (Sialyl LeX) - HSA	Neu5Aca2-3Galb1-4[Fuca1-3)GlcNAc – HSA	3 atom spacer	HSA		na
non-human	813	Gala1-4Gala1-4Galb1-06	Gala1-4Gala1-4Galb1-	Glc	BSA	6	>95%
glycolipid	814	GM2 analog-06	Galβ1-4(Neu5Acα2-3)Galβ1-	Glc	BSA	6	>95%
glycolipid	815	Gal-GalNAc-aGM1-06	Galβ1-3GalNAcβ1-4Galβ1-3GalNAcβ1-4Galβ1-	Glc	BSA	6	>95%
non-human	816	Gala1-4Gala1-4Galb1-15	Gala1-4Gala1-4Galb1-	Glc	BSA	15	>95%
GAG-Hya	817	Hya3-04	GlcAβ1-3GlcNAcβ1-4GlcAβ3	(1-3GlcNAc)	BSA	4	>95%
glycolipid-neutral	818	iGb5 type 1-06	Galβ1-3GlcNAcβ1-3Galα1-3Galβ1-	Glc	BSA	6	>95%
GAG-Hya	819	Hya4-04	GlcNAcβ1-4GlcAβ1-3GlcNAcβ1-4GlcAβ	(1-3GlcNAc)	BSA	4	>95%
GAG-Hya	820	Hya3-14	GlcAβ1-3GlcNAcβ1-4GlcAβ	(1-3GlcNAc)	BSA	14	>95%
glycolipid-neutral	821	iGb5 type 1-13	Galβ1-3GlcNAcβ1-3Galα1-3Galβ1-	Glc	BSA	13	>95%
Blood Group H	822	isoglobo-H analogue type 1-05	Fucα1-2Galβ1-3GlcNAcβ1-3Galα1-3Galβ1-	Glc	BSA	5	>95%
non-human-Glc	823	laminaritriose-04	Glcb1-3Glcb1-3Glcb-	Glc	BSA	5	>95%
non-human-Glc	824	sophoropentaose-04	Glcb1-2Glcb1-2Glcb1-2Glcb1-2Glcb1-	(Glc)	BSA	4	>95%
Blood Group H	825	isoglobo-H analogue type 2-07	Fucα1-2Galβ1-4GlcNAcβ1-3Galα1-3Galβ1-	Glc	BSA	7	>95%
non-human-Glc	826	laminaripentaose-	Glcb1-3Glcb1-3Glcb1-3Glcb1-3Glcb-	Glc	BSA	3.6	>95%
N-linked	827	S2G2-GlcNAc2-Asn	S2G2-GlcNAc2-Asn-squarate-BSA (8 N-glycans/ BSA)	squarate	BSA	8	>95%
N-linked	828	G2-GlcNAc2-Asn	G2-GlcNAc2-Asn-squarate-BSA (8 N-glycans/ BSA); Galb1-4GlcNAcb1-2Mana1-6(Galb1-4GlcNAcb1-2Mana1-3)Manb1-4GlcNAcb1-4GlcNAc	squarate	BSA	8	>95%
N-linked	829	G0-GlcNAc2-Asn	G0-GlcNAc2-Asn-squarate-BSA (10 N-glycans/ BSA); GlcNAcb1-2Mana1-6(GlcNAcb1-2Mana1-3)Manb1-4GlcNAcb1-4GlcNAc	squarate	BSA	10	>95%
N-linked	830	Man9-GlcNAc2-Asn	Man9-GlcNAc2-Asn-squarate-BSA (8 N-glycans/ BSA)	squarate	BSA	8	>95%
N-linked	831	Man5-GlcNAc2-Asn	Man5-GlcNAc2-Asn-squarate-BSA (10 N-glycans/ BSA)	squarate	BSA	10	>95%
z-control	832	Triazole-(PEG)3	Triazole-(PEG)3-BSA (~ 30 triazole units)	triazole	BSA	30	>95%
Lewis	833	LeB-08	Fuca1-2Galb1-3(Fuca1-4)GlcNAcb1-	(Gal)	BSA	8	>90%
carb-Sia	834	sialyl LeC-04	Neu5Acα2-3Galβ1-3GlcNAcβ1-	(Gal)	BSA	4	>80%
non-human	835	Mannuronic acid dp3	ManAb1-4ManAb1-4ManAb1-	(ManA)	BSA	4	>90%
non-human-Glc	836	sophorotetraose-18	Glcb1-2Glcb1-2Glcb1-2Glcb1-	(Glc)	BSA	18	>90%
non-human-Glc	837	sophorotriose-05	Glcb1-2Glcb1-2Glcb1-	(Glc)	BSA	5	>95%
non-human	838	Mannuronic acid dp9	ManAb1-4ManAb1-4ManAb1-4ManAb1-4ManAb1-4ManAb1-4ManAb1-4ManAb1-4ManAb1-	(ManA)	BSA	4	>90%
non-human-Glc	839	sophorotetraose-04	Glcb1-2Glcb1-2Glcb1-2Glcb1-	(Glc)	BSA	4	>95%
Lewis	840	LeY (CF3)-NPr - 12	Fuc(CF3)a1-2Galb1-4[Fuca1-3)GlcNAcb1-		BSA	12	>95%
glycolipid-neutral	841	LacNAc-NOEt -12	Galb1-4GlcNAc	NOEt	BSA	12	>95%
Lewis	842	LeY (CF3)-NOEt - 12	Fuc(CF3)a1-2Galb1-4[Fuca1-3)GlcNAcb1-	NOEt	BSA	12	>95%
non-human-Glc	843	laminariseptaose-05	Glcb1-3Glcb1-3Glcb1-3Glcb1-3Glcb1-3Glcb1-3Glcb1-	(Glc)	BSA	5	>75%
Lewis	844	LeY (CF3, CF3)-NOEt - 8	Fuc(CF3)a1-2Galb1-4[Fuc(CF3)a1-3]GlcNAcb1-	NOEt	BSA	8	>95%
glycolipid-neutral	845	Lac-BCN-BSA 06	Galb1-4Glc		BSA	6	>95%
z-control	846	DBCO-BSA	DBCO-BSA		BSA	8	>95%
glycolipid-neutral	847	Lac-DBCO-BSA 06	Galb1-4Glc		BSA	6	>95%
z-control	848	BCN-BSA	BCN-BSA		BSA	8	>95%
carb- i antigen	849	pLNnH-06	Galb1-4GlcNAcb1-3Galb1-4GlcNAcb1-3Galb1-	(Glc)	BSA	6	>90%
peptide	850	Abeta1-15 (GalNAc)-Tyr)	BSA--hexyl-Asp-Ala-Glu-Phe-Arg-His-Asp-Ser-Gly-(GalNAc )Tyr-Glu-Val-His-His-Gln-CONH2	azido-hexyl	BSA	4	>90%
non-human-Glc	851	nigerotetraose-03	Glca1-3Glca1-3Glca1-3Glca1-	(Glc)	BSA	3	>90%
peptide-GalNAc Tyr	852	Abeta1-15 GalNAc-Tyr)	N3-hexyl-Asp-Ala-Glu-Phe-Arg-His-Asp-Ser-Gly-(GalNAca)Tyr-Glu-Val-His-His-Gln-CONH2	hex	BSA	4	>95%
non-human-Glc	853	dePol-Pustulan-01	1/2 mass pustulan (Glcb1-6Glcb)n from Lasallia pustulata	Glc	BSA	1	>95%
non-human-Glc	854	laminarioctaose-06	Glcb1-3Glcb1-3Glcb1-3Glcb1-3Glcb1-3Glcb1-3Glcb1-3Glcb1-	(Glc)	BSA	6	>65%
non-human-Glc	855	nigerobiose-04	Glca1-3Glca1-	(Glc)	BSA	4	>95%
non-human-Glc	856	laminaritetraose--04	Glcb1-3Glcb1-3Glcb1-3Glcb1-	(Glc)	BSA	4	>90%
non-human-Glc	857	nigeropentaose-03	Glca1-3Glca1-3Glca1-3Glca1-3Glca1-	(Glc)	BSA	3	>90%
carb- i antigen	858	pLNnH-12	Galb1-4GlcNAcb1-3Galb1-4GlcNAcb1-3Galb1-	(Glc)	BSA	12	>90%
non-human-Glc	859	nigerotriose-3.5	Glca1-3Glca1-3Glca1-	(Glc)	BSA	3.5	>90%
non-human	860	Galacturonan dp3	GalAα1-4GalAα1-4GalAα1-	(GalA)	BSA	6.6	>90%
glycolipid	861	sialyl iGb5 type 2	Neu5Acα2-3Galβ1-4GlcNAcβ1-3Galα1-3Galβ1-	(Glc)	BSA	6	>85%
glycolipid	862	sialyl SSEA4 analogue type 1	Neu5Aca2-8Neu5Acα2-3Galβ1-3GlcNAcβ1-3Galα1-4Galβ1	(Glc)	BSA	5	>75%
glycolipid	863	SSEA-4 type 1 analog	Neu5Acα2-3Galβ1-3GlcNAcβ1-3Galα1-4Galβ1	(Glc)	BSA	5	>75%
y-glycoprotein	864	MUC5AC-commercial	sigma pig gastric mucin	na	na	na	>90%
y-glycoprotein	865	MUC5AC-isolated	Muc5Ac Native	na	na	na	>95%
y-glycoprotein	866	SARS-CoV2 Nucleocapsid	SARS-CoV2 Nucleocapsid	na	na	na	>95%
y-glycoprotein	867	SARS-CoV2 Spike S1 (RBD)	SARS-CoV2 Spike S1 (RBD)	na	na	na	>95%
y-glycoprotein	868	SARS-CoV2 Spike S1 (Full Length)	SARS-CoV2 Spike S1 (Full Length)	na	na	na	>95%
y-glycoprotein	869	SARS-CoV2 Spike S2 (Full Length)	SARS-CoV2 Spike S2 (Full Length)	na	na	na	>95%
z-control	870	BSA Blank 6			BSA	na
z-control	871	Cy3	Cy3-BSA undoped		BSA
z-control	872	Cy3	Cy3-BSA undoped		BSA
z-control	873	Cy3	Cy3-BSA undoped		BSA

## Sheet: Component List A815
Family	a815	Abbreviation	Description	Linker	Carrier	Valency	Purity of component
z-control	1	Alexa Fluoro 647	Alexa Fluoro 647-BSA (25 ug/ml +100ug/mL BSA, 125 ug/ml total)	na	BSA	na	>95%
z-control	2	BSA	Bovine serum albumin	na	BSA	na	>99%
carb-Glc	3	Maltose - 23	Glca1-4Glcb-BSA	MEAG	BSA	23	>95%
z-control	4	Cy3	Cy3-BSA undoped	na	BSA	na	>99%
carb-GalNAc	5	GalNAc-a - 22	GalNAc-a - BSA	MEAG	BSA	22	>95%
carb-Glc	6	Glc-a - 22	Glc-a - BSA	MEAG	BSA	22	>95%
z-control	7	No Data (BSA for carry over)	BSA		BSA	na	>99%
carb-GlcNAc	8	GlcNAc-b -21	GlcNAc-b - BSA	MEAG	BSA	21	>95%
carb-GalNAc	9	GalNAc-b - 21	GalNAc-b - BSA	MEAG	BSA	21	>95%
non-human	10	Fuc-b - 22	Fuc-b - BSA	MEAG	BSA	22	>95%
carb-Fuc	11	Fuc-a - 22	Fuc-a - BSA	MEAG	BSA	22	>95%
non-human	12	Rha-a - 18	Rha-a – BSA	MEAG	BSA	18	>95%
non-human	13	Rha-b - 21	Rha-b - BSA	MEAG	BSA	21	>95%
carb-Gal	14	Gal-a- 24	Gal-a - BSA	MEAG	BSA	24	>95%
carb-Gal	15	Gal-b- 21	Gal-b - BSA	MEAG	BSA	21	>95%
peptide-Tn	16	Ac-Tn(Thr)-G - 21	Ac(GalNAca)Thr-Gly-Hex-BSA	hex	BSA	21	>95%
carb-GalNAc	17	GalNAca1-6Galb - 22	GalNAca1-6Galb-BSA	MEAG	BSA	22	>95%
Blood Group A	18	Adi - 17	GalNAca1-3Galb-BSA	MEAG	BSA	17	>95%
carb-GlcNAc	19	GlcNAca1-4Galb - 20	GlcNAca1-4Galb-BSA	MEAG	BSA	20	>95%
non-human-aGal	20	Bdi -23	Gala1-3Gal– BSA	14 atom spacer	BSA	23	na
carb-type 2	21	LacNAc - 22	Galb1-4GlcNAc – BSA	14 atom spacer	BSA	22	na
glycolipid-neutral	22	GA1di -11	Galb1-3GalNAcb – HSA	3 atom spacer)	HSA	11	na
glycolipid-neutral	23	Lac - 33	Galb1-4Glcb – BSA	unknown	BSA	33	na
peptide-GlcNAca	24	Ac-S-Ser(GlcNAc-a)-S-G - 24	Ac-Ser-(GlcNAcα)Ser-Ser-Gly-Hex-BSA	hex	BSA	24	>95%
non-human	25	Galb1-6Man-a - 13	Galb1-6Man-a - BSA	MEAG	BSA	13	>95%
carb-Man	26	Mana1-6Man-a - 15	Mana1-6Man-a - BSA	MEAG	BSA	15	>95%
peptide-F1a	27	Ac-S-Thr(F1a)-S-G - 04	Ac-Ser-(Galb1-4GlcNAcb1-6GalNAca)Thr-Ser-Gly-Hex-BSA	hex	BSA	4	>95%
non-human-Glc	28	Cellobiose -13	Glcb1-4Glcb-BSA	(Glc)	BSA	13	>95%
z-control	29	HSA	Human serum albumin (isolated from serum)	na	HSA	na	>99%
carb-Glc	30	Isomaltose - 13	Glca1-6Glcb-BSA	MEAG	BSA	13	>95%
glycolipid-neutral	31	Gala1-4Galb - 11	Gala1-4Galb-CETE-BSA	CETE	BSA	11	na
carb-Man	32	ManT -26	Mana1-6[Mana1-3]Manb-BSA	14 atom spacer	BSA	26	na
carb-Sia	33	3'Neu5Ac-LacNAc -19	Neu5Aca2-3Galb1-4GlcNAc – BSA	14 atom spacer	BSA	19	na
non-human	34	Ara5 - 20	Araa1-5Araa1-5Araa1-5Araa1-5Araa1-BSA	(Ara)	BSA	20	>95%
Blood Group A	35	2'F-A type 2-Sp - 13	GalNAca1-3[Fuca1-2]Galb1-4[Fuca1-3]GlcNAcb-Sp-BSA	Sp	BSA	13	>95%
Blood Group H	36	BG-H1-Lac- 20 (LNF I)	Fuca1-2Galb1-3GlcNAcb1-3Galb1-4Glcb–APD-HSA	APD-	HSA	20	na
Lewis	37	LeA-Lac -18 (LNFP II)	Galb1-3[Fuca1-4)GlcNAcb1-3Galb1-4Glcb- BSA	3 atom spacer	BSA	18	na
Lewis	38	LeB-Lac - 09 (LNDFH I)	Fuca1-2Galb1-3(Fuca1-4)GlcNAcb1-3Galb1-4Glcb-BSA	3 atom spacer	BSA	9	na
Lewis	39	LeY -08	Fuca1-2Galb1-4[Fuca1-3)GlcNAc –HSA	APE	HSA	8	na
Lewis	40	LeX-Lac (monomeric, LNFIII)	Galb1-4[Fuca1-3)GlcNAcb1-3Galb1-4Glc-APD-HSA ; SSEA-1; CD-15; Glycotech	APD	HSA	nd	na
Lewis	41	3'Neu5Ac-LeX (Sialyl LeX) - 09	Neu5Aca2-3Galb1-4[Fuca1-3)GlcNAc – BSA	14 atom spacer	BSA	9	na
glycolipid-neutral	42	Gb3- 13	Gala1-4Galb1-4Glc-HSA [aka: Pk or CD77]	3 atom spacer)	HSA	13	na
non-human	43	Xylb4 - 22	Xylb1-4Xylb1-4Xylb1-4Xylb1-BSA	(xyl)	BSA	22	>95%
Blood Group A	44	BG-A -19	GalNAca1-3(Fuca1-2)Galb -BSA	6 atom spacer	BSA	19	na
non-human	45	X3Glc3 - 15	Xyla1-6Glcb1-4(Xyla1-6)Glcb1-4(Xyla1-6)Glcb1-BSA	(Glc)	BSA	15	>90%
glycolipid	46	GM3 - 12	Neu5Aca2-3Galb1-4Glc-APD-HSA	APD	HSA	12-15	na
carb-Sia	47	6'Neu5Ac-Lac	Neu5Aca2-6Galb1-4Glc-APD-HSA	APD	HSA	nd	na
Lewis	48	3'Neu5Ac-LeA -12	Neu5Aca2-3Galb1-3[Fuca1-4)GlcNAcb1-3Galb1-APD-HAS; Sialyl Lewis A; SLeA	APD	HSA	12	na
Lewis	49	LeX (dimeric) -07	Galb1-4[Fuca1-3)GlcNAcb1-3Galb1-4(Fuca1-3)GlcNAcb1-3Galb1-APE-BSA	APE	BSA	7	na
non-human	50	Manb4 - 14	Manb1-4Manb1-4Manb1-4Manb1-BSA	(Man)	BSA	14	>95%
non-human	51	G2M4 - 07	Manb1-4(Gala1-6)Manb1-4(Gala1-6)Manb1-4Manb1-BSA	(man)	BSA	7	>95%
carb-Glc	52	Glca1-6Glca1-4Glca1-4Glcb - 15	Glca1-6Glca1-4Glca1-4Glcb-CETE-BSA	CETE	BSA	15	na
Lewis	53	LNT - 21	Galb1-3GlcNAcb1-3Galb-BSA	(Glc)	BSA	21	na
glycolipid	54	LSTa - 10	Neu5Aca2-3Galb1-3GlcNAcb1-3Galb1-BSA	(Glc)	BSA	10	>95%
glycolipid	55	LSTb - 11	Galb1-3(Neu5Aca2-6)GlcNAcb1-3Galb1-BSA	(Glc)	BSA	11	>95%
glycolipid	56	LSTc - 07	Neu5Aca2-6Galb1-3GlcNAcb1-3Galb1-BSA	(Glc)	BSA	7	>95%
glycolipid-neutral	57	GA1 tri- 20	Galb1-3GalNAcb1-4Galb1-BSA (GA1tri or asialo-GM1)	(Glc)	BSA	20	>95%
Blood Group A	58	BG-A3-14	GalNAca1-3(Fuca1-2)Galb1-3GalNAcα1-linker-BSA	Oct	BSA	14	>95%
Blood Group B	59	BG-B4-High	Gala1-3(Fuca1-2)Galb1-3GalNAcb1-linker-BSA	Oct	BSA	?	>95%
Blood Group A	60	BG-A3-04	GalNAca1-3(Fuca1-2)Galb1-3GalNAcα1-linker-BSA	Oct	BSA	4	>95%
Blood Group B	61	BG-B4-06	Gala1-3(Fuca1-2)Galb1-3GalNAcb1-linker-BSA	Oct	BSA	6	>95%
Blood Group A	62	BG-A4-05	GalNAca1-3(Fuca1-2)Galb1-3GalNAcb1-linker-BSA	Oct	BSA	5	>95%
Blood Group A	63	BG-A4-14	GalNAca1-3(Fuca1-2)Galb1-3GalNAcb1-linker-BSA	Oct	BSA	14	>95%
Blood Group B	64	BG-B2-03	Gala1-3(Fuca1-2)Galb1-4GlcNAcb1-linker-BSA	Oct	BSA	3	>95%
Blood Group B	65	BG-B3-05	Gala1-3(Fuca1-2)Galb1-3GalNAcα1-linker-BSA	Oct	BSA	5	>95%
Blood Group B	66	BG-B1-05	Gala1-3(Fuca1-2)Galb1-3GlcNAcb1-linker-BSA	Oct	BSA	5	>95%
Blood Group A	67	BG-A1-04	GalNAca1-3(Fuca1-2)Galb1-3GlcNAcb1-linker-BSA	Oct	BSA	4	>95%
Blood Group A	68	BG-A1-12	GalNAca1-3(Fuca1-2)Galb1-3GlcNAcb1-linker-BSA	Oct	BSA	12	>95%
Blood Group A	69	BG-A2-04	GalNAca1-3(Fuca1-2)Galb1-4GlcNAcb1-linker-BSA	Oct	BSA	4	>95%
Blood Group A	70	BG-A2-16	GalNAca1-3(Fuca1-2)Galb1-4GlcNAcb1-linker-BSA	Oct	BSA	16	>95%
Blood Group B	71	BG-B3-17	Gala1-3(Fuca1-2)Galb1-3GalNAcα1-linker-BSA	Oct	BSA	17	>95%
Blood Group B	72	BG-B1-15	Gala1-3(Fuca1-2)Galb1-3GlcNAcb1-linker-BSA	Oct	BSA	15	>95%
Blood Group B	73	BG-B2-17	Gala1-3(Fuca1-2)Galb1-4GlcNAcb1-linker-BSA	Oct	BSA	17	>95%
peptide-Tn-Ser	74	Ac-Tn(Ser)Tn(Ser)Tn(Ser)-G - 11	Ac-(GalNAca)Ser-(GalNAca)Ser-(GalNAca)Ser-Gly-Hex-BSA	hex	BSA	11	>95%
non-human	75	Chitotriose - 08	GlcNAcb1-4GlcNAcb1-4GlcNAcb-BSA	(GlcNAc)	BSA	8	na
non-human-aGal	76	Gal3- 07	Gala1-3Galb1-4Gala-BSA	(1-3Gal)	BSA	7	na
peptide	77	Ac-S-S-S-G - 24	Ac-Ser-Ser-Ser-Gly-Hex-BSA	hex	BSA	24	>95%
N-linked	78	Man3 - 06	Mana1-6(Mana1-3)Manb1-4GlcNAc -BSA	(GlcNAc)	BSA	6	na
peptide-Tn-Ser	79	Ac-S-Tn(Ser)-S-G - 22	Ac-Ser-(GalNAca)Ser-Ser-Gly-Hex-BSA	hex	BSA	22	>95%
glycolipid-neutral	80	P1 - 09	Gala1-4Galb1-4GlcNAc-BSA		BSA	9	na
glycolipid-neutral	81	Gb4 - 09	GalNAcb1-3Gala1-4Galb1-BSA (aka: P antigen)	(Glc)	BSA	9	na
glycolipid	82	GM1a - 29	Galb1-3GalNAcb1-4(Neu5Aca2-3)Galb	(Glc)	HSA	29	na
carb-type 1	83	pLNH - 21	Galb1-3GlcNAcb1-3Galb1-4GlcNAcb1-3Galb1-BSA	(Glc)	BSA	21	>95%
N-linked	84	Man7D3 - 08	Mana1-2Mana1-6(Mana1-3)Mana1-6(Mana1-2Mana1-3)Manb1-4GlcNAc-BSA	(GlcNAc)	BSA	8	na
carb- i antigen	85	LNnT - 14	Galb1-4GlcNAcb1-3Galb1-BSA	(Glc)	BSA	14	na
N-linked	86	Man5 - 06	Mana1-6(Mana1-3)Mana1-6(Mana1-3)Manb1-4GlcNAcb-	(GlcNAc)	BSA	6	>90%
glycolipid-neutral	87	Gb4 tetra (P1 tetra)-Sp - 06	GalNAcb1-3Gala1-4Galb1-4GlcNAcb-Sp-BSA	Sp	BSA	6	>95%
N-linked	88	Man6 - II - 05	Mana1-2Mana1-3Mana1-6(Mana1-2Mana1-3)Manb1-BSA	(GlcNAc)	BSA	5	>80%
Lewis	89	DFpLNH I, LeB - 09	Fuca1-2Galb1-3(Fuca1-4)GlcNAcb1-3Galb1-4GlcNAcb1-3Galb-BSA	(Glc)	BSA	9	na
glycolipid	90	DSLNT - 06	Neu5Aca2-3Galb1-3(Neu5Aca2-6)GlcNAcb1-3Galb1-BSA	(Glc)	BSA	5.6	>95%
N-linked	91	Man9 - 05 #2	Mana1-2Mana1-6(Mana1-2Mana1-3)Mana1-6(Mana1-2Mana1-2Mana1-3)Manb1-4GlcNAc-BSA	(GlcNAc)	BSA	5	na
Blood Group B	92	2'F-B type 2-Sp - 07	Gala1-3[Fuca1-2]Galb1-4[Fuca1-3]GlcNAcb-Sp-BSA	Sp	BSA	7	>95%
z-control	93	HSA (recomb)	human serum albumin (recombinant)	na	HSA	na	>95%
Blood Group A	94	Globo A - 03	GalNAca1-3(Fuca1-2)Galb1-3GalNAcb1-3Gala1-4Galb1-BSA	(Glc)	BSA	3	>95%
N-linked	95	Man7D1 - 10	Mana1-6(Mana1-3)Mana1-6(Mana1-2Mana1-2Mana1-3)Manb1-4GlcNAc-BSA	(GlcNAc)	BSA	10	na
glycolipid	96	GM2-Sp - 14	Neu5Aca2-3[GalNAcb1-4]Galb1-4Glcb-Sp-BSA	Sp	BSA	14	>95%
non-human-Glc	97	Cellotriose - 13	Glcb1-4Glcb1-4Glcb-BSA	(Glc)	BSA	13	>95%
Blood Group H	98	BG-H4- 04	Fuca1-2Galb1-3GalNAcb1-linker-BSA	Oct	BSA	4	>95%
Blood Group A	99	BG-A1- 05	GalNAca1-3(Fuca1-2)Galb1-3GlcNAcb1-3Galb1-4(Glc)-APD-HSA	APD	HSA	5	na
Blood Group H	100	BG-H3- 04	Fuca1-2Galb1-3GalNAcα1-linker-BSA	Oct	BSA	4	>95%
Blood Group B	101	BG-B (Dextra) - 13	Gala1-3(Fuca1-2)Galb-BSA [BG-B] from Dextra	6 atom spacer	BSA	13	na
non-human-aGal	102	alphaGal- 08	Gala1-3Galb1-4GlcNAc-BSA	14 atom spacer	BSA	8	na
peptide-TF	103	Ac-S-TF(Ser)-S-G - 04-HSA	AcSer-(Galb1-3GalNAca)Thr-Ser-Gly-Hex-HSA (S-TF-S)		HSA	4
carb-Glc	104	Maltopentaose - 11	Glca1-4Glca1-4Glca1-4Glca1-4Glca-BSA	(Glc)	BSA	11	>95%
Blood Group H	105	BG-H4- 15	Fuca1-2Galb1-3GalNAcb1-linker-BSA	Oct	BSA	15	>95%
Blood Group B	106	Globo B - 05	Gala1-3(Fuca1-2)Galb1-3GalNAcb1-3Gala1-4Galb1-BSA	(Glc)	BSA	5	>95%
carb- i antigen	107	LacNAc (trimeric) - 08	Galb1-4GlcNAcb1-3Galb1-4GlcNAcb1-3Galb1-4GlcNAcb-APE-HSA	APE	HSA	8	na
non-human	108	Forssman Di - 21	GalNAca1-3GalNAcb1-BSA	MEAG	BSA	21	>95%
peptide-TF	109	Ac-S-TF(Ser)-S-G - 16	Ac-Ser-(Galb1-3GalNAca)Ser-Ser-Gly-Hex-BSA	hex	BSA	16	>95%
Blood Group H	110	Globo H - 03	Fuca1-2Galb1-3GalNAcb1-3Gala1-4Galb1-BSA	(Glc)	BSA	3	>95%
lewis	111	LeC-Sp - 06	Galb1-3GlcNAcb-Sp-BSA	Sp	BSA	6	>95%
Blood Group B	112	Globo B - 12	Gala1-3(Fuca1-2)Galb1-3GalNAcb1-3Gala1-4Galb1-BSA	(Glc)	BSA	12	>95%
carb-GalNAc	113	GalNAc-a - 04	GalNAc-a - BSA	MEAG	BSA	4	>95%
carb-GalNAc	114	GalNAca1-6Galb - 04	GalNAca1-6Galb-BSA	MEAG	BSA	4	>95%
Blood Group A	115	Adi - 04	GalNAca1-3Galb-BSA	MEAG	BSA	4	>95%
glycolipid-neutral	116	GA2di - 05	GalNAcb1-4Galb - BSA (aka: asialo-GM2)	MEAG	BSA	5	>95%
Lewis	117	LNT - 05	Galb1-3GlcNAcb1-3Galb-BSA	(Glc)	BSA	5	>95%
glycolipid-neutral	118	GA1 tri - 06	Galb1-3GalNAcb1-4Galb1-BSA (GA1tri or asialo-GM1)	(Glc)	BSA	6	na
non-human	119	Forssman Di - 04	GalNAca1-3GalNAcb1-BSA	MEAG	BSA	4	>95%
peptide-Tn-Ser	120	Ac-S-Tn(Ser)-S-G - 04	AcSer-(GalNAca)Ser-Ser-Gly-Hex-BSA	hex	BSA	4	>95%
peptide-Tn-Ser	121	Ac-Tn(Ser)Tn(Ser)Tn(Ser)-G - 03	Ac-(GalNAca)Ser-(GalNAca)Ser-(GalNAca)Ser-Gly-Hex-BSA	hex	BSA	3	>95%
peptide-Tn	122	Ac-S-Tn(Thr)-S-G - 04	Ac-Ser-(GalNAca)Thr-Ser-Gly-Hex-BSA	hex	BSA	4	>95%
peptide-TF	123	Ac-S-TF(Ser)-S-G - 04	Ac-Ser-(Galb1-3GalNAca)Ser-Ser-Gly-Hex-BSA	hex	BSA	4	>95%
glycolipid-neutral	124	GA2di - 37	GalNAcb1-4Galb - BSA (aka: asialo-GM2)	MEAG	BSA	37	>95%
non-human	125	Forssman Di - 31	GalNAca1-3GalNAcb1-BSA	MEAG	BSA	31	>95%
peptide-Tn-Ser	126	Ac-S-Tn(Ser)-S-G - 33	Ac-Ser-(GalNAca)Ser-Ser-Gly-Hex-BSA	hex	BSA	33	>95%
Lewis	127	3'Neu5Ac-LeX (Sialyl LeX) - ??	Neu5Aca2-3Galb1-4[Fuca1-3)GlcNAc – BSA	3 atom spacer	BSA		na
peptide-TF	128	Ac-S-TF(Ser)-S-G - 28	Ac-Ser-(Galb1-3GalNAca)Ser-Ser-Gly-Hex-BSA	hex	BSA	28	>95%
non-human	129	Chitotriose - 20	GlcNAcb1-4GlcNAcb1-4GlcNAcb-BSA	(GlcNAc)	BSA	20	na
carb-Fuc	130	Fuc-a - 04	Fuc-a - BSA	MEAG	BSA	4	>95%
non-human	131	Fuc-b - 04	Fuc-b - BSA	MEAG	BSA	4	>95%
carb-GlcNAc	132	GlcNAca1-4Galb - 03	GlcNAca1-4Galb-BSA	MEAG	BSA	3	>95%
carb- I antigen	133	LNH - 13	Galb1-4GlcNAcb1-6(Galb1-3GlcNAcb1-3)Galb1-BSA	(Glc)	BSA	13	>95%
carb- i antigen	134	LNnH - 11	Galb1-4GlcNAcb1-6(Galb1-4GlcNAcb1-3)Galb1-BSA	(Glc)	BSA	11	>95%
carb- i antigen	135	LNnT - 04	Galb1-4GlcNAcb1-3Galb1-BSA	(Glc)	BSA	4	>95%
carb-type 1	136	pLNH - 07	Galb1-3GlcNAcb1-3Galb1-4GlcNAcb1-3Galb1-BSA	(Glc)	BSA	7	>95%
Blood Group H	137	BG-H1- 06	Fuca1-2Galb1-3GlcNAcb1-linker-BSA	Oct	BSA	6	>95%
Blood Group H	138	BG-H2- 06	Fuca1-2Galb1-4GlcNAcb1-linker-BSA	Oct	BSA	6	>95%
Blood Group H	139	BG-H2- 12	Fuca1-2Galb1-4GlcNAcb1-linker-BSA	Oct	BSA	12	>95%
Blood Group H	140	BG-H3- 14	Fuca1-2Galb1-3GalNAcα1-linker-BSA	Oct	BSA	14	>95%
N-linked	141	NGA2B - 05	GlcNAcb1-2Mana1-6(GlcNAcb1-2Mana1-3)(GlcNAcb1-4)Manb1-4GlcNAc -BSA	(GlcNAc)	BSA	5	na
peptide-Tn	142	Ac-S-Tn(Thr)-A-G - 08	Ac-Ser-(GalNAca)Thr-Ala-Gly-Hex-BSA (muc1)	hex	BSA	8	>95%
peptide-Tn	143	Ac-S-Tn(Thr)-A-G - 22	Ac-Ser-(GalNAca)Thr-Ala-Gly-Hex-BSA (muc1)	hex	BSA	22	>95%
N-linked	144	NGA2 - 07	GlcNAcb1-2Mana1-6(GlcNAcb1-2Mana1-3)Manb1-4GlcNAc -BSA	(GlcNAc)	BSA	7	na
peptide-Tn	145	Ac-V-Tn(Thr)-S-G - 08	Ac-Val-(GalNAca)Thr-Ser-Gly-Hex-BSA (muc1)	hex	BSA	8	>95%
peptide-Tn	146	Ac-V-Tn(Thr)-S-G - 19	Ac-Val-(GalNAca)Thr-Ser-Gly-Hex-BSA (muc1)	hex	BSA	19	>95%
peptide-Tn	147	Ac-A-Tn(Thr)-S-G - 05	Ac-Ala-(GalNAca)Thr-Ser-Gly-Hex-BSA (muc4)	hex	BSA	5	>95%
peptide-Tn	148	Ac-A-Tn(Thr)-S-G - 08	Ac-Ala-(GalNAca)Thr-Ser-Gly-Hex-BSA (muc4)	hex	BSA	8	>95%
peptide-Tn	149	Ac-A-Tn(Thr)-S-G - 23	Ac-Ala-(GalNAca)Thr-Ser-Gly-Hex-BSA (muc4)	hex	BSA	23	>95%
N-linked	150	NA3 - 05	Galb1-4GlcNAcb1-2Mana1-6[Galb1-4GlcNAcb1-2(Galb1-4GlcNAcb1-4)Mana1-3]Manb1-4GlcNAc -BSA	(GlcNAc)	BSA	5	na
peptide-Tn	151	Ac-S-Tn(Thr)-G-G - 07	Ac-Ser-(GalNAca)Thr-Gly-Gly-Hex-BSA (muc4)	hex	BSA	7	>95%
peptide-Tn	152	Ac-S-Tn(Thr)-G-G - 19	Ac-Ser-(GalNAca)Thr-Gly-Gly-Hex-BSA (muc4)	hex	BSA	19	>95%
N-linked	153	NA2 - 08	Galb1-4GlcNAcb1-2Mana1-6[Galb1-4GlcNAcb1-2Mana1-3]Manb1-4GlcNAc -BSA	(GlcNAc)	BSA	8	na
peptide-Tn	154	Ac-T-Tn(Thr)-P-G - 08	Ac-Thr-(GalNAca)Thr-Pro-Gly-Hex-BSA (muc2,6,7)	hex	BSA	8	>95%
peptide-Tn	155	Ac-T-Tn(Thr)-P-G - 21	Ac-Thr-(GalNAca)Thr-Pro-Gly-Hex-BSA (muc2,6,7)	hex	BSA	21	>95%
peptide-Tn	156	Ac-S-Tn(Thr)-S-G HSA-23	Ac-Ser-(GalNAca)Thr-Ser-Gly-Hex-HSA	hex	HSA	23	>95%
peptide-Tn	157	Ac-S-Tn(Thr)-S-G HSA-04	Ac-Ser-(GalNAca)Thr-Ser-Gly-Hex-HSA	hex	HSA	4	>95%
peptide-TF	158	Ac-TF(Ser)-G - 04	Ac-(Galb1-3GalNAca)Ser-Gly-Hex-BSA	hex	BSA	4	>95%
peptide-TF	159	Ac-TF(Ser)-G - 24	Ac-(Galb1-3GalNAca)Ser-Gly-Hex-BSA	hex	BSA	24	>95%
peptide-Tn	160	Ac-T-Tn(Thr)-P-G - 04	Ac-Thr-(GalNAca)Thr-Pro-Gly-Hex-BSA (muc2,6,7)	hex	BSA	4	>95%
peptide-Tn	161	Ac-S-Tn(Thr)-G-G - 03	Ac-Ser-(GalNAca)Thr-Gly-Gly-Hex-BSA (muc4)	hex	BSA	3	>95%
peptide-Tn	162	Ac-V-Tn(Thr)-S-G - 04	Ac-Val-(GalNAca)Thr-Ser-Gly-Hex-BSA (muc1)	hex	BSA	4	>95%
peptide-Tn	163	Ac-S-Tn(Thr)-A-G - 04	Ac-Ser-(GalNAca)Thr-Ala-Gly-Hex-BSA (muc1)	hex	BSA	4	>95%
glycolipid-neutral	164	GA2di (accurate) - 28	GalNAcb1-4Galb - BSA (aka: asialo-GM2)	unknown	BSA	28	na
N-linked	165	NGA3B - 06	GlcNAcb1-2Mana1-6[GlcNAcb1-2(GlcNAcb1-4)Mana1-3](GlcNAcb1-4)Manb1-4GlcNAc -BSA	(GlcNAc)	BSA	6	na
N-linked	166	NGA3 - 01	GlcNAcb1-2Mana1-6[GlcNAcb1-2(GlcNAcb1-4)Mana1-3]Manb1-4GlcNAc -BSA	(GlcNAc)	BSA	1	na
N-linked	167	NGA4 - 06	GlcNAcb1-2(GlcNAcb1-6)Mana1-6[GlcNAcb1-2(GlcNAcb1-4)Mana1-3]Manb1-4GlcNAc -BSA	(GlcNAc)	BSA	6	na
N-linked	168	NGA4(B)2 - 04	GlcNAcb1-2(GlcNAcb1-4)(GlcNAcb1-6)Mana1-6[GlcNAcb1-2Mana1-3](GlcNAcb1-4)Manb1-4GlcNAc -BSA	(GlcNAc)	BSA	4	na
N-linked	169	NGA5B - 02	GlcNAcb1-2(GlcNAcb1-4)(GlcNAcb1-6)Mana1-6[GlcNAcb1-2(GlcNAcb1-4)Mana1-3](GlcNAcb1-4)Manb1-4GlcNAc -BSA	(GlcNAc)	BSA	2	na
N-linked	170	NA4 - 05	Galb1-4GlcNAcb1-2(Galb1-4GlcNAcb1-6)Mana1-6[Galb1-4GlcNAcb1-2(Galb1-4GlcNAcb1-4)Mana1-3]Manb1-4GlcNAc -BSA	(GlcNAc)	BSA	5	na
peptide-Tn	171	Ac-P-Tn(Thr)-T-G - 05	Ac-Pro-(GalNAca)Thr-Thr-Gly-Hex-BSA (muc2)	hex	BSA	5	>95%
peptide-Tn	172	Ac-P-Tn(Thr)-T-G - 08	Ac-Pro-(GalNAca)Thr-Thr-Gly-Hex-BSA (muc2)	hex	BSA	8	>95%
peptide-Tn	173	Ac-P-Tn(Thr)-T-G - 22	Ac-Pro-(GalNAca)Thr-Thr-Gly-Hex-BSA (muc2)	hex	BSA	22	>95%
peptide-Tn	174	Ac-Tn(Thr)-Tn(Thr)-Tn(Thr)-G - 05	Ac-(GalNAca)Thr-(GalNAca)Thr-(GalNAca)Thr-Gly-Hex-BSA (muc2)	hex	BSA	5	>95%
peptide-Tn	175	Ac-Tn(Thr)-Tn(Thr)-Tn(Thr)-G - 08	Ac-(GalNAca)Thr-(GalNAca)Thr-(GalNAca)Thr-Gly-Hex-BSA (muc2)	hex	BSA	8	>95%
peptide-Tn	176	Ac-Tn(Thr)-Tn(Thr)-Tn(Thr)-G - 20	Ac-(GalNAca)Thr-(GalNAca)Thr-(GalNAca)Thr-Gly-Hex-BSA (muc2)	hex	BSA	20	>95%
peptide-Tn	177	Ac-S-Tn(Thr)-Tn(Thr)-G - 05	Ac-Ser-(GalNAca)Thr-(GalNAca)Thr-Gly-Hex-BSA (muc2)	hex	BSA	5	>95%
peptide-Tn	178	Ac-S-Tn(Thr)-Tn(Thr)-G - 09	Ac-Ser-(GalNAca)Thr-(GalNAca)Thr-Gly-Hex-BSA (muc2)	hex	BSA	9	>95%
peptide-Tn	179	Ac-S-Tn(Thr)-Tn(Thr)-G - 22	Ac-Ser-(GalNAca)Thr-(GalNAca)Thr-Gly-Hex-BSA (muc2)	hex	BSA	22	>95%
non-human-aGal	180	Gala3-type1 - 09	Gala1-3Galb1-3GlcNAc-BSA	3 atom spacer	BSA	9	na
Blood Group H	181	2'FucLac (BG-H6) - 07	Fuca1-2Galb1-4Glc-BSA	3 atom spacer	BSA	7	na
peptide-Tn	182	Ac-S-Tn(Thr)-V-G - 04	Ac-Ser-(GalNAca)Thr-Val-Gly-Hex-BSA	hex	BSA	4	>95%
peptide-Tn	183	Ac-S-Tn(Thr)-V-G - 22	Ac-Ser-(GalNAca)Thr-Val-Gly-Hex-BSA	hex	BSA	22	>95%
peptide-Tn	184	Ac-G-V-Tn(Thr)-S-A-G - 04	Ac-Gly-Val-(GalNAca)Thr-Ser-Ala-Gly-Hex-BSA (muc1)	hex	BSA	4	>95%
peptide-Tn	185	Ac-G-V-Tn(Thr)-S-A-G - 21	Ac-Gly-Val-(GalNAca)Thr-Ser-Ala-Gly-Hex-BSA (muc1)	hex	BSA	21	>95%
peptide-TF	186	GTSSAS-TF(Thr)-GHATPLPVTD	BSA-PEG7-Gly-Thr-Ser-Ser-Ala-Ser-(Galb1-3GalNAca)Thr-Gly-His-Ala-Thr-Pro-Leu-Pro-Val-Thr-Asp	PEG-linker	BSA	4	>95%
peptide-TF	187	GTSSA-TF(Ser)-TGHATPLPVTD	BSA-PEG7-Gly-Thr-Ser-Ser-Ala-(Galb1-3GalNAca)Ser-Thr-Gly-His-Ala-Thr-Pro-Leu-Pro-Val-Thr-Asp (MUC4)	PEG-linker	BSA	4	>95%
peptide-TF	188	GTSSASTGHA-TF(Thr)-PLPVTD	BSA-PEG7-Gly-Thr-Ser-Ser-Ala-Ser-Thr-Gly-His-Ala-(Galb1-3GalNAca)Thr-Pro-Leu-Pro-Val-Thr-Asp	PEG-linker	BSA	5	>95%
peptide-TF	189	GTSSA-TF(Ser)-TF(Thr)-GHATPLPVTD	BSA-PEG7-Gly-Thr-Ser-Ser-Ala-(Galb1-3GalNAca)Ser-(Galb1-3GalNAca)Thr-Gly-His-Ala-Thr-Pro-Leu-Pro-Val-Thr-Asp	PEG-linker	BSA	5	>95%
peptide	190	GTSSASTGHATPLPVTD	BSA-PEG7-Gly-Thr-Ser-Ser-Ala-Ser-Thr-Gly-His-Ala-Thr-Pro-Leu-Pro-Val-Thr-Asp	PEG-linker	BSA	6	>95%
z-control	191	PEG-linker - 06	OH-(CH2)2-NH-Gly-CO-PEG7-NH-(CO)Hept-SH-Mal-Cychex-CO-BSA	PEG-linker	BSA	6	>95%
non-human-aGal	192	Galilli - 21	Gala1-3Galb1-4Glc-BSA	3 atom spacer	BSA	21	na
Blood Group H	193	6'Neu5Ac-LNF V - 12	Fuca1-2Galb1-3(Neu5Aca2-6)GlcNAcb1-3Galb1-APD-HSA	APD	HSA	12 to 15	na
Lewis+Sia	194	Fuc, 6'Neu5Ac-LNnH-APD-HSA - 12	Galb1-4[Fuca1-3]GlcNAcb1-6[Neu5Aca2-6Galb1-4GlcNAcb1-3]Galb1-APD-HSA	APD	HSA	12 to 15	na
carb-Sia	195	3'Neu5Ac-3-FL - 07	Neu5Aca2-3Galb1-4(Fuca1-3)Glc -BSA	3 atom spacer	BSA	7	na
peptide	196	Ac-S-Thr-S-G - 18	Ac-Ser-Thr-Ser-Gly-Hex-BSA	hex	BSA	18	>95%
N-linked	197	GlcNAc-Man3 - 02	Mana1-6(GlcNAcb1-2Mana1-3)Manb1-4GlcNAcb-BSA	(GlcNAc)	BSA	2	>95%
N-linked	198	LacNAc-Man5 - 02	Mana1-6(Mana1-3)Mana1-6(Galb1-4GlcNAcb1-2Mana1-3)Manb1-4GlcNAcb-BSA	(GlcNAc)	BSA	2	>95%
N-linked	199	GlcNAc-Man5 - 03	Mana1-6(Mana1-3)Mana1-6(GlcNAcb1-2Mana1-3)Manb1-4GlcNAcb-BSA	(GlcNAc)	BSA	3	>95%
Lewis	200	LeA-LeX - 21	Galb1-3(Fuca1-4)GlcNAcb1-3Galb1-4(Fuca1-3)GlcNAcb1-3Galb1-APD-HSA	APD	HSA	21	na
carb-Sia	201	3'Neu5Ac-LNnT - 09	Neu5Aca2-3Galb1-4GlcNAcb1-3Galb1-APD-HSA	APD	HSA	9	na
GAG	202	Hep-N-acetylated	fully N-acetylated heparin polysaccharide	na	BSA	1	na
GAG	203	Hep-5000 - 01	heparin polysaccharide (MW ~5000)	na	BSA	1	na
N-linked	204	Man6 - I - 04	Mana1-6(Mana1-3)Mana1-6(Mana1-2Mana1-3)Manb1-BSA	(GlcNAc)	BSA	4	>90%
Lewis	205	3'-sulpho-LeX - 15	3-SO3-Galb1-4[Fuca1-3)GlcNAc-BSA	3 atom spacer	BSA	15	na
GAG-Hya	206	Hya9 - 03	(GlcAb1-3GlcNAcb1-4)4b1-3GlcAb1-BSA	(GlcNAc)	BSA	3	na
Lewis	207	3'-sulpho-LeA - 15	3-SO3-Galb1-3[Fuca1-4)GlcNAc-BSA	3 atom spacer	BSA	15	na
non-human	208	Gala1-2Gal - 13	Gala1-2Gal-BSA	3 atom spacer	BSA	13	na
Lewis	209	6'-sulpho-LeX - 08	6-SO3-Galb1-4[Fuca1-3)GlcNAc-BSA	3 atom spacer	BSA	8	na
GAG-Hya	210	Hya8 - 03	(GlcNAcb1-4GlcAb1-3)4b1-BSA	(GlcNAc)	BSA	3	na
Lewis	211	6'-sulpho-LeA - 16	6-SO3-Galb1-3[Fuca1-4)GlcNAc-BSA	3 atom spacer	BSA	16	na
Blood Group H	212	MSMFLNH I - 11	Neu5Aca2-6Galb1-4GlcNAcb1-6 (Fuca1-2Galb1-3GlcNAcb1-3)Galb1-BSA	(Glc)	BSA	11	>95%
Blood Group A	213	A-LeB hexa - 06	GalNAca1-3(Fuca1-2)Galb1-3(Fuca1-4)GlcNAcb1-3Galb1-BSA	(Glc)	BSA	6	na
N-linked	214	Hybrid-M5N4B - 03	GlcNAcb1-2Mana1-3[Mana1-3(Mana1-6)Mana1-6](GlcNAcb1-4)Manb1-4GlcNAcb1-BSA	(GlcNAc)	BSA	3	na
Lewis	215	MSMFLnNH - 09	Galb1-4(Fuca1-3)GlcNAcb1-6 (Neu5Aca2-6Galb1-4GlcNAcb1-3)Galb1-BSA	(Glc)	BSA	9	na
carb-type1	216	iLNO - 06	Galb1-3GlcNAcb1-3Galb1-4GlcNAcb1-6 (Galb1-3GlcNAcb1-3)Galb1-BSA	(Glc)	BSA	6	na
Blood Group H	217	MFLNH I - 11	Galb1-4GlcNAcb1-6 (Fuca1-2Galb1-3GlcNAcb1-3)Galb1-BSA	(Glc)	BSA	11	>95%
non-human-aGal	218	alphaGal-6-deoxy - 11	Gala1-3Galb1-4(6deoxy-GlcNAc)-HSA (alphaGal)-HSA	3 atom spacer	HSA	11	na
Lewis	219	MFLNH III - 14	Galb1-4(Fuca1-3)GlcNAcb1-6 (Galb1-3GlcNAcb1-3)Galb1-BSA	(Glc)	BSA	14	na
Blood Group H	220	TFiLNO(1-2,1-2,1-3) - 04	Fuca1-2Galb1-3GlcNAcb1-3Galb1-4(Fuca1-3)GlcNAcb1-6(Fuca1-2Galb1-3GlcNAcb1-3)Galb-BSA (mixed with other stuff by MS)	(Glc)	BSA	4	mixture of at least 3 glycans
Lewis	221	LeC (dimeric)-Sp - 16	Galb1-3GlcNAcb1-3Galb1-3GlcNAcb-Sp-BSA	Sp	BSA	16	>95%
carb-Sia	222	3'Neu5Ac(9Ac)-LacNAc-Sp - 04	Neu5Ac(9Ac)a2-3Galb1-4GlcNAcb-Sp-BSA	Sp	BSA	4	>95%
non-human-aGal	223	Bdi-g - 06	Gala1-3Galb– HSA	(Glc)	HSA	6	>95%
glycolipid-neutral	224	Lac-C5 - 14	Galb1-4Glcb – BSA	pentyl-azide	BSA	14	>95%
carb-Man	225	Mana1-6Man-a - 04	Mana1-6Man-a - BSA	MEAG	BSA	4	>95%
Blood Group B	226	B tetra type 1-Sp - 16	Gala1-3[Fuca1-2]Galb1-3GlcNAcb-Sp-BSA	Sp	BSA	16	>95%
carb-type 2	227	LacNAc-Sp - 06	Galb1-4GlcNAcb-Sp-BSA	Sp	BSA	6	>95%
carb-GlcNAc	228	LNT-2-Sp - 15	GlcNAcb1-3Galb1-4Glcb-Sp-BSA	Sp	BSA	15	>95%
glycolipid	229	GD1a-Sp - 05	Neu5Aca2-3[Neu5Aca2-3Galb1-3GalNAcb1-4]Galb1-4Glcb-Sp-BSA	Sp	BSA	5	>95%
carb-Sia	230	6'Neu5Gc-LacNAc-Sp - 05	Neu5Gca2-6Galb1-4GlcNAcb-Sp-BSA	Sp	BSA	5	>95%
glycolipid	231	SSEA-4-Sp - 05	Neu5Aca2-3Galb1-3GalNAcb1-3Gala1-4Galb1-4Glcb-Sp-BSA	Sp	BSA	5	>95%
carb-Sia	232	3'Neu5Ac(9Ac)-LacNAc-Sp - 10	Neu5Ac(9Ac)a2-3Galb1-4GlcNAcb-Sp-BSA	Sp	BSA	10	>95%
Lewis	233	3'Neu5Ac(9Ac)-LeC-Sp - 12	Neu5Ac(9Ac)a2-3Galb1-3GlcNAcb-Sp-BSA	Sp	BSA	12	>95%
carb-GalNAc	234	LDN-Sp - 14	GalNAcb1-4GlcNAcb-Sp-BSA	Sp	BSA	14	>95%
Blood Group B	235	B tetra type 2-Sp - 07	Gala1-3[Fuca1-2]Galb1-4GlcNAcb-Sp-BSA	Sp	BSA	7	>95%
glycolipid	236	GD1a-Sp - 10	Neu5Aca2-3[Neu5Aca2-3Galb1-3GalNAcb1-4]Galb1-4Glcb-Sp-BSA	Sp	BSA	10	>95%
peptide-GlcNAcb	237	Ac-S-Ser(GlcNAc-b)-S-G - 24	Ac-Ser-(GlcNAcβ)Ser-Ser-Gly-Hex-BSA	hex	BSA	24	>95%
carb-type 2	238	LacNAc-Sp - 15	Galb1-4GlcNAcb-Sp-BSA	Sp	BSA	15	>95%
Lewis	239	LeC (dimeric)-Sp - 06	Galb1-3GlcNAcb1-3Galb1-3GlcNAcb-Sp-BSA	Sp	BSA	6	>95%
glycolipid-neutral	240	Lac-C5 - 05	Galb1-4Glcb – BSA	pentyl-azide	BSA	5	>95%
glycolipid	241	SSEA-4-Sp - 12	Neu5Aca2-3Galb1-3GalNAcb1-3Gala1-4Galb1-4Glcb-Sp-BSA	Sp	BSA	12	>95%
non-human-aGal	242	Bdi-g - 16	Gala1-3Galb– BSA	(Glc)	BSA	16	>95%
Blood Group A	243	A tetra type 1-Sp - 15	GalNAca1-3[Fuca1-2]Galb1-3GlcNAcb-Sp-BSA	Sp	BSA	15	>95%
non-human	244	Forssman Tetra-BSA - 05	GalNAca1-3GalNAcb1-3Gala1-4Galb-BSA	(Glc)	BSA	5	>95%
z-control	245	BSA - C5 (Alkyne) - 10	DF-168B-175-1 C5-alkyne-BSA	C5	BSA	10	>95%
Blood Group H	246	BG-H2 - 16	Fuca1-2Galb1-4GlcNAcb-HSA	unknown	HSA	16	na
carb-Sia	247	CT/Sda-Sp - 13	Neu5Aca2-3[GalNAcb1-4]Galb1-4GlcNAcb-Sp-BSA; like GM2 but on glycoproteins	Sp	BSA	13	>95%
Blood Group A	248	A tetra type 2-Sp - 17	GalNAca1-3[Fuca1-2]Galb1-4GlcNAcb-Sp-BSA	Sp	BSA	17	>95%
carb-Sia	249	6'Neu5Ac-LacNAc (dimeric)-Sp - 13	Neu5Aca2-6[Galb1-4GlcNAcb1-3)2b-Sp-BSA	Sp	BSA	13	>95%
glycolipid	250	GM3(Gc)-Sp - 14	Neu5Gca2-3Galb1-4Glcb-Sp-BSA	Sp	BSA	14	>95%
carb-Sia	251	3'KDN-LacNAc-Sp - 05	KDNa2-3Galb1-4GlcNAcb-Sp-BSA	Sp	BSA	5	>95%
carb-GlcNAc	252	GNLacNAc-Sp - 06	GlcNAcb1-3Galb1-4GlcNAcb-Sp-BSA	Sp	BSA	6	>95%
Blood Group A	253	2'F-A type 2-Sp - 05	GalNAca1-3[Fuca1-2]Galb1-4[Fuca1-3]GlcNAcb-Sp-BSA	Sp	BSA	5	>95%
glycolipid-neutral	254	Gb4 tetra (P1 tetra)-Sp - 15	GalNAcb1-3Gala1-4Galb1-4GlcNAcb-Sp-BSA	Sp	BSA	15	>95%
carb-GlcNAc	255	GNLacNAc-Sp - 16	GlcNAcb1-3Galb1-4GlcNAcb-Sp-BSA	Sp	BSA	16	>95%
carb-Sia	256	3'Neu5Gc-LacNAc-Sp - 06	Neu5Gca2-3Galb1-4GlcNAcb-Sp-BSA	Sp	BSA	6	>95%
glycolipid	257	GT3-Sp - 03	Neu5Aca2-8Neu5Aca2-8Neu5Aca2-3Galb1-4Glcb-Sp-BSA	Sp	BSA	3	>95%
carb-Glc	258	Glc-a - 05	Glc-a - BSA	MEAG	BSA	5	>95%
Lewis	259	LeC-Sp - 15	Galb1-3GlcNAcb-Sp-BSA	Sp	BSA	15	>95%
z-control	260	Triazole linker from Xuefei - 43	BSA-linker-triazole from Xuefei	adipic acid	BSA	43	>95%
carb-Sia	261	6'Neu5Ac-LacNAc-Sp - 05	Neu5Aca2-6Galb1-4GlcNAcb-Sp-BSA	Sp	BSA	5	>95%
glycolipid	262	Fuc-GM1a - 08	Fuca1-2Galb1-3GalNAcb1-4(Neu5Aca2-3)Galb1-4-BSA	(Glc)	BSA	8	>90%
Lewis	263	3'KDN-LeC-Sp - 04	KDNa2-3Galb1-3GlcNAcb-Sp-BSA	Sp	BSA	4	>95%
N-linked	264	Man1 - 04	Manβ1-4GlcNAcβ1-4GlcNAcβ1-BSA	4HB	BSA	4	>95%
Blood Group A	265	A tetra type 1-Sp - 05	GalNAca1-3[Fuca1-2]Galb1-3GlcNAcb-Sp-BSA	Sp	BSA	5	>95%
carb-GlcNAc	266	3'GN type1-Sp - 16	GlcNAcb1-3Galb1-3GlcNAcb-Sp-BSA	Sp	BSA	16	>95%
Blood Group B	267	2'F-B type 2-Sp - 15	Gala1-3[Fuca1-2]Galb1-4[Fuca1-3]GlcNAcb-Sp-BSA	Sp	BSA	15	>95%
Lewis	268	3'KDN-LeC-Sp - 12	KDNa2-3Galb1-3GlcNAcb-Sp-BSA	Sp	BSA	12	>95%
Blood Group B	269	B tetra type 2-Sp - 20	Gala1-3[Fuca1-2]Galb1-4GlcNAcb-Sp-BSA	Sp	BSA	20	>95%
non-human	270	Galb1-4Gal	Galb1-4Gal-BSA	3 atom spacer	BSA	nd	na
glycolipid	271	GD3-Sp - 04	Neu5Aca2-8Neu5Aca2-3Galb1-4Glcb-Sp-BSA	Sp	BSA	4	>95%
carb-Sia	272	3'KDN-LacNAc-Sp - 12	KDNa2-3Galb1-4GlcNAcb-Sp-BSA	Sp	BSA	12	>95%
carb-Sia	273	3'Neu5Ac-LacNAc-Sp - 05	Neu5Aca2-3Galb1-4GlcNAcb-Sp-BSA	Sp	BSA	5	>95%
carb-Sia	274	6'Neu5Ac-LDN-Sp - 13	Neu5Aca2-6GalNAcb1-4GlcNAcb-Sp-BSA	Sp	BSA	13	>95%
carb-Man	275	Man-a - 05	Man-a - BSA	MEAG	BSA	5	>95%
Blood Group B	276	B tetra type 1-Sp - 04	Gala1-3[Fuca1-2]Galb1-3GlcNAcb-Sp-BSA	Sp	BSA	4	>95%
Blood Group A	277	A tetra type 2-Sp - 07	GalNAca1-3[Fuca1-2]Galb1-4GlcNAcb-Sp-BSA	Sp	BSA	7	>95%
carb-type 1	278	LNT-Sp - 06	Galb1-3GlcNAcb1-3Galb1-4GlcNAcb-Sp-BSA	Sp	BSA	6	>95%
Lewis	279	LeC-Sp - 07	Galb1-3GlcNAcb-Sp-BSA	Sp	BSA	7	>95%
glycolipid	280	GQ2-Sp - 06	Neu5Aca2-8Neu5Aca2-8Neu5Aca2-8Neu5Aca2-3[GalNAcb1-4]Galb1-4Glcb-Sp-BSA	Sp	BSA	6	>95%
Lewis	281	3'Neu5Ac-LeC-Sp - 12	Neu5Aca2-3Galb1-3GlcNAcb-Sp-BSA	Sp	BSA	12	>95%
glycolipid	282	GM3-Sp - 11	Neu5Aca2-3Galb1-4Glcb-Sp-BSA	Sp	BSA	11	>95%
peptide-Tn-Ser	283	R-Tn(Ser)-Tn-hydroxyethylamide - 36	BSA-linker-Tn(Ser)-hydroxyethylamide	adipic acid	BSA	36	>95%
Lewis	284	3'Neu5Ac-LeC-Sp - 05	Neu5Aca2-3Galb1-3GlcNAcb-Sp-BSA	Sp	BSA	5	>95%
glycolipid	285	GM3-Sp - 04	Neu5Aca2-3Galb1-4Glcb-Sp-BSA	Sp	BSA	4	>95%
carb-GlcNAc	286	3'GN-LacNAc (dimeric)-Sp - 14	GlcNAcb1-3(Galb1-4GlcNAcb1-3)2b-Sp-BSA	Sp	BSA	14	>95%
carb-GlcNAc	287	LNT-2-Sp - 06	GlcNAcb1-3Galb1-4Glcb-Sp-BSA	Sp	BSA	6	>95%
glycolipid	288	GT2-Sp - 08	Neu5Aca2-8Neu5Aca2-8Neu5Aca2-3[GalNAcb1-4]Galb1-4Glcb-Sp-BSA	Sp	BSA	8	>95%
non-human	289	Forssman Tetra-BSA - 13	GalNAca1-3GalNAcb1-3Gala1-4Galb-BSA	(Glc)	BSA	13	>95%
non-human-aGal	290	alpha-Gal tetra - 17	Gala1-3Galb1-4GlcNAcb1-3Galb1-BSA	(Glc)	BSA	17	>95%
glycolipid-neutral	291	Gb5/SSEA3 - 04	Galb1-3GalNAcb1-3Gala1-4Galb1-BSA	(Glc)	BSA	4	>95%
carb-Sia	292	3'Neu5Ac-LacNAc-Sp - 10	Neu5Aca2-3Galb1-4GlcNAcb-Sp-BSA	Sp	BSA	10	>95%
Blood Group H	293	Globo H - 10	Fuca1-2Galb1-3GalNAcb1-3Gala1-4Galb1-BSA	(Glc)	BSA	10	>95%
Blood Group A	294	Globo A - 09	GalNAca1-3(Fuca1-2)Galb1-3GalNAcb1-3Gala1-4Galb1-BSA	(Glc)	BSA	9	>95%
glycolipid	295	GT2-Sp - 03	Neu5Aca2-8Neu5Aca2-8Neu5Aca2-3[GalNAcb1-4]Galb1-4Glcb-Sp-BSA	Sp	BSA	3	>95%
carb-Sia	296	3'Neu5Gc-LacNAc-Sp - 10	Neu5Gca2-3Galb1-4GlcNAcb-Sp-BSA	Sp	BSA	10	>95%
carb-Sia	297	3'Neu5Ac-LacNAc (dimeric)-Sp - 13	Neu5Aca2-3(Galb1-4GlcNAcb1-3)2b-Sp-BSA	Sp	BSA	13	>95%
carb-Sia	298	CT/Sda-Sp - 05	Neu5Aca2-3[GalNAcb1-4]Galb1-4GlcNAcb-Sp-BSA; like GM2 but on glycoproteins	Sp	BSA	5	>95%
peptide-GlcNAca	299	Ac-S-Ser(GlcNAc-a)-S-G - 07	Ac-Ser-(GlcNAcα)Ser-Ser-Gly-Hex-BSA	hex	BSA	7	>95%
Blood Group H	300	TFiLNO(1-2,1-2,1-4) - 06	Fuca1-2Galb1-3GlcNAcb1-3Galb1-4GlcNAcb1-6[Fuca1-2Galb1-3(Fuca1-4)GlcNAcb1-3]Galb-BSA	(Glc)	BSA	6	na
glycolipid	301	GD3-Sp - 08	Neu5Aca2-8Neu5Aca2-3Galb1-4Glcb-Sp-BSA	Sp	BSA	8	>95%
carb-type 1	302	LNT-Sp - 15	Galb1-3GlcNAcb1-3Galb1-4GlcNAcb-Sp-BSA	Sp	BSA	15	>95%
Lewis	303	3'Neu5Gc-LeC-Sp - 12	Neu5Gca2-3Galb1-3GlcNAcb-Sp-BSA	Sp	BSA	12	>95%
glycolipid	304	GQ2-Sp - 03	Neu5Aca2-8Neu5Aca2-8Neu5Aca2-8Neu5Aca2-3[GalNAcb1-4]Galb1-4Glcb-Sp-BSA	Sp	BSA	3	>95%
glycolipid-neutral	305	Gb5/SSEA3 - 12	Galb1-3GalNAcb1-3Gala1-4Galb1-BSA	(Glc)	BSA	12	>95%
peptide-GlcNAcb	306	Ac-S-Ser(GlcNAc-b)-S-G - 07	Ac-Ser-(GlcNAcβ)Ser-Ser-Gly-Hex-BSA	hex	BSA	7	>95%
carb- i antigen	307	LacNAc (dimeric)-Sp - 16	(Galb1-4GlcNAcb1-3)2b-Sp-BSA	Sp	BSA	16	>95%
carb-Sia	308	3'Neu5Ac-LacNAc (dimeric)-Sp - 06	Neu5Aca2-3(Galb1-4GlcNAcb1-3)2b-Sp-BSA	Sp	BSA	6	>95%
non-human-aGal	309	alpha-Gal tetra - 04	Gala1-3Galb1-4GlcNAcb1-3Galb1-BSA	(Glc)	BSA	4	>95%
Lewis	310	3'Neu5Ac(9Ac)-LeC-Sp - 05	Neu5Ac(9Ac)a2-3Galb1-3GlcNAcb-Sp-BSA	Sp	BSA	5	>95%
carb- i antigen	311	LacNAc (dimeric)-Sp - 06	(Galb1-4GlcNAcb1-3)2b-Sp-BSA	Sp	BSA	6	>95%
glycolipid	312	GM2-Sp - 07	Neu5Aca2-3[GalNAcb1-4]Galb1-4Glcb-Sp-BSA	Sp	BSA	7	>95%
carb-type 1	313	MFiLNO(1-3) - 09	Galb1-3GlcNAcb1-3Galb1-4(Fuca1-3)GlcNAcb1-6 (Galb1-3GlcNAcb1-3)Galb1-BSA	(Glc)	BSA	9	na
glycolipid	314	GD2-Sp - 04	Neu5Aca2-8Neu5Aca2-3[GalNAcb1-4]Galb1-4Glcb-Sp-BSA	Sp	BSA	4	>95%
carb-Sia	315	6'Neu5Ac-LacNAc (dimeric)-Sp - 05	ac-Ser-(GlcNAcb1-3GalNAca)Thr-Ser-Gly-Hex-BSA	Sp	BSA	5	>95%
Lewis	316	3'Neu5Gc-LeC-Sp - 05	Neu5Gca2-3Galb1-3GlcNAcb-Sp-BSA	Sp	BSA	5	>95%
Lewis	317	DFLNnH, LeX/LeX - 10	Galb1-4(Fuca1-3)GlcNAcb1-6[Galb1-4(Fuca1-3)GlcNAcb1-3]Galb1-BSA	(Glc)	BSA	10	na
glycolipid	318	GD1b - 05	Neu5Aca2-8Siaa2-3(Galb1-3GalNAcb1-4)Galb1-4-BSA	(Glc)	BSA	5	>90%
carb-Sia	319	6'Neu5Ac-LacNAc-Sp - 11	Neu5Aca2-6Galb1-4GlcNAcb-Sp-BSA	Sp	BSA	11	>95%
carb-GlcNAc	320	3'GN-LacNAc (dimeric)-Sp - 06	GlcNAcb1-3(Galb1-4GlcNAcb1-3)2b-Sp-BSA	Sp	BSA	6	>95%
N-linked	321	Man1 - 12	Manβ1-4GlcNAcβ1-4GlcNAcβ1-BSA	4HB	BSA	12	>95%
glycolipid	322	GM3(Gc)-Sp - 05	Neu5Gca2-3Galb1-4Glcb-Sp-BSA	Sp	BSA	5	>95%
carb-GalNAc	323	LDN-Sp - 05	GalNAcb1-4GlcNAcb-Sp-BSA	Sp	BSA	5	>95%
carb-Sia	324	6'Neu5Ac-LDN-Sp - 05	Neu5Aca2-6GalNAcb1-4GlcNAcb-Sp-BSA	Sp	BSA	5	>95%
glycolipid	325	GT3-Sp - 07	Neu5Aca2-8Neu5Aca2-8Neu5Aca2-3Galb1-4Glcb-Sp-BSA	Sp	BSA	7	>95%
peptide-core 3	326	Ac-S-Thr(core 3)-S-G - 05	Ac-Ser-(GlcNAcb1-3GalNAca)Thr-Ser-Gly-Hex-BSA	hex	BSA	5	>95%
carb-Sia	327	3'Neu5Ac-LDN-Sp - 11	Neu5Aca2-3GalNAcb1-4GlcNAcb-Sp-BSA	Sp	BSA	11	>95%
carb-GlcNAc	328	3'GN type1-Sp - 04	GlcNAcb1-3Galb1-3GlcNAcb-Sp-BSA	Sp	BSA	4	>95%
Lewis	329	DFLNHc, LacNAc/LeB - 08	Galb1-4GlcNAcb1-6[Fuca1-2Galb1-3(Fuca1-4)GlcNAcb1-3]Galb1-BSA	(Glc)	BSA	8	na
glycolipid	330	GD2-Sp - 10	Neu5Aca2-8Neu5Aca2-3[GalNAcb1-4]Galb1-4Glcb-Sp-BSA	Sp	BSA	10	>95%
carb-Sia	331	3'Neu5Ac-LDN-Sp - 05	Neu5Aca2-3GalNAcb1-4GlcNAcb-Sp-BSA	Sp	BSA	5	>95%
z-control	332	BSA - C5 (Alkyne) - 23	DF-168C-16-B5 C5-alkyne-BSA	C5	BSA	23	>95%
Blood Group B	333	2'F-B type 2-Sp - 03	Gala1-3[Fuca1-2]Galb1-4[Fuca1-3]GlcNAcb-Sp-BSA	Sp	BSA	3	>95%
Blood Group A	334	A tetra type 2-Sp - 05	GalNAca1-3[Fuca1-2]Galb1-4GlcNAcb-Sp-BSA	Sp	BSA	5	>95%
Blood Group B	335	B tetra type 2-Sp - 05	Gala1-3[Fuca1-2]Galb1-4GlcNAcb-Sp-BSA	Sp	BSA	5	>95%
glycolipid	336	GM2-Sp - 04	Neu5Aca2-3[GalNAcb1-4]Galb1-4Glcb-Sp-BSA	Sp	BSA	4	>95%
Blood Group A	337	BG-A5-05	GalNAca1-3(Fuca1-2)Galb1-3Galb1-linker-BSA	Oct	BSA	5	>95%
peptide-core 3	338	Ac-S-Thr(core 3)-S-G - 21	Ac-Ser-(GlcNAcb1-3GalNAca)Thr-Ser-Gly-Hex-BSA	hex	BSA	21	>95%
Blood Group B	339	BG-B5-04	Gala1-3(Fuca1-2)Galb1-3Galb1-linker-BSA	Oct	BSA	4	>95%
Blood Group B	340	BG-B5-17	Gala1-3(Fuca1-2)Galb1-3Galb1-linker-BSA	Oct	BSA	17	>95%
peptide-F1a	341	Ac-S-Thr(F1a)-S-G - 18	AcSer-(Galb1-4GlcNAcb1-6GalNAca)Thr-Ser-Gly-Hex-BSA	hex	BSA	18	>95%
Blood Group H	342	BG-H1-10	Fuca1-2Galb1-3GlcNAcb1-linker-BSA	Oct	BSA	10	>95%
Blood Group A	343	BG-A6-04	GalNAca1-3(Fuca1-2)Galb1-4Glcb1-linker-BSA	Oct	BSA	14	>95%
Blood Group A	344	BG-A6-23	GalNAca1-3(Fuca1-2)Galb1-4Glcb1-linker-BSA	Oct	BSA	23	>95%
Blood Group H	345	BG-H5-04	Fuca1-2Galb1-3Galb1-linker-BSA	Oct	BSA	4	>95%
Blood Group H	346	BG-H5-19	Fuca1-2Galb1-3Galb1-linker-BSA	Oct	BSA	19	>95%
Blood Group B	347	BG-B6- 03	Gala1-3(Fuca1-2)Galb1-4Glcb1-linker-BSA	Oct	BSA	3	>95%
Blood Group B	348	BG-B6-15	Gala1-3(Fuca1-2)Galb1-4Glcb1-linker-BSA	Oct	BSA	15	>95%
Blood Group H	349	BG-H6-05	Fuca1-2Galb1-4Glcb1-linker-BSA	Oct	BSA	5	>95%
Blood Group H	350	BG-H6-21	Fuca1-2Galb1-4Glcb1-linker-BSA	Oct	BSA	21	>95%
Blood Group A	351	BG-A5-16	GalNAca1-3(Fuca1-2)Galb1-3Galb1-linker-BSA	Oct	BSA	16	>95%
y-glycoprotein	352	AGE60	Advanced glycation endproducts day 60	na	BSA	na	na
y-glycoprotein	353	Alpha-1-acid glycoprotein	alpha1 Acid Glycoprotein-purified from human serum (Sigma G9985)	na	na	na	>95%
y-glycoprotein	354	Alpha-fetoprotein	alpha fetoprotein (AFP)-human, from cell culture	na	na	na	>95%
y-glycoprotein	355	BSM	Bovine submaxillary mucin (Sigma M3895; STn, STF, S-GlcNAcb1-3, ~20% of Sia is acetylated at 7,8, or 9)	na	na	na	>95%
y-glycoprotein	356	BSM (ox)	periodate oxidized bovine submaxillary mucin	na	na	na	>95%
y-glycoprotein	357	BSM (deacetylated)	Deacetylated-Bovine submaxillary mucin	na	na	na	>95%
y-glycoprotein	358	BSM (asialo)	Asialo-Bovine submaxillary mucin (aBSM, Tn, TF, GlcNAcb1-3GalNAc)	na	na	na	>95%
y-glycoprotein	359	CEA	carcinoembryonic antigen isolated from human metastatic liver	na	na	na	>95%
y-glycoprotein	360	FABP	Fatty Acid Binding Protein (recombinant from E. coli)	na	na	na	>95%
y-glycoprotein	361	fetuin	fetuin from calf serum (Sigma #F2379; most abundant glycans are Neu5Ac2-3LacNAc, Neu5Ac2-6LacNAc, SiaLeC, STF)	na	na	na	>98%
y-glycoprotein	362	fetuin (asialo)	asialofetuin from calf serum- type I (Sigma A4781; Galb1-4GlcNAc, Galb1-3GlcNAc, Galb1-3GalNAc; mostly NA2 and NA3)	na	na	na	>95%
y-glycoprotein	363	PSM A pos	porcine submaxillary mucin (A+)	na	na	na	>95%
y-glycoprotein	364	PSM A neg	porcine submaxillary mucin (A-)	na	na	na	>95%
y-glycoprotein	365	Fetuin (ox)	periodate oxidized fetuin	na	na	na	>95%
y-glycoprotein	366	glycophorin (asialo)	asialo-glycophorin A (aGn)	na	na	na	>95%
y-glycoprotein	367	Glycophorin A	Glycophorin A (Gn; Sigma G5017)	na	na	na	>95%
y-glycoprotein	368	hsp90	human Heat Shock Protein 90; isolated from HeLa cells; mixture of alpha and beta. UniProt ID: P07900 (HSP90α), P08238 (HSP90β)	na	na	na	≥90% (SDS-PAGE)
y-glycoprotein	369	KLH	Keyhole limpet hemocyanin (Sigma H7017)	na	na	na	>95%
y-glycoprotein	370	gp120	gp120 from HIV; expressed in HEK293T cells;	na	na	na	>95%
y-glycoprotein	371	OSM (ox)	periodate oxidized ovine submaxillary mucin	na	na	na	>95%
y-glycoprotein	372	OSM (asialo)	asialo-Ovine submaxillary mucin	na	na	na	na
z-control	373	No Data (BSA for carry over)			BSA	na	>99%
y-glycoprotein	374	ovalbumin	ovalbumin (Sigma A5503; 56% Man5+Man6)	na	na	na	>95%
y-glycoprotein	375	Ovalbumin (ox)	periodate oxidized ovalbumin	na	na	na	>95%
y-glycoprotein	376	PSA	Prostate Specific Antigen (PSA); human seminal fluid	na	na	na	>95%
y-glycoprotein	377	Tgl	Thyroglobulin -human	na	na	na	>95%
y-glycoprotein	378	FABP-3	Fatty Acid Binding Protein (Heart type)	na	na	na	>95%
peptide-core 2	379	Ac-S-Thr(core 2)-S-G - 12	Ac-Ser-(Galb1-3(GlcNAcb1-6)GalNAca)Thr-Ser-Gly-Hex-BSA	hex	BSA	12	>95%
peptide-N-GlcNAc	380	Ac-F-N(GlcNAcb1)-S-G-Hex-12	AcPhe-(GlcNAcb1)Asn-Ser-Gly-Hex-12	hex	BSA	12	>95%
Peptide-core-5	381	Ac-S-Ser(core 5)-S-G-04	Ac-Ser-(GalNAca1-3GalNAca)Ser-Ser-Gly-Hex-BSA	Hex	BSA	4	>95%
Peptide-core-5	382	Ac-S-Ser(core 5)-S-G-18	Ac-Ser-(GalNAca1-3GalNAca)Ser-Ser-Gly-Hex-BSA	Hex	BSA	18	>95%
Peptide-core-5	383	Ac-Ser(core 5)-S-G-05	Ac-(GalNAca1-3GalNAca)Ser-Ser-Gly-Hex-BSA	Hex	BSA	5	>95%
Peptide-core-5	384	Ac-Ser(core 5)-S-G-08	Ac-(GalNAca1-3GalNAca)Ser-Ser-Gly-Hex-BSA	Hex	BSA	8	>95%
y-glycoprotein	385	OSM	Ovine submaxillary mucin (94% STn, 4% TF, 2% Fuca1-2Galb1-3GalNAc)	na	na	na	>95%
peptide-Fuc	386	Ac-G-S(Fuca)-S-G-Hex-05	Ac-G-S(Fuca)-S-G-Hex-BSA	Hex	BSA	5	>95%
peptide-Fuc	387	Ac-G-S(Fuca)-S-G-Hex-15	Ac-G-S(Fuca)-S-G-Hex-BSA	Hex	BSA	15	>95%
peptide-Xyl	388	Ac-G-S(Xylb)-G-G-Hex-04	Ac-Gly-Ser(Xylb)-Gly-Gly-Hex-BSA	Hex	BSA	4	>95%
peptide-Xyl	389	Ac-G-S(Xylb)-G-G-Hex-21	Ac-Gly-Ser(Xylb)-Gly-Gly-Hex-BSA	Hex	BSA	21	>95%
peptide-Tn	390	Ac-G-S-T(Tna)A-P-G-Hex-06	Ac-G-S-T(GalNAca)A-P-G-Hex-BSA	Hex	BSA	6	>95%
peptide-Tn	391	Ac-G-S-T(Tna)A-P-G-Hex-19	Ac-G-S-T(GalNAca)A-P-G-Hex-BSA	Hex	BSA	19	>95%
peptide-Glc	392	Ac-A-S(Glcb)-S-G-Hex-05	Ac-A-S(Glcb)-S-G-Hex-BSA	Hex	BSA	5	>95%
peptide-Glc	393	Ac-A-S(Glcb)-S-G-Hex-18	Ac-A-S(Glcb)-S-G-Hex-BSA	Hex	BSA	18	>95%
N-linked	394	Man8D1D3 #2	Mana1-2Mana1-6(Mana1-3)Mana1-6(Mana1-2Mana1-2Mana1-3)Manb1-4GlcNAc-BSA	(GlcNAc)	BSA	6	na
peptide	395	Muc1	BSA--hexyl-G-V-T-S-A-P-D-T-R-P-A-P-G-S-T-A-P-P-A-amide	azido-hexyl	BSA	6	>95%
peptide-Tn	396	Muc1-Tn8	BSA--hexyl-G-V-T-S-A-P-D-T(GalNAc-a)-R-P-A-P-G-S-T-A-P-P-A-amide	azido-hexyl	BSA	6	>95%
peptide-Tn	397	Muc1-Tn15	BSA--hexyl-G-V-T-S-A-P-D-T-R-P-A-P-G-S-T(GalNAc-a)-A-P-P-A-amide	azido-hexyl	BSA	6	>95%
z-control	398	human IgM	use 50ug/mL + 75ug/mL BSA;	na	IgM	na	>95%
z-control	399	human IgA	use 50ug/mL + 75ug/mL BSA	na	IgA	na	>95%
z-control	400	human IgG	use 50ug/mL + 75ug/mL BSA	na	IgG	na	>95%
y-other	401	dsDNA	double stranded calf thymus DNA	na	na	na	>95%
z-control	402	rabbit IgG	use 50ug/mL + 75ug/mL BSA	na	IgG	na	>95%
z-control	403	mouse IgM	use 50ug/mL + 75ug/mL BSA; monoclonal IgM purified from hybridoma	na	IgM	na	>95%
z-control	404	mouse IgG	use 50ug/mL + 75ug/mL BSA	na	IgG	na	>95%
z-control	405	No Data (BSA for carry over)	Bovine serum albumin	na	BSA	na	>99%
z-control	406	No Data (BSA for carry over)		na	HSA	na
z-control	407	No Data (BSA for carry over)		na	BSA	na
peptide-Man	408	Ac-P-T(Mana)-A-G - 07	Ac-Pro-Thr(Man a)-Ala-Gly-Hex-BSA	hex	BSA	7	>95%
peptide-Man	409	Ac-S-S(Mana)-S-G - 20	Ac-S-S(Man a)-S-G-Hex-OH	hex	BSA	20	>95%
peptide-Gal	410	Ac-S-S(Gala)-S-G - 16	Ac-S-S(Gal a)-S-G-Hex-OH	hex	BSA	16	>95%
peptide-Man	411	Ac-P-T(Mana)-A-G - 22	Ac-Pro-Thr(Man a)-Ala-Gly-Hex-BSA	hex	BSA	22	>95%
y-glycoprotein	412	fetuin (human)	a2-HS-glycoprotein (aka human fetuin)	na	na	na	>95%
peptide	413	Ac-APGSTAPPA-G-05	Ac-A-P-G-S-T-A-P-P-A-G-	hex	BSA	5	>95%
peptide-Tn	414	Ac-APGS-Tn(Thr)-APPA-G-11	Ac-A-P-G-S-Tn(Thr)-A-P-P-A-G-	hex	BSA	11	>95%
peptide-Tn	415	Ac-APGS-Tn(Thr)-APPA-G-03	Ac-A-P-G-S-Tn(Thr)-A-P-P-A-G-	hex	BSA	3	>95%
peptide	416	Ac-APGSTAPPA-G-14	Ac-A-P-G-S-T-A-P-P-A-G-	hex	BSA	14	>95%
peptide	417	Ac-GSTAP-G-05	Ac-G-S-T-A-P-G-	hex	BSA	5	>95%
glycolipid-neutral	418	iGb4-07	GalNAcb1-3Gala1-3Galb-	(Glc)	BSA	7	>95%
peptide	419	Ac-GSTAP-G-15	Ac-G-S-T-A-P-G-	hex	BSA	15	>95%
glycolipid-neutral	420	iGb5-06	Galb1-3GalNAcb1-3Gala1-3Galb-	(Glc)	BSA	6	>95%
peptide-Tn-Ser	421	AzHex-S-Tn(Ser)-V-G-HexNH2-06	BSA-AzHex-S-Tn(Ser)-V-G-HexNH2	azido-hexyl	BSA	6	>95%
carb-Man	422	Ma2Ma6(Ma2Ma3)-03	aMan(1-2)aMan(1-6)[aMan(1-2)aMan(1-3)]	(Man)	BSA	3	>95%
peptide-Tn-Ser	423	AzHex-S-Tn(Ser)-V-G-HexOH-06	BSA-AzHex-S-Tn(Ser)-V-G-HexOH	azido-hexyl	BSA	6	>95%
carb-Man	424	Ma2Ma2Ma3-04	aMan(1-2)aMan(1-2)aMan(1-3)	(Man)	BSA	4	>95%
peptide-Tn-Ser	425	AzHex-S-Tn(Ser)-V-G-HexOH-15	BSA-AzHex-S-Tn(Ser)-V-G-HexOH	azido-hexyl	BSA	15	>95%
non-human	426	Rha-a - 05	Rha-a – BSA	MEAG	BSA	5	>95%
peptide-Tn-Ser	427	AzHex-S-Tn(Ser)-V-G-HexNH2-16	BSA-AzHex-S-Tn(Ser)-V-G-HexNH2	azido-hexyl	BSA	16	>95%
non-human	428	Rha-b - 05	Rha-b - BSA	MEAG	BSA	5	>95%
peptide-Tn-Ser	429	Ac-S-Tn(Ser)-V-G-03	Ac-Ser-Ser(GalNAca)-V-G-	hex	BSA	3	>95%
peptide-TF	430	Ac-S-TFa(Ser)-TFa(Ser)-G-15	Ac-Ser-Ser(Galb1-3GalNAca-)-Ser(Galb1-3GalNAca-)-Gly-Hex	hex	BSA	15	>95%
carb-Man	431	Ma2Ma3(Ma6)-08	aMan(1-2)aMan(1-3)[aMan(1-6)]	(Man)	BSA	8	>95%
glycolipid-neutral	432	iFs-05	GalNAca1-3GalNAcb1-3Gala1-3Galb- (iso-Forssman)	(Glc)	BSA	5	>95%
peptide-Core4	433	Ac-S-Core4(Thr)-S-G-07	Ac-Ser-Core4(Thr)-Ser-Gly-Hex-BSA	hex	BSA	7	>95%
glycolipid	434	GT1a - 04	Neu5Aca2-8Neu5Aca2-3Galb1-3GalNAcb1-4(Neu5Aca2-3)Galb-	(Glc)	BSA	4	>95%
peptide-Core4	435	Ac-S-Core4(Thr)-S-G-10	Ac-Ser-Core4(Thr)-Ser-Gly-Hex-BSA	hex	BSA	10	>95%
glycolipid-neutral	436	iFs-11	GalNAca1-3GalNAcb1-3Gala1-3Galb- (iso-Forssman)	(Glc)	BSA	11	>95%
carb-Man	437	Ma3(Ma6Ma6Ma3)-05	aMan(1-3)[aMan(1-6)]aMan(1-6)[aMan(1-3)]	(Man)	BSA	5	>95%
peptide-Tn	438	AzHex-D-Tn(Thr)-R-NH2-06	BSA--hexyl-D-T(GalNAc-a)-R-amide	azido-hexyl	BSA	6	>95%
carb-Man	439	Ma2Ma2Ma3(Ma3Ma6)-03	aMan(1-2)aMan(1-2)aMan(1-3)[aMan(1-3)aMan(1-6)]	(Man)	BSA	3	>95%
peptide-Tn	440	AzHex-PD-Tn(Thr)-RP-NH2-07	BSA--hexyl-PD-T(GalNAc-a)-RP-amide	azido-hexyl	BSA	7	>95%
carb-Man	441	Ma2Ma3Ma6(Ma3)-04	aMan(1-2)aMan(1-3)aMan(1-6)[aMan(1-3)]	(Man)	BSA	4	>95%
peptide-Tn	442	AzHex-SAPD-Tn(Thr)-RPAP-NH2-07	BSA--hexyl-SAPD-T(GalNAc-a)-RPAP-amide	azido-hexyl	BSA	7	>95%
carb-Man	443	Ma2Ma3(Ma6)-04	aMan(1-2)aMan(1-3)[aMan(1-6)]	(Man)	BSA	4	>95%
peptide-Tn	444	AzHex-VTSAPD-Tn(Thr)-RPAPGS-NH2-06	BSA--hexyl-VTSAPD-T(GalNAc-a)-RPAPGS-amide	azido-hexyl	BSA	6	>95%
carb-Man	445	Ma3Ma6-05	aMan(1-3)aMan(1-6)	(Man)	BSA	5	>95%
carb-Man	446	Ma2Ma6-16	aMan(1-2)aMan(1-6)	(Man)	BSA	16	>95%
carb-Man	447	Ma2Ma6(Ma3)-07	aMan(1-2)aMan(1-6)[aMan(1-3)]	(Man)	BSA	7	>95%
carb-GlcA	448	GlcA-LNT-05	GlcAb1-3Galb1-3GlcNAcb1-3Galb-	(Glc)	BSA	5	>95%
peptide	449	AzHex-D-T-R-NH2-07	BSA--hexyl-D-T-R-amide	azido-hexyl	BSA	7	>95%
peptide	450	AzHex-P-D-T-R-P-NH2-07	BSA--hexyl-PDTRP-amide	azido-hexyl	BSA	7	>95%
peptide	451	AzHex-S-A-P-D-T-R-P-A-P-NH2-07	BSA--hexyl-SAPDTRPAP-amide	azido-hexyl	BSA	7	>95%
peptide	452	AzHex-V-T-S-A-P-D-T-R-P-A-P-G-S-NH2-07	BSA--hexyl-VTSAPDTRPAPGS-amide	azido-hexyl	BSA	7	>95%
glycolipid	453	GD2-b-propyl-03	Neu5Aca2-8Neu5Aca2-3[GalNAcb1-4]Galb1-4Glcb-propyl-BSA	propyl-azide	BSA	3	>95%
carb-Man	454	Ma2Ma2Ma3(Ma6Ma6)-06	aMan(1-2)aMan(1-2)aMan(1-3)[aMan(1-6)aMan(1-6)]	(Man)	BSA	6	>95%
glycolipid	455	GD3(9-OAc)-b-propyl-03	Neu5Ac(9-OAc)a2-8Neu5Aca2-3Galb1-4Glcb-propyl-BSA	propyl-azide	BSA	3	>95%
carb-Man	456	Ma2Ma3(Ma6)Ma6-09	aMan(1-2)aMan(1-3)[aMan(1-6)]aMan(1-6)	(Man)	BSA	9	>95%
glycolipid	457	GD3(Gc-Ac)-b-propyl-03	Neu5Gca2-8Neu5Aca2-3Galb1-4Glcb-propyl-BSA	propyl-azide	BSA	3	>95%
carb-Man	458	Ma6(Ma3)Ma6-10	aMan(1-6)[aMan(1-3)]aMan(1-6)	(Man)	BSA	10	>95%
glycolipid	459	GD3(Gc-Gc)-b-propyl-03	Neu5Gca2-8Neu5Gca2-3Galb1-4Glcb-propyl-BSA	propyl-azide	BSA	3	>95%
carb-Man	460	Ma2Ma6(Ma3)Ma6-07	aMan(1-2)aMan(1-6)[aMan(1-3)]aMan(1-6)	(Man)	BSA	7	>95%
glycolipid	461	GM1b-05	Siaa2-3Galb1-3GalNAcb1-4Galb-	(Glc)	BSA	5	>95%
carb-Man	462	Ma6Ma6(Ma2Ma3)-06	aMan(1-6)aMan(1-6)[aMan(1-2)aMan(1-3)]	(Man)	BSA	6	>95%
carb-Man	463	Ma2Ma6Ma6-06	aMan(1-2)aMan(1-6)aMan(1-6)	(Man)	BSA	6	>95%
peptide-TF	464	Ac-S-TFa(Ser)-TFa(Ser)-G-03	Ac-Ser-Ser(Galb1-3GalNAca-)-Ser(Galb1-3GalNAca-)-Gly-Hex	hex	BSA	3	>95%
carb-Man	465	Ma4(Ma6)-07	aMan(1-4)[aMan(1-6)]	(Man)	BSA	7	>95%
carb-Man	466	Ma2Ma3Ma6(Ma3)-10	aMan(1-2)aMan(1-3)aMan(1-6)[aMan(1-3)]	(Man)	BSA	10	>95%
glycolipid	467	GM1b-13	Siaa2-3Galb1-3GalNAcb1-4Galb-	(Glc)	BSA	13	>95%
carb-Man	468	Ma6Ma4(Ma6Ma6)-06	aMan(1-6)aMan(1-4)[aMan(1-6)aMan(1-6)]	(Man)	BSA	5.5	>95%
carb-Man	469	Ma2Ma6(Ma2Ma3)Ma6-04	aMan(1-2)aMan(1-6)[aMan(1-2)aMan(1-3)]aMan(1-6)	(Man)	BSA	4	>95%
peptide-Core4	470	Ac-S-Core4(Thr)-S-G-03	Ac-Ser-Core4(Thr)-Ser-Gly-Hex-BSA	hex	BSA	3	>95%
carb-Man	471	Ma3Ma6-13	aMan(1-3)aMan(1-6)	(Man)	BSA	13	>95%
glycolipid	472	3'-Neu5Ac-Gb3-08	Siaa2-3Gala1-4Galb-	(Glc)	BSA	8	>95%
carb-Man	473	Ma2Ma2Ma3(Ma6)-07	aMan(1-2)aMan(1-2)aMan(1-3)[aMan(1-6)]	(Man)	BSA	7	>95%
carb-Man	474	Ma3(Ma6)Ma6(Ma2Ma3)-06	aMan(1-3)[aMan(1-6)]aMan(1-6)[aMan(1-2)aMan(1-3)]	(Man)	BSA	5.6	>95%
carb-GlcA	475	GlcA-LNT-16	GlcAb1-3Galb1-3GlcNAcb1-3Galb-	(Glc)	BSA	16	>95%
carb-Man	476	Ma2Ma3-11	aMan(1-2)aMan(1-3)	(Man)	BSA	11	>95%
carb-Man	477	Ma2Ma2Ma3-12	aMan(1-2)aMan(1-2)aMan(1-3)	(Man)	BSA	12	>95%
carb-Man	478	Ma2Ma3-04	aMan(1-2)aMan(1-3)	(Man)	BSA	4	>95%
carb-Man	479	Ma2Ma3Ma6-15	aMan(1-2)aMan(1-3)aMan(1-6)	(Man)	BSA	15	>95%
carb-Man	480	Ma3Ma6(Ma2Ma3)-03	aMan(1-3)aMan(1-6)[aMan(1-2)aMan(1-3)]	(Man)	BSA	3.4	>95%
y-other	481	DNP-BSA	dinitrophenylated lysines on BSA	na	BSA
carb-Man	482	Ma6Ma6-05	aMan(1-6)aMan(1-6)	(Man)	BSA	5	>95%
glycolipid	483	LSTd-03	Siaa2-3Galb1-4GalNAcb1-3Galb-	(Glc)	BSA	3	>95%
carb-Man	484	Ma2Ma2-06	aMan(1-2)aMan(1-2)	(Man)	BSA	6	>95%
carb-Man	485	Ma3Ma6(Ma2Ma3)-10	aMan(1-3)aMan(1-6)[aMan(1-2)aMan(1-3)]	(Man)	BSA	10	>95%
carb-Man	486	Ma2Ma2Ma3(Ma3Ma6)-09	aMan(1-2)aMan(1-2)aMan(1-3)[aMan(1-3)aMan(1-6)]	(Man)	BSA	9	>95%
glycolipid-neutral	487	iGb4-19	GalNAcb1-3Gala1-3Galb-	(Glc)	BSA	19	>95%
carb-Man	488	Ma6Ma6-09	aMan(1-6)aMan(1-6)	(Man)	BSA	9	>95%
carb-Man	489	Ma2Ma2Ma2-04	aMan(1-2)aMan(1-2)aMan(1-2)	(Man)	BSA	4	>95%
glycolipid-neutral	490	iGb5-15	Galb1-3GalNAcb1-3Gala1-3Galb-	(Glc)	BSA	15	>95%
carb-Man	491	Ma2Ma2-11	aMan(1-2)aMan(1-2)	(Man)	BSA	11	>95%
carb-Man	492	Ma3Ma6(Ma3)-04	aMan(1-3)aMan(1-6)[aMan(1-3)]	(Man)	BSA	4	>95%
glycolipid	493	3'-Neu5Ac-Gb3 - 04	Siaa2-3Gala1-4Galb1-	(Glc)	BSA	4	>95%
carb-Man	494	Ma6(Ma3)Ma6-04	aMan(1-6)[aMan(1-3)]aMan(1-6)	(Man)	BSA	4	>95%
carb-Man	495	Ma3(Ma6)-07	aMan(1-3)[aMan(1-6)]	(Man)	BSA	7	>95%
glycolipid	496	di-sialyl type 1 - 04	Neu5Acα2-8Neu5Acα2-3Galβ1-3GlcNAcβ1-3Galb-	(Glc)	BSA	4	>95%
carb-Man	497	Ma3Ma6(Ma3)-11	aMan(1-3)aMan(1-6)[aMan(1-3)]	(Man)	BSA	11	>95%
carb-Man	498	Ma2Ma6(Ma2Ma3)-07	aMan(1-2)aMan(1-6)[aMan(1-2)aMan(1-3)]	(Man)	BSA	7	>95%
peptide-Tn-Ser	499	Ac-S-Tn(Ser)-V-G-13	Ac-Ser-Ser(GalNAca)-V-G-	hex	BSA	13	>95%
carb-Man	500	Ma2Ma3Ma6-03	aMan(1-2)aMan(1-3)aMan(1-6)	(Man)	BSA	3	>95%
carb-Man	501	Ma2Ma6(Ma3)-03	aMan(1-2)aMan(1-6)[aMan(1-3)]	(Man)	BSA	3	>95%
carb-Glc	502	Glc-b - 23	Glc-b - BSA	MEAG	BSA	23	>95%
N-linked	503	Man9 - 08	Mana1-2Mana1-6(Mana1-2Mana1-3)Mana1-6(Mana1-2Mana1-2Mana1-3)Manb1-4GlcNAcb-	(GlcNAc)	BSA	8	>95%
carb-Man	504	Man-a - 20	Man-a - BSA	MEAG	BSA	20	>95%
glycolipid	505	GD2 tetra (Gc/Gc) - 04	Neu5Gca2-8Neu5Gca2-3(GalNAcb1-4)Galb-	(Glc)	BSA	4	>95%
N-linked	506	Man7D2 - 05	Mana1-6(Mana1-2Mana1-3)Mana1-6(Mana1-2Mana1-3)Manb1-4GlcNAcb-	(GlcNAc)	BSA	5	>95%
glycolipid	507	GM2 tri (Gc) - 04	Neu5Gca2-3(GalNAcb1-4)Galb-	(Glc)	BSA	4	>95%
N-linked	508	Man3a - 07	Mana1-2Mana1-3Manb1-4GlcNAcb-	(GlcNAc)	BSA	7	>95%
non-human	509	AX2 - 04	Arafa1-2Xylb1-4Xylb-]; 23-a-L-Arabinofuranosyl-xylotriose	(Xyl)	BSA	4	>95%
glycolipid-neutral	510	Gala1-4Galb-	Gala1-4Galb-	(Glc)	BSA	6	>95%
GAG-Hep	511	Hep-NAc-Tetra-06	GlcNAca1-4GlcAb1-4GlcNAca1-4GlcAb-Benzamide- (Heparosan )	Benzaldehyde	BSA	6	>95%
non-human	512	AX3 - 04	Xylb1-4(Arafa1-2)Xylb1-4Xylb-]; 33-a-L-Arabinofuranosyl-xylotriose	(Xyl)	BSA	4	>95%
peptide	513	AzHex-L-Y-W-NH2 - 05	BSA-AzHex-L-Y-W-amide	azido-hexyl	BSA	5	>95%
peptide	514	AzHex-G-Y-A-NH2 - 04	BSA-AzHex-G-Y-A-amide	azido-hexyl	BSA	4	>95%
peptide	515	AzHex-L-Y-W-NH2 - 08	BSA-AzHex-L-Y-W-amide	azido-hexyl	BSA	8	>95%
peptide	516	AzHex-G-Y-A-NH2 - 11	BSA-AzHex-G-Y-A-amide	azido-hexyl	BSA	11	>95%
carb-Sia	517	3'Kdn-Galb- 03	Kdna2-3Galb-	(Glc)	BSA	3	>95%
peptide-GalNAc Tyr	518	AzHex-G-Y(GalNAc-a)-A-NH2 - 04	BSA-AzHex-G-Y(GalNAc-a)-A-amide	azido-hexyl	BSA	4	>95%
glycolipid	519	3'Neu5Gc-LNnT - 03	Neu5Gca2-3Galb1-4GlcNAcb1-3Galb-	(Glc)	BSA	3	>95%
peptide-GalNAc Tyr	520	AzHex-L-Y(GalNAc-a)-W-NH2 - 11	BSA-AzHex-L-Y(GalNAc-a)-W-amide	azido-hexyl	BSA	11	>95%
glycolipid	521	GD2 tetra (Gc/Ac) - 04	Neu5Gca2-8Neu5Aca2-3(GalNAcb1-4)Galb-	(Glc)	BSA	4	>95%
glycolipid	522	GM2 tri (Ac) - 06	Neu5Aca2-3(GalNAcb1-4)Galb-	(Glc)	BSA	6	>95%
Lewis	523	LeX-Gal (FucLNnT) - 07	Galb1-4(Fuca1-3)GlcNAcb1-3Galb-	(Glc)	BSA	7	>95%
peptide-GalNAc Tyr	524	AzHex-G-Y(GalNAc-b)-A-NH2 - 12	BSA-AzHex-G-Y(GalNAc-b)-A-amide	azido-hexyl	BSA	12	>95%
glycolipid-neutral	525	Lc3 di - 11	GlcNAcb1-3Galb-	(Glc)	BSA	11	>95%
GAG-Hep	526	Hep-NS-Hexa-04	GlcNSa1-4GlcAb1-4GlcNSa1-4GlcAb1-4GlcNSa1-4GlcAb-Benzamide-	Benzaldehyde	BSA	4.5	>95%
peptide-GalNAc Tyr	527	AzHex-L-Y(GalNAc-a)-W-NH2 - 03	BSA-AzHex-L-Y(GalNAc-a)-W-amide	azido-hexyl	BSA	3	>95%
glycolipid	528	3'Kdn-LNT - 04	Kdna2-3Galb1-3GlcNAcb1-3Galb-	(Glc)	BSA	4	>95%
glycolipid	529	GD3 tri (Ac/Ac) - 04	Neu5Aca2-8Neu5Aca2-3Galb-	(Glc)	BSA	4	>95%
GAG-Hep	530	Hep-Nona-GT15-04	GlcAb1-4GlcNSa1-4GlcAb1-4Glc(6S, NS)a1-4GlcAb1-4Glc(6S, NS)a1-4GlcAb1-4Glc(6S, NS)a1-4GlcAb-Benzamide-	Benzaldehyde	BSA	4	>95%
peptide-GalNAc Tyr	531	AzHex-G-Y(GalNAc-b)-A-NH2 - 04	BSA-AzHex-G-Y(GalNAc-b)-A-amide	azido-hexyl	BSA	4	>95%
Lewis	532	3'Neu5Ac-LeX-Gal - 04	Neu5Aca2-3Galb1-4(Fuca1-3)GlcNAcb1-3Galb-	(Glc)	BSA	4	>95%
Lewis	533	3'Kdn-LeX-Gal - 03	Kdna2-3Galb1-4(Fuca1-3)GlcNAcb1-3Galb-	(Glc)	BSA	3	>95%
GAG-Hep	534	Hep-NS-Tetra-05	GlcNSa1-4GlcAb1-4GlcNSa1-4GlcAb-Benzamide-	Benzaldehyde	BSA	5	>95%
peptide-GalNAc Tyr	535	AzHex-L-Y(GalNAc-b)-W-NH2 - 08	BSA-AzHex-L-Y(GalNAc-b)-W-amide	azido-hexyl	BSA	8	>95%
GAG-Hep	536	Hep-Octa-GT21-03	Glc(6S, NS)a1-4GlcAb1-4Glc(6S, NS)a1-4IdoA(2S)a1-4Glc(6S, NS)a1-4IdoA(2S)a1-4Glc(6S, NS)a1-4GlcAb-Benzamide-	Benzaldehyde	BSA	3	>95%
glycolipid	537	GD2 tetra (Kdn/Ac) - 03	Kdna2-8Neu5Aca2-3(GalNAcb1-4)Galb-	(Glc)	BSA	3	>95%
non-human	538	KDOa2-4KDOa - 09	KDOa2-4KDOa-APTE-BSA	APTE	BSA	9	na
non-human	539	KDOa2-8KDOa2-4KDOa - 06	KDOa2-8KDOa2-4KDOa-APTE-BSA	APTE	BSA	6	na
glycolipid	540	3'Neu5Gc-LNT - 06	Neu5Gca2-3Galb1-3GlcNAcb1-3Galb-	(Glc)	BSA	6	>95%
non-human	541	KDOa2-8KDOa2-4KDOa - 02	KDOa2-8KDOa2-4KDOa-APTE-BSA	APTE	BSA	2	na
GAG-Hep	542	Hep-NAc-Penta-04	GlcAb1-4GlcNAca1-4GlcAb1-4GlcNAca1-4GlcAb-Benzamide- (Heparosan )	Benzaldehyde	BSA	4	>95%
glycolipid	543	GD3 tri (Kdn/Ac) - 05	Kdna2-8Neu5Aca2-3Galb-	(Glc)	BSA	5	>95%
glycolipid-neutral	544	iGb5 tetra - 09	Galb1-3GalNAcb1-3Gala1-3Galb-	(Glc)	BSA	9	>95%
non-human	545	AX2 - 19	Arafa1-2Xylb1-4Xylb-]; 23-a-L-Arabinofuranosyl-xylotriose	(Xyl)	BSA	19	>95%
glycolipid-neutral	546	Gb4 tri - 07	GalNAcb1-3Gala1-4Galb-	(Glc)	BSA	7	>95%
non-human-Glc	547	Glcb1-3Glcb- 26	Glcb1-3Glcb-	(Glc)	BSA	26	>95%
carb-Sia	548	3'Neu5Ac-Galb- 07	Neu5Aca2-3Galb-	(Glc)	BSA	7	>95%
glycolipid	549	GD2 tetra (Ac/Ac) - 04	Neu5Aca2-8Neu5Aca2-3(GalNAcb1-4)Galb-	(Glc)	BSA	4	>95%
non-human	550	KDOa2-8KDOa - 09	KDOa2-8KDOa-APTE-BSA	APTE	BSA	9	na
glycolipid	551	3'Kdn-LNnT - 05	Kdna2-3Galb1-4GlcNAcb1-3Galb-	(Glc)	BSA	5	>95%
Lewis	552	3'Neu5Ac8Me-LeX-Gal - 04	Neu5Ac8Mea2-3Galb1-4(Fuca1-3)GlcNAcb1-3Galb-	(Glc)	BSA	4	>95%
glycolipid	553	GD3 tri (Gc/Ac) - 04	Neu5Gca2-8Neu5Aca2-3Galb-	(Glc)	BSA	4	>95%
glycolipid	554	GM1 (Ac) - 06	Galb1-3GalNAcb1-4(Neu5Aca2-3)Galb	(Glc)	BSA	6	>95%
glycolipid	555	3'Kdn-iGb5 - 04	Kdna2-3Galb1-3GalNAcb1-3Gala1-3Galb-	(Glc)	BSA	4	>95%
Lewis	556	3'Neu5Gc-LeX-Gal - 04	Neu5Gca2-3Galb1-4(Fuca1-3)GlcNAcb1-3Galb-	(Glc)	BSA	4	>95%
peptide-GalNAc Tyr	557	AzHex-L-Y(GalNAc-b)-W-NH2 - 04	BSA-AzHex-L-Y(GalNAc-b)-W-amide	azido-hexyl	BSA	4	>95%
non-human-Glc	558	Glcb1-3Glcb- 06	Glcb1-3Glcb-	(Glc)	BSA	6	>95%
glycolipid	559	3'Kdn-Gb5 - 04	Kdna2-3Galb1-3GalNAcb1-3Gala1-4Galb-	(Glc)	BSA	4	>95%
peptide-GalNAc Tyr	560	AzHex-G-Y(GalNAc-a)-A-NH2 - 12	BSA-AzHex-G-Y(GalNAc-a)-A-amide	azido-hexyl	BSA	12	>95%
glycolipid	561	3'Neu5Ac-LNT - 08	Neu5Aca2-3Galb1-3GlcNAcb1-3Galb-	(Glc)	BSA	8	>95%
carb-Sia	562	3'Neu5Ac8Me-Galb- 04	Neu5Ac8Mea2-3Galb-	(Glc)	BSA	4	>95%
carb-Sia	563	3'Neu5Gc-Galb- 06	Neu5Gca2-3Galb-	(Glc)	BSA	6	>95%
glycolipid	564	3'Neu5Ac8Me-LNT - 04	Neu5Ac8Mea2-3Galb1-3GlcNAcb1-3Galb-	(Glc)	BSA	4	>95%
GAG-Hep	565	Hep-NAc-Nona-04	GlcAb1-4GlcNAca1-4GlcAb1-4GlcNAca1-4GlcAb1-4GlcNAca1-4GlcAb1-4GlcNAca1-4GlcAb-Benzamide- (Heparosan )	Benzaldehyde	BSA	4	>95%
glycolipid	566	GD2 Tetra-06	GalNAcb1-4(Neu5Aca2-8Neu5Aca2-3)Galb-	(Glc)	BSA	6	>95%
GAG-Hep	567	Hep-NS-Octa-03	GlcNSa1-4GlcAb1-4GlcNSa1-4GlcAb1-4GlcNSa1-4GlcAb1-4GlcNSa1-4GlcAb-Benzamide-	Benzaldehyde	BSA	3	>95%
GAG-Hep	568	Hep-NAc-Octa-03	GlcNAca1-4GlcAb1-4GlcNAca1-4GlcAb1-4GlcNAca1-4GlcAb1-4GlcNAca1-4GlcAb-Benzamide- (Heparosan )	Benzaldehyde	BSA	3	>95%
glycolipid	569	GD2 Tetra-12	GalNAcb1-4(Neu5Aca2-8Neu5Aca2-3)Galb-	(Glc)	BSA	12	>95%
GAG-Hep	570	Hep-Octa-GT24-02	Glc(6S, Nac)a1-4GlcAb1-4Glc(6S, 3S, NS)a1-4IdoA(2S)a1-4Glc(6S, NS)a1-4IdoA(2S)a1-4Glc(6S, NS)a1-4GlcAb-Benzamide-	Benzaldehyde	BSA	2.4	>95%
GAG-Hep	571	Hep-NAc-Hepta-05	GlcAb1-4GlcNAca1-4GlcAb1-4GlcNAca1-4GlcAb1-4GlcNAca1-4GlcAb-Benzamide- (Heparosan )	Benzaldehyde	BSA	5	>95%
GAG-Hep	572	Hep-Nona-GT16-03	GlcAb1-4Glc(6S, NS)a1-4GlcAb1-4Glc(6S, NS)a1-4GlcAb1-4Glc(6S, NS)a1-4GlcAb1-4Glc(6S, NS)a1-4GlcAb-Benzamide-	Benzaldehyde	BSA	3	>95%
GAG-Hya	573	Hya6-04	GlcNAcb1-4GlcAb1-3(GlcNAcb1-4GlcAb1-3)2-	(1-3GlcNAc)	BSA	4	>95%
GAG-Hep	574	Hep-NS-Penta-05	GlcAb1-4GlcNSa1-4GlcAb1-4GlcNSa1-4GlcAb-Benzamide-	Benzaldehyde	BSA	5	>95%
GAG-Hep	575	Hep-Nona-GT13-02	GlcAb1-4GlcNSa1-4GlcAb1-4GlcNSa1-4GlcAb1-4GlcNSa1-4GlcAb1-4Glc(6S, NS)a1-4GlcAb-Benzamide-	Benzaldehyde	BSA	2	>95%
GAG-Hya	576	Hya7-03	GlcAb1-3(GlcNAcb1-4GlcAb1-3)3-	(GlcNAc)	BSA	3	>95%
non-human	577	Chitotriose - 04	GlcNAcb1-4GlcNAcb1-4GlcNAcb-	(GlcNAc)	BSA	4	>95%
glycolipid-neutral	578	iGb4 tri - 05	GalNAcb1-3Gala1-3Galb-	(Glc)	BSA	5	>95%
Lewis	579	LNT tri - 10	Galb1-3GlcNAcb1-3Galb-	(Glc)	BSA	10	>95%
carb- i antigen	580	LNnT - 04	Galb1-4GlcNAcb1-3Galb-	(Glc)	BSA	4	>95%
GAG-Hep	581	Hep-NAc-Hexa-05	GlcNAca1-4GlcAb1-4GlcNAca1-4GlcAb1-4GlcNAca1-4GlcAb-Benzamide- (Heparosan )	Benzaldehyde	BSA	5	>95%
GAG-Hep	582	Hep-Octa-GT17-02	GlcNSa1-4GlcAb1-4GlcNSa1-4GlcAb1-4GlcNSa1-4IdoA(2S)a1-4GlcNSa1-4GlcAb-Benzamide-	Benzaldehyde	BSA	2	>95%
non-human	583	AX3 - 11	Xylb1-4(Arafa1-2)Xylb1-4Xylb-]; 33-a-L-Arabinofuranosyl-xylotriose	(Xyl)	BSA	11	>95%
GAG-Hep	584	Hep-NS-Hepta-03	GlcAb1-4GlcNSa1-4GlcAb1-4GlcNSa1-4GlcAb1-4GlcNSa1-4GlcAb-Benzamide-	Benzaldehyde	BSA	3	>95%
GAG-Hep	585	Hep-Nona-GT14-02	GlcAb1-4GlcNSa1-4GlcAb1-4GlcNSa1-4GlcAb1-4Glc(6S, NS)a1-4GlcAb1-4Glc(6S, NS)a1-4GlcAb-Benzamide-	Benzaldehyde	BSA	2	>95%
Blood group H	586	BG-H di	Fuca1-2Galb-BSA	3 atom spacer	BSA		>95%
GAG-Hep	587	Hep-Hexa-GT23-04	Glc(6S, NS)a1-4GlcAb1-4Glc(6S, 3S, NS)a1-4IdoA(2S)a1-4Glc(6S, NS)a1-4GlcAb-Benzamide-	Benzaldehyde	BSA	4	>95%
N-linked	588	A2 (a2-3) - 01.4	Neu5Aca2-3Galb1-4GlcNAcb1-2Mana1-6(Neu5Aca2-3Galb1-4GlcNAcb1-2Mana1-3)Manb1-4GlcNAcb1-	(GlcNAc)	BSA	1.4	>90%
y-glycoprotein	589	alpha 1 acid glycoprotein (isosep)	Alpha-1-Acid Glycoprotein, Oroscomucoid, from Human serum	na	na	na	>90%
GAG-Hep	590	Hep-Octa-GT18-02	GlcNSa1-4GlcAb1-4GlcNSa1-4IdoA(2S)a1-4GlcNSa1-4IdoA(2S)a1-4GlcNSa1-4GlcAb-Benzamide-	Benzaldehyde	BSA	2	>95%
y-glycoprotein	591	alpha 1 acid glycoprotein (asialo)	Asialo-alpha 1-Acid Glycoprotein, Asialo-Oroscomucoid, Human, from 75/54 treated with trifluoracetic acid	na	na	na	>90%
Lewis	592	LeY-LeX	Fuca1-2Galb1-4(Fuca1-3)GlcNAcb1-3Galb1-4(Fuca1-3)GlcNAcb1-O-APE-HSA; Tri-fucosyl-Lewis y-heptasaccharide		HSA	10-20	na
N-linked	593	A2 (a2-6) - 01.5	Neu5Aca2-6Galb1-4GlcNAcb1-2Mana1-6(Neu5Aca2-6Galb1-4GlcNAcb1-2Mana1-3)Manb1-4GlcNAcb1-	(GlcNAc)	BSA	1.5	>90%
GAG-Hep	594	Hep-Octa-GT19-03	GlcNAca1-4GlcAb1-4GlcNSa1-4IdoA(2S)a1-4GlcNSa1-4IdoA(2S)a1-4GlcNSa1-4GlcAb-Benzamide-	Benzaldehyde	BSA	3	>95%
carb- i antigen	595	LNnO-05	Galb1-4GlcNAcb1-3Galb1-4GlcNAcb1-3Galb1-4GlcNAcb1-3Galb-	(Glc)	BSA	5	>95%
non-human-aGal	596	Galili Hexa-05	Gala1-3(Galb1-4GlcNAcb1-3)2Galb-	(Glc)	BSA	5	>95%
glycolipid related	597	Gb5 analogue type 1-06	Galb1-3GlcNAcb1-3Gala1-4Galb-	(Glc)	BSA	6	>95%
Carb-HNK-1	598	HNK 1 precursor-05	GlcAcb1-3Galb-	(Glc)	BSA	5	>95%
Blood Group H related	599	Globo H analogue type 2-03	Fuca1-2Galb1-4GlcNAcb1-3Gala1-4Galb-	(Glc)	BSA	3	>95%
glycolipid related	600	Gb5 analogue type 2-04	Galb1-4GlcNAcb1-3Gala1-4Galb-	(Glc)	BSA	4	>95%
carb- i antigen	601	LNnO-16	Galb1-4GlcNAcb1-3Galb1-4GlcNAcb1-3Galb1-4GlcNAcb1-3Galb-	(Glc)	BSA	16	>95%
non-human-aGal	602	Galili Octa-05	Gala1-3(Galb1-4GlcNAcb1-3)3Galb-	(Glc)	BSA	5	>95%
glycolipid related	603	Gb5 analogue type 1-14	Galb1-3GlcNAcb1-3Gala1-4Galb-	(Glc)	BSA	14	>95%
Blood Group H related	604	Globo H analogue type 1-10	Fuca1-2Galb1-3GlcNAcb1-3Gala1-4Galb-	(Glc)	BSA	10	>95%
non-human-aGal	605	Galili Hexa-13	Gala1-3(Galb1-4GlcNAcb1-3)2Galb-	(Glc)	BSA	13	>95%
Carb-HNK-1	606	HNK 1 precursor-18	GlcAcb1-3Galb-	(Glc)	BSA	18	>95%
glycolipid related	607	Gb5 analogue type 2-12	Galb1-4GlcNAcb1-3Gala1-4Galb-	(Glc)	BSA	12	>95%
non-human-aGal	608	Galili Hexa-13-HSA	Gala1-3(Galb1-4GlcNAcb1-3)2Galb-	(Glc)	HSA	13	>95%
Blood Group H related	609	Globo H analogue type 1-04	Fuca1-2Galb1-3GlcNAcb1-3Gala1-4Galb-	(Glc)	BSA	4	>95%
non-human-aGal	610	Galili Octa-13	Gala1-3(Galb1-4GlcNAcb1-3)3Galb-	(Glc)	BSA	13	>95%
Blood Group H related	611	Globo H analogue type 2-10	Fuca1-2Galb1-4GlcNAcb1-3Gala1-4Galb-	(Glc)	BSA	10	>95%
glycolipid-neutral	612	Gb5 tetra - 07	Galb1-3GalNAcb1-3Gala1-4Galb-	(Glc)	BSA	7	>95%
N-linked	613	Man6 I - 03	Mana1-6(Mana1-3)Mana1-6(Mana1-2Mana1-3)Manb-	(GlcNAc)	BSA	3.3	>95%
glycolipid	614	SSEA-4-penta-05	Neu5Aca2-3Galb1-3GlcNAcb1-3Gala1-4Galb1-	(Glc)	BSA	5	>95%
N-linked	615	Man7D3 - 06	Mana1-2Mana1-6(Mana1-3)Mana1-6(Mana1-2Mana1-3)Manb1-4GlcNAcb-	(GlcNAc)	BSA	6	>95%
peptide-TF	616	APF (asialo)			BSA		>95%
glycolipid	617	SSEA-4-penta-11	Neu5Aca2-3Galb1-3GlcNAcb1-3Gala1-4Galb1-	(Glc)	BSA	11	>95%
non-human	618	Chitotriose - 07	GlcNAcb1-4GlcNAcb1-4GlcNAcb-	(GlcNAc)	BSA	7	>95%
non-human	619	Rha-a-23	Rha-a – BSA	MEAG	BSA	23	>95%
glycolipid-neutral	620	Gb4 - 10-HSA	GalNAcb1-3Gala1-4Galb1-HSA (Gb4)		HSA	10	>95%
Lewis	621	LeY -08 (repeat)	Fuca1-2Galb1-4[Fuca1-3)GlcNAc –HSA	APE	HSA	8	na
carb- i antigen	622	LNnT - 13-HSA	Galb1-4GlcNAcb1-3Galb1-HSA (LNnT)		HSA	13	>95%
Lewis	623	LNT - 17-HSA	Galb1-3GlcNAcb1-3Galb-HSA (LNT)		HSA	17	>90%
z-control	624	Human IgG1	used 50ug/mL + 75 ug/mL BSA; next time up to 100ug/mL + 25 BSA	na	na	na	>95%
peptide-Man	625	Ac-S-S(Mana)-S-G - 06	Ac-S-S(Man a)-S-G-Hex-OH	hex	BSA	6	>95%
peptide-Gal	626	Ac-S-S(Gala)-S-G - 06	Ac-S-S(Gal a)-S-G-Hex-OH	hex	BSA	6	>95%
z-control	627	Human IgG4	use 50ug/mL + 75 ug/mL BSA	na	na	na	>95%
non-human	628	Xylb3 - 16	Xylb1-4Xylb1-4Xylb1-BSA	(Xyl)	BSA	16.3	>90%
peptide	629	TSSASTGHATPLPVTD	BSA-Mal-PEG6-TSSASTGHATPLPVTD (MUC4 TR)	Mal-PEG6	BSA	9	>95%
z-control	630	Human IgG2	used 50ug/mL + 75 ug/mL BSA; next time up to 100ug/mL + 25 BSA	na	na	na	>95%
peptide	631	APF peptide			BSA		>95%
peptide-TF	632	TSSA-(TF)S-TGHATPLPVTD	BSA-Mal-PEG6-TSSA(Galb1-3GalNAca)STGHATPLPVTD	Mal-PEG6	BSA	8	>95%
z-control	633	Human IgG3	used 50ug/mL + 75 ug/mL BSA; next time up to 100ug/mL + 25 BSA	na	na	na	>95%
z-control	634	Biotin-BSA	Biotin-BSA		BSA		>95%
non-human	635	Ara7 - 07	Araa1-5Araa1-5Araa1-5Araa1-5Araa1-5Araa1-5Ara-BSA	(Ara)	BSA	6.9	>90%
z-control	636	No Data (BSA for carry over)		na	BSA	na
z-control	637	No Data (BSA for carry over)			BSA	na
non-human	638	Forssman Di - 05-HSA	GalNAca1-3GalNAcb1-HSA	hex	HSA	5	>95%
non-human	639	Forssman Di - 22-HSA	GalNAca1-3GalNAcb1-HSA	hex	HSA	22	>95%
carb- I antigen	640	LNH - 13-HSA	Galb1-4GlcNAcb1-6(Galb1-3GlcNAcb1-3)Galb1-	(Glc)	HSA	13	>95%
carb-Man	641	Mana1-6Man-a - 14-HSA	Mana1-6Man-a - HSA	MEAG	HSA	14	>95%
carb- i antigen	642	LNnH - 12-HSA	Galb1-4GlcNAcb1-6(Galb1-4GlcNAcb1-3)Galb1-	(Glc)	HSA	12	>95%
Lewis	643	3'Neu5Ac-LeX (Sialyl LeX) -APD-HSA	Neu5Aca2-3Galb1-4[Fuca1-3)GlcNAc –APD-HSA	APD	HSA		na
glycolipid	644	3'Neu5Ac-LNnT	Neu5Aca2-3Galb1-4GlcNAcb1-3Galb1-4	(Glc)	BSA	5.648	>95%
glycolipid	645	GM1 (Gc)	Neu5Gca2-3(Galb1-3GalNAcb1-4)Galb1-	(Glc)	BSA	10	>95%
glycolipid	646	GD2 tetra (Ac-Gc)	Neu5Aca2-8Neu5Gca2-3(GalNAcb1-4)Galb1-	(Glc)	BSA	6.65661	>95%
glycolipid	647	GD3 tri (Ac-Kdn)	Neu5Aca2-8Kdna2-3Galb1-	(Glc)	BSA	4.10121	>95%
glycolipid	648	GM1 (Kdn)	Kdna2-3(Galb1-3GalNAcb1-4)Galb1-	(Glc)	BSA	6.44563	>95%
glycolipid	649	GM2 tri (Kdn)	Kdna2-3(GalNAcb1-4)Galb1-	(Glc)	BSA	8.88062	>90%
glycolipid	650	GD3 tri (Kdn-Kdn)	Kdna2-8Kdna2-3Galb1-	(Glc)	BSA	7.10321	>95%
glycolipid	651	GM2 tri (8MeAc)	Neu5Ac8Mea2-3(GalNAcb1-4)Galb1-	(Glc)	BSA	6.96962	>95%
glycolipid	652	GD3 tri (Gc-Gc)	Neu5Gca2-8Neu5Gca2-3Galb1-	(Glc)	BSA	6.96569	>95%
glycolipid	653	GD3 tri (Ac-Gc)	Neu5Aca2-8Neu5Gca2-3Galb1-	(Glc)	BSA	4.82287	>95%
glycolipid	654	3'Neu5Ac-Gb5	Neu5Aca2-3Galb1-3GlcNAcb1-3Gala1-4Galb1-	(Glc)	BSA	3.6384	>95%
glycolipid	655	GD1b (Kdn,Kdn)	Kdna2-8Kdna2-3(Galb1-3GalNAcb1-4)Galb1-	(Glc)	BSA	5.08256	>95%
glycolipid	656	GD2 tetra (Kdn, Kdn)	Kdna2-8Kdna2-3(GalNAcb1-4)Galb1-	(Glc)	BSA	4.79349	>95%
glycolipid	657	3'Neu5Gc-Gb5	Neu5Gca2-3Galb1-3GlcNAcb1-3Gala1-4Galb1-	(Glc)	BSA	3.13901	>95%
glycolipid	658	GD1b (Ac, Ac)	Neu5Aca2-8Neu5Aca2-3(Galb1-3GalNAcb1-4)Galb1-	(Glc)	BSA	3.27887	>95%
glycolipid	659	GD2 tetra (Kdn, Gc)	Kdna2-8Neu5Gca2-3(GalNAcb1-4)Galb1-	(Glc)	BSA	2.89447	>95%
glycolipid	660	3'Neu5Ac-iGb5	Neu5Aca2-3Galb1-3GlcNAcb1-3Gala1-3Galb1-	(Glc)	BSA	2.67162	>95%
glycolipid	661	GD1b (Kdn,Gc)	Kdna2-8Neu5Gca2-3(Galb1-3GalNAcb1-4)Galb1-	(Glc)	BSA	3.51042	>95%
glycolipid	662	GD2 tetra (Gc, Kdn)	Neu5Gca2-8Kdna2-3(GalNAcb1-4)Galb1-	(Glc)	BSA	5.47299	>95%
glycolipid	663	3'Neu5Gc-iGb5	Neu5Gca2-3Galb1-3GlcNAcb1-3Gala1-3Galb1-	(Glc)	BSA	3.76149	>95%
glycolipid	664	GD1b (Gc, Ac)	Neu5Gca2-8Neu5Aca2-3(Galb1-3GalNAcb1-4)Galb1-	(Glc)	BSA	3.83088	>95%
glycolipid	665	GD1b (Gc, Gc)	Neu5Gca2-8Neu5Gca2-3(Galb1-3GalNAcb1-4)Galb1-	(Glc)	BSA	4.07663	>95%
Lewis	666	LeY tetra-HSA -05	Fuca1-2Galb1-4[Fuca1-3)GlcNAcb1-	(3Gal)	HSA	5	>95%
Lewis	667	LeY tetra-HSA -10	Fuca1-2Galb1-4[Fuca1-3)GlcNAcb1-	(3Gal)	HSA	10	>95%
Lewis	668	LeY tetra-10	Fuca1-2Galb1-4[Fuca1-3)GlcNAcb1-	(3Gal)	BSA	10	>95%
non-human-Glc	669	cellotetraose - 05	Glcb1-4Glcb1-4Glcb1-4Glcb1-	(Glc)	BSA	5	>95%
z-control	670	BSA (ozonyzed)	bovine serum albumin treated with ozone		BSA
non-human-Glc	671	laminarihexaose - 05	Glcb1-3Glcb1-3Glcb1-3Glcb1-3Glcb1-3Glcb1-	(Glc)	BSA	5	>90%
carb-Glc	672	Isomaltotriose - 14	Glca1-6Glca1-6Glca1-	(Glc)	BSA	14	>95%
carb-Gal	673	Gal-BSA-21	Gal-BSA-21 (dorothy)	(Glc)	BSA	21	>95%
non-human	674	chitotriose - 04	GlcNAcb1-4GlcNAcb1-4GlcNAcb1-	(GlcNAc)	BSA	4	>95%
non-human	675	Galb1-3Galb1 - 07	Galb1-3Galb1-	(Glc)	BSA	7	>95%
glycolipid	676	GD2 (Xuefei)	Neu5Aca2-8Neu5Aca2-3(GalNAcb1-4)Galb1-Glc-		BSA		>95%
carb-Glc	677	maltoheptaose - 21	Glca1-4Glca1-4Glca1-4Glca1-4Glca1-4Glca1-4Glca1-	(Glc)	BSA	21	>90%
carb-Glc	678	maltononaose - 14	Glca1-4Glca1-4Glca1-4Glca1-4Glca1-4Glca1-4Glca1-4Glca1-4Glca1-	(Glc)	BSA	14	>90%
carb-Glc	679	maltose - 20	Glca1-4Glca1-	(Glc)	BSA	20	>90%
carb-Glc	680	maltotriose - 21	Glca1-4Glca1-4Glca1-	(Glc)	BSA	21	>90%
Carb-Man	681	Mana1-2Man	Mana1-2Man-BSA	3 atom spacer	BSA		na
y-protein	682	CRM197	ecoCRM197 from ______	na	na	na	>95%
non-human	683	Galb1-6Galb1 - 05	Galb1-6Galb1-	(Glc)	BSA	5	>95%
non-human	684	chitobiose - 03	GlcNAcb1-4GlcNAcb1-	(GlcNAc)	BSA	3	>95%
z-control	685	No Data (BSA for carry over)			BSA	na
carb-Glc	686	Isomaltotriose - 05	Glca1-6Glca1-6Glca1-	(Glc)	BSA	5	>95%
carb-Glc	687	maltohexaose - 04	Glca1-4Glca1-4Glca1-4Glca1-4Glca1-4Glca1-	(Glc)	BSA	4	>90%
non-human	688	chitopentaose - 06	GlcNAcb1-4GlcNAcb1-4GlcNAcb1-4bGlcNAcb1-4GlcNAcb1-	(GlcNAc)	BSA	6	>95%
z-control	689	HSA (ozonyzed)	human serum albumin treated with ozone		BSA	na
non-human-Glc	690	laminaritriose - 06	Glcb1-3Glcb1-3Glcb1-	(Glc)	BSA	6	>95%
carb-Glc	691	Glcb1-4Glcb1-3Glc - 17	Glcb1-4Glcb1-3Glcb1-	(Glc)	BSA	17	>90%
non-human	692	Xylb5 - 05	Xylb1-4Xylb1-4Xylb1-4Xylb1-4Xylb1-BSA	(Xyl)	BSA	4.7	>90%
non-human	693	chitobiose - 12	GlcNAcb1-4GlcNAcb1-	(GlcNAc)	BSA	12	>95%
Carb-Man	694	Mana1-3Man	Mana1-3Man-BSA	3 atom spacer	BSA		na
glycolipid	695	GD2-NHAc (Xuefei)	Neu5Ac9NHAca2-8Neu5Aca2-3(GalNAcb1-4)Galb1-Glc-		BSA		>95%
carb-Glc	696	maltooctaose - 20	Glca1-4Glca1-4Glca1-4Glca1-4Glca1-4Glca1-4Glca1-4Glca1-	(Glc)	BSA	20	>90%
non-human	697	chitotetraose - 11	GlcNAcb1-4GlcNAcb1-4GlcNAcb1-4bGlcNAcb1-	(GlcNAc)	BSA	11	>95%
carb-Glc	698	maltopentaose - 17	Glca1-4Glca1-4Glca1-4Glca1-4Glca1-	(Glc)	BSA	17	>90%
Carb-Man	699	Mana1-4Man	Mana1-4Man-BSA	3 atom spacer	BSA		na
Lewis	700	LeA tri	Galb1-3[Fuca1-4)GlcNAcb1; LeA trisacch from Dextra (NGP0704)	3 atom spacer	BSA		>95%
carb-Glc	701	Glcb1-4Glcb1-4Glc - 04	Glcb1-4Glcb1-4Glcb1-	(Glc)	BSA	4	>90%
non-human	702	chitotetraose - 03	GlcNAcb1-4GlcNAcb1-4GlcNAcb1-4bGlcNAcb1-	(GlcNAc)	BSA	3	>95%
carb-Glc	703	maltose - 05	Glca1-4Glca1-	(Glc)	BSA	5	>90%
non-human	704	Galb1-6Galb1 - 19	Galb1-6Galb1-	(Glc)	BSA	19	>95%
carb-Glc	705	maltoheptaose - 04	Glca1-4Glca1-4Glca1-4Glca1-4Glca1-4Glca1-4Glca1-	(Glc)	BSA	4	>90%
carb-Glc	706	maltopentaose - 06	Glca1-4Glca1-4Glca1-4Glca1-4Glca1-	(Glc)	BSA	6	>90%
non-human	707	Galb1-3Galb1 - 24	Galb1-3Galb1-	(Glc)	BSA	24	>95%
carb-Glc	708	Glcb1-4Glcb1-4Glc - 13	Glcb1-4Glcb1-4Glcb1-	(Glc)	BSA	13	>90%
non-human-Glc	709	cellotetraose - 17	Glcb1-4Glcb1-4Glcb1-4Glcb1-	(Glc)	BSA	17	>95%
carb-Glc	710	maltohexaose - 20	Glca1-4Glca1-4Glca1-4Glca1-4Glca1-4Glca1-	(Glc)	BSA	20	>90%
carb-Glc	711	maltotetraose - 18	Glca1-4Glca1-4Glca1-4Glca1-	(Glc)	BSA	18	>90%
carb-Glc	712	maltooctaose - 04	Glca1-4Glca1-4Glca1-4Glca1-4Glca1-4Glca1-4Glca1-4Glca1-	(Glc)	BSA	4	>90%
carb-GalNAc	713	GalNAcb-phenyl Dz- high	GalNAcb-O-phenyl-diazirine linker		BSA		>95%
carb-Glc	714	maltotriose - 05	Glca1-4Glca1-4Glca1-	(Glc)	BSA	5	>90%
carb-GalNAc	715	GalNAcb-phenyl Dz- low	GalNAcb-O-phenyl-diazirine linker		BSA		>95%
carb-Glc	716	maltotetraose - 05	Glca1-4Glca1-4Glca1-4Glca1-	(Glc)	BSA	5	>90%
carb-GalNAc	717	GalNAca-phenyl amide- low	GalNAca-O-phenyl-amide linked		BSA		>95%
non-human	718	chitotriose - 16	GlcNAcb1-4GlcNAcb1-4GlcNAcb1-	(GlcNAc)	BSA	16	>95%
carb-GalNAc	719	GalNAca-phenyl amide- high	GalNAca-O-phenyl-amide linked		BSA		>95%
carb-Glc	720	Glcb1-4Glcb1-3Glc - 06	Glcb1-4Glcb1-3Glcb1-	(Glc)	BSA	6	>90%
carb-Glc	721	maltononaose - 04	Glca1-4Glca1-4Glca1-4Glca1-4Glca1-4Glca1-4Glca1-4Glca1-4Glca1-	(Glc)	BSA	4	>90%
Peptide	722	TSSASTGH-BSA	N-terminus Muc4 – TSSASTGH-BSA	Mal-PEG6	BSA	9	>95%
peptide-TF	723	TSSA(S-TF)-TGH-BSA	TF-S5-N-terminus Muc4- TSSA(S-TF)-TGH-BSA	Mal-PEG6	BSA	10	>95%
Peptide	724	ATPLPVTD-BSA	C-terminus MUC4- ATPLPVTD-BSA	Mal-PEG6	BSA	13	>95%
peptide-TF	725	TSSA(S-TF)TGHA(T-TF)PLPVTD-BSA	TF-5,10-MUC4- TSSA(S-TF)TGHA(T-TF)PLPVTD-BSA	Mal-PEG6	BSA	7	>95%
peptide-TF	726	TSSAS(T-TF)GHA(T-TF)PLPVTD-BSA	TF-6,10-MUC4- TSSAS(T-TF)GHA(T-TF)PLPVTD-BSA	Mal-PEG6	BSA	7	>95%
peptide-TF	727	TSSASTGHA(T-TF)PLPVTD-BSA	TF-10-MUC4- TSSASTGHA(T-TF)PLPVTD-BSA	Mal-PEG6	BSA	10	>95%
carb-GalNAc	728	GalNAca-phenyl Dz- low	GalNAca-O-phenyl-diazirine linker		BSA		>95%
carb-GalNAc	729	GalNAca-phenyl Dz- high	GalNAca-O-phenyl-diazirine linker		BSA		>95%
Lewis	730	LeX trisaccharide	Galb1-4[Fuca1-3)GlcNAc-; SSEA-1; CD-15; Dextra	3 atom spacer	BSA		na
carb-GalNAc	731	GalNAcb-phenyl amide- low	GalNAcb-O-phenyl-amide linked		BSA		>95%
carb-GalNAc	732	GalNAcb-phenyl amide- high	GalNAcb-O-phenyl-amide linked		BSA		>95%
non-human	733	Manb3 - 16	Manb1-4Manb1-4Manb1-BSA	(Man)	BSA	16	>90%
non-human PNAG	734	PNAG 0 (00000)	GlcNb1-6GlcNb1-6GlcNb1-6GlcNb1-6GlcNb1-	XH-14 atom	BSA	3-5	>95%
carb-Glc	735	Glcb1-4Manb1 - 05	Glcb1-4Manb1 - BSA	(Man)	BSA	5.1	>90%
carb-Glc	736	Glca1-6Glca -15	Glca1-6Glca -BSA	(Glc)	BSA	15.1	>95%
non-human PNAG	737	PNAG 16 (10000)	GlcNAcb1-6GlcNb1-6GlcNb1-6GlcNb1-6GlcNb1-	XH-14 atom	BSA	3-5	>95%
GAG-Hep	738	Hep-Octa-GT24-C5-03	Glc(6S, Nac)a1-4GlcAb1-4Glc(6S, 3S, NS)a1-4IdoA(2S)a1-4Glc(6S, NS)a1-4IdoA(2S)a1-4Glc(6S, NS)a1-4GlcAb-pentyl azide	pentyl-azide	BSA	2.6	>95%
non-human PNAG	739	PNAG 10 (01010)	GlcNb1-6GlcNAcb1-6GlcNb1-6GlcNAcb1-6GlcNb1-	XH-14 atom	BSA	3-5	>95%
non-human PNAG	740	PNAG 19 (10011)	GlcNAcb1-6GlcNb1-6GlcNb1-6GlcNAcb1-6GlcNAcb1-	XH-14 atom	BSA	3-5	>95%
non-human	741	Ara2 - 08	Araa1-5Ara-BSA	(Ara)	BSA	7.6	>95%
non-human PNAG	742	PNAG 11 (01011)	GlcNb1-6GlcNAcb1-6GlcNb1-6GlcNAcb1-6GlcNAcb1-	XH-14 atom	BSA	3-5	>95%
non-human	743	Ara3 - 06	Araa1-5Araa1-5Ara-BSA	(Ara)	BSA	6.1	>95%
non-human PNAG	744	PNAG 22 (10110)	GlcNAcb1-6GlcNb1-6GlcNAcb1-6GlcNAcb1-6GlcNb1-	XH-14 atom	BSA	3-5	>95%
Carb-GlcNAc	745	GlcNAcb-ITC - 06	from Beat Ernst	APE	BSA	6	>95%
non-human PNAG	746	PNAG 25 (11001)	GlcNAcb1-6GlcNAcb1-6GlcNb1-6GlcNb1-6GlcNAcb1-	XH-14 atom	BSA	3-5	>95%
non-human	747	Manb2 - 04	Manb1-4Manb1-BSA	(Man)	BSA	4	>90%
non-human	748	4-Me-GlcAa1-2Xylb1 - 07	4-Me-GlcAa1-2Xylb1 -BSA	(Xyl)	BSA	6.6	>95%
non-human PNAG	749	PNAG 4 (00100)	GlcNb1-6GlcNb1-6GlcNAcb1-6GlcNb1-6GlcNb1-	XH-14 atom	BSA	3-5	>95%
non-human	750	Arafa1-3(Arafa1-2)Xylb1 - 05	Arafa1-3(Arafa1-2)Xylb1 - BSA	(Xyl)	BSA	4.9	>95%
non-human PNAG	751	PNAG 12 (01100)	GlcNb1-6GlcNAcb1-6GlcNAcb1-6GlcNb1-6GlcNb1-	XH-14 atom	BSA	3-5	>95%
non-human PNAG	752	PNAG 18 (10010)	GlcNAcb1-6GlcNb1-6GlcNb1-6GlcNAcb1-6GlcNb1-	XH-14 atom	BSA	3-5	>95%
non-human	753	Manb3 - 04	Manb1-4Manb1-4Manb1-BSA	(Man)	BSA	3.7	>90%
non-human PNAG	754	PNAG 9 (01001)	GlcNb1-6GlcNAcb1-6GlcNb1-6GlcNb1-6GlcNAcb1-	XH-14 atom	BSA	3-5	>95%
non-human	755	Xylb2 - 05	Xylb1-4Xylb1-BSA	(Xyl)	BSA	5.3	>90%
non-human	756	Ara4 - 08	Araa1-5Araa1-5Araa1-5Ara-BSA	(Ara)	BSA	8	>95%
non-human PNAG	757	PNAG 13 (01101)	GlcNb1-6GlcNAcb1-6GlcNAcb1-6GlcNb1-6GlcNAcb1-	XH-14 atom	BSA	3-5	>95%
non-human PNAG	758	PNAG 5 (00101)	GlcNb1-6GlcNb1-6GlcNAcb1-6GlcNb1-6GlcNAcb1-	XH-14 atom	BSA	3-5	>95%
carb-Glc	759	Glca1-6Glca -05	Glca1-6Glca -BSA	(Glc)	BSA	4.5	>95%
non-human PNAG	760	PNAG 17 (10001)	GlcNAcb1-6GlcNb1-6GlcNb1-6GlcNb1-6GlcNAcb1-	XH-14 atom	BSA	3-5	>95%
non-human	761	Manb1-4Glcb1 - 06	Manb1-4Glcb1 -BSA	(Man)	BSA	5.7	>90%
non-human PNAG	762	PNAG 2 (00010)	GlcNb1-6GlcNb1-6GlcNb1-6GlcNAcb1-6GlcNb1-	XH-14 atom	BSA	3-5	>95%
non-human	763	4-Me-GlcAa1-2Xylb1-4Xylb- 07	4-Me-GlcAa1-2Xylb1-4Xylb- BSA	(Xyl)	BSA	6.8	>90%
non-human PNAG	764	PNAG 14 (01110)	GlcNb1-6GlcNAcb1-6GlcNAcb1-6GlcNAcb1-6GlcNb1-	XH-14 atom	BSA	3-5	>95%
non-human PNAG	765	PNAG 26 (11010)	GlcNAcb1-6GlcNAcb1-6GlcNb1-6GlcNAcb1-6GlcNb1-	XH-14 atom	BSA	3-5	>95%
non-human	766	Ara6 - 08	Araa1-5Araa1-5Araa1-5Araa1-5Araa1-5Ara-BSA	(Ara)	BSA	8	>95%
non-human PNAG	767	PNAG 3 (00011)	GlcNb1-6GlcNb1-6GlcNb1-6GlcNAcb1-6GlcNAcb1-	XH-14 atom	BSA	3-5	>95%
non-human PNAG	768	PNAG 29 (11101)	GlcNAcb1-6GlcNAcb1-6GlcNAcb1-6GlcNb1-6GlcNAcb1-	XH-14 atom	BSA	3-5	>95%
non-human	769	Xylb3 - 05	Xylb1-4Xylb1-4Xylb1-BSA	(Xyl)	BSA	5.1	>90%
non-human PNAG	770	PNAG 20 (10100)	GlcNAcb1-6GlcNb1-6GlcNAcb1-6GlcNb1-6GlcNb1-	XH-14 atom	BSA	3-5	>95%
non-human PNAG	771	PNAG 15 (01111)	GlcNb1-6GlcNAcb1-6GlcNAcb1-6GlcNAcb1-6GlcNAcb1-	XH-14 atom	BSA	3-5	>95%
non-human PNAG	772	PNAG 8 (01000)	GlcNb1-6GlcNAcb1-6GlcNb1-6GlcNb1-6GlcNb1-	XH-14 atom	BSA	3-5	>95%
carb-Glc	773	Glca1-6Glca1-6Glca1-6Glca1-6Glca -09	Glca1-6Glca1-6Glca1-6Glca1-6Glca -BSA	(Glc)	BSA	8.7	>90%
non-human PNAG	774	PNAG 6 (00110)	GlcNb1-6GlcNb1-6GlcNAcb1-6GlcNAcb1-6GlcNb1-	XH-14 atom	BSA	3-5	>95%
non-human	775	Arafa1-3(Arafa1-2)Xylb1-4Xylb - 04	Arafa1-3(Arafa1-2)Xylb1-4Xylb -BSA	(Xyl)	BSA	3.5	>95%
z-control	776	XH Cys linker	Cys-S-CH2CONHCH2CH2CONH-BSA	na	BSA	3-5	>95%
non-human PNAG	777	PNAG 21 (10101)	GlcNAcb1-6GlcNb1-6GlcNAcb1-6GlcNb1-6GlcNAcb1-	XH-14 atom	BSA	3-5	>95%
non-human	778	Manb5 - 04	Manb1-4Manb1-4Manb1-4Manb1-4Man	(Man)	BSA	3.9	>90%
non-human PNAG	779	PNAG 27 (11011)	GlcNAcb1-6GlcNAcb1-6GlcNb1-6GlcNAcb1-6GlcNAcb1-	XH-14 atom	BSA	3-5	>95%
non-human PNAG	780	PNAG 23 (10111)	GlcNAcb1-6GlcNb1-6GlcNAcb1-6GlcNAcb1-6GlcNAcb1-	XH-14 atom	BSA	3-5	>95%
non-human-Glc	781	Glcb1-3Glcb1-3Glcb -03	Glcb1-3Glcb1-3Glcb BSA	(Glc)	BSA	2.7	>90%
non-human PNAG	782	PNAG 7 (00111)	GlcNb1-6GlcNb1-6GlcNAcb1-6GlcNAcb1-6GlcNAcb1-	XH-14 atom	BSA	3-5	>95%
non-human PNAG	783	PNAG 24 (11000)	GlcNAcb1-6GlcNAcb1-6GlcNb1-6GlcNb1-6GlcNb1-	XH-14 atom	BSA	3-5	>95%
y-protein	784	EGFR	EGFR Protein, Human, Recombinant (His Tag)	na	na	na	>95%
non-human PNAG	785	PNAG 31 (11111)	GlcNAcb1-6GlcNAcb1-6GlcNAcb1-6GlcNAcb1-6GlcNAcb1-	XH-14 atom	BSA	3-5	>95%
non-human PNAG	786	PNAG 28 (11100)	GlcNAcb1-6GlcNAcb1-6GlcNAcb1-6GlcNb1-6GlcNb1-	XH-14 atom	BSA	3-5	>95%
y-protein	787	Her2	Her2 / ERBB2 Protein, Human, Recombinant (His Tag)	na	na	na	>90%
non-human PNAG	788	PNAG 1 (00001)	GlcNb1-6GlcNb1-6GlcNb1-6GlcNb1-6GlcNAcb1-	XH-14 atom	BSA	3-5	>95%
non-human PNAG	789	PNAG 30 (11110)	GlcNAcb1-6GlcNAcb1-6GlcNAcb1-6GlcNAcb1-6GlcNb1-	XH-14 atom	BSA	3-5	>95%
y-glycoprotein	790	gp120 Clade B	gp120 from HIV BAL-120; expressed in HEK293T cells;	na	na	na	>90%
non-human	791	4-Me-GlcAa1-2Xylb1-4Xylb- 19	4-Me-GlcAa1-2Xylb1-4Xylb- BSA	(Xyl)	BSA	18.7	>90%
non-human	792	Ara4 - 23	Araa1-5Araa1-5Araa1-5Ara-BSA	(Ara)	BSA	22.9	>95%
y-protein	793	PD-L1	Human PD-L1/B7-H1 Protein, His Tag	na	na	na	>98% bys SDS-PAGE
carb-Glc	794	Glcb1-4Manb1 - 15	Glcb1-4Manb1 - BSA	(Man)	BSA	15.4	>90%
non-human	795	Ara3 - 21	Araa1-5Araa1-5Ara-BSA	(Ara)	BSA	20.5	>95%
non-human	796	Xylb2 - 13	Xylb1-4Xylb1-BSA	(Xyl)	BSA	12.6	>90%
non-human	797	Ara2 - 23	Araa1-5Ara-BSA	(Ara)	BSA	23.3	>95%
non-human	798	Arafa1-3(Arafa1-2)Xylb1 - 14	Arafa1-3(Arafa1-2)Xylb1 - BSA	(Xyl)	BSA	13.8	>95%
non-human	799	Manb1-4Glcb1 - 14	Manb1-4Glcb1 -BSA	(Man)	BSA	13.6	>90%
non-human	800	Manb2 - 18	Manb1-4Man	(Man)	BSA	4	>90%
non-human	801	Xylb2 - 26	Xylb1-4Xylb1-BSA	(Xyl)	BSA	26.1	>90%
non-human	802	Ara6 - 21	Araa1-5Araa1-5Araa1-5Araa1-5Araa1-5Ara-BSA	(Ara)	BSA	21.2	>95%
non-human	803	Arafa1-3(Arafa1-2)Xylb1-4Xylb - 17	Arafa1-3(Arafa1-2)Xylb1-4Xylb -BSA	(Xyl)	BSA	16.6	>95%
non-human	804	Manb3 - 10	Manb1-4Manb1-4Man	(Man)	BSA	9.9	>90%
non-human	805	4-Me-GlcAa1-2Xylb1 - 25	4-Me-GlcAa1-2Xylb1 -BSA	(Xyl)	BSA	24.7	>95%
non-human	806	Ara7 - 17	Araa1-5Araa1-5Araa1-5Araa1-5Araa1-5Araa1-5Ara-BSA	(Ara)	BSA	16.6	>95%
non-human	807	Manb5 - 12	Manb1-4Manb1-4Manb1-4Manb1-4Man	(Man)	BSA	11.7	>90%
z-control	808	Alexa Fluoro 647 end	Alexa Fluoro 647-BSA (25 ug/ml +100ug/mL BSA, 125 ug/ml total)	na	BSA		>95%
carb-Glc	809	Glca1-6Glca1-6Glca1-6Glca1-6Glca1-6Glca -09	Glca1-6Glca1-6Glca1-6Glca1-6Glca1-6Glca -BSA	(Glc)	BSA	9	>90%
non-human	810	Xylb5 - 17	Xylb1-4Xylb1-4Xylb1-4Xylb1-4Xylb1-BSA	(Xyl)	BSA	17.2	>90%
z-control	811	No Data (BSA for carry over)	BSA		BSA	na
Lewis	812	3'Neu5Ac-LeX (Sialyl LeX) - HSA	Neu5Aca2-3Galb1-4[Fuca1-3)GlcNAc – HSA	3 atom spacer	HSA		na
z-control	813	Cy3	Cy3-BSA undoped		BSA
z-control	814	Cy3	Cy3-BSA undoped		BSA
z-control	815	Cy3	Cy3-BSA undoped		BSA

## Sheet: Protein A Final on A873
			ADI name	ADI-45474	ADI-45474	ADI-45474	ADI-45474		ADI-47319	ADI-47319	ADI-47319	ADI-47319		ADI-47213	ADI-47213	ADI-47213	ADI-47213		ADI-47201	ADI-47201	ADI-47201	ADI-47201		ADI-47289	ADI-47289	ADI-47289	ADI-47289		ADI-47217	ADI-47217	ADI-47217	ADI-47217		ADI-47073	ADI-47073	ADI-47073	ADI-47073		ADI-45440	ADI-45440	ADI-45440	ADI-45440		ADI-47180	ADI-47180	ADI-47180	ADI-47180		ADI-47173
			Sample well	A05	A05	A05	A05		A11	A11	A11	A11		B09	B09	B09	B09		C05	C05	C05	C05		C08	C08	C08	C08		C11	C11	C11	C11		D05	D05	D05	D05		D07	D07	D07	D07		E05	E05	E05	E05		E09
			Concentration =	100 ug/mL	25 ug/mL	6.25 ug/mL	1.56 ug/ml		100 ug/mL	25 ug/mL	6.25 ug/mL	1.56 ug/ml		100 ug/mL	25 ug/mL	6.25 ug/mL	1.56 ug/ml		100 ug/mL	25 ug/mL	6.25 ug/mL	1.56 ug/ml		100 ug/mL	25 ug/mL	6.25 ug/mL	1.56 ug/ml		100 ug/mL	25 ug/mL	6.25 ug/mL	1.56 ug/ml		100 ug/mL	25 ug/mL	6.25 ug/mL	1.56 ug/ml		100 ug/mL	25 ug/mL	6.25 ug/mL	1.56 ug/ml		100 ug/mL	25 ug/mL	6.25 ug/mL	1.56 ug/ml		100
			Buffer =	1% BSA in PBST	1% BSA in PBST	1% BSA in PBST	1% BSA in PBST		1% BSA in PBST	1% BSA in PBST	1% BSA in PBST	1% BSA in PBST		1% BSA in PBST	1% BSA in PBST	1% BSA in PBST	1% BSA in PBST		1% BSA in PBST	1% BSA in PBST	1% BSA in PBST	1% BSA in PBST		1% BSA in PBST	1% BSA in PBST	1% BSA in PBST	1% BSA in PBST		1% BSA in PBST	1% BSA in PBST	1% BSA in PBST	1% BSA in PBST		1% BSA in PBST	1% BSA in PBST	1% BSA in PBST	1% BSA in PBST		1% BSA in PBST	1% BSA in PBST	1% BSA in PBST	1% BSA in PBST		1% BSA in PBST	1% BSA in PBST	1% BSA in PBST	1% BSA in PBST		1%BSA in PBST
			Array version =	A873	A873	A873	A873		A873	A873	A873	A873		A873	A873	A873	A873		A873	A873	A873	A873		A873	A873	A873	A873		A873	A873	A873	A873		A873	A873	A873	A873		A873	A873	A873	A873		A873	A873	A873	A873		A873
			Batch =	E	E	E	E		E	E	E	E		E	E	E	E		E	E	E	E		E	E	E	E		E	E	E	E		E	E	E	E		E	E	E	E		E	E	E	E		E
			Slide # =	7	7	7	7		7	7	7	7		8	8	8	8		9	9	9	9		15	15	15	15		9	9	9	9		10	10	10	10		10	10	10	10		12	12	12	12		1
			PMT	R3G1	R3G1	R3G1	R3G1		R3G1	R3G1	R3G1	R3G1		R3G1	R3G1	R3G1	R3G1		R3G1	R3G1	R3G1	R3G1		R3G1	R3G1	R3G1	R3G1		R3G1	R3G1	R3G1	R3G1		R3G1	R3G1	R3G1	R3G1		R3G1	R3G1	R3G1	R3G1		R3G1	R3G1	R3G1	R3G1		R3G1
			Original Target	GB4	GB4	GB4	GB4		Hya7/9	Hya7/9	Hya7/9	Hya7/9		BgB	BgB	BgB	BgB		HepNAC	HepNAC	HepNAC	HepNAC		Glc-b-23	Glc-b-23	Glc-b-23	Glc-b-23		Hya 7 + 9	Hya 7 + 9	Hya 7 + 9	Hya 7 + 9		Galb1-4Gal	Galb1-4Gal	Galb1-4Gal	Galb1-4Gal		cello/chito	cello/chito	cello/chito	cello/chito		DFLNHc- LacNAc/LeB - 08	DFLNHc- LacNAc/LeB - 08	DFLNHc- LacNAc/LeB - 08	DFLNHc- LacNAc/LeB - 08		Xylose
			B cell subset	LLPCs	LLPCs	LLPCs	LLPCs		IgG+ CD27+ memory	IgG+ CD27+ memory	IgG+ CD27+ memory	IgG+ CD27+ memory		IgM memory	IgM memory	IgM memory	IgM memory		IgG+ CD27+ memory	IgG+ CD27+ memory	IgG+ CD27+ memory	IgG+ CD27+ memory		IgG+ CD27+ memory	IgG+ CD27+ memory	IgG+ CD27+ memory	IgG+ CD27+ memory		IgG+ CD27+ memory	IgG+ CD27+ memory	IgG+ CD27+ memory	IgG+ CD27+ memory		IgG+ CD27+ memory	IgG+ CD27+ memory	IgG+ CD27+ memory	IgG+ CD27+ memory		IgG+ CD27+ memory	IgG+ CD27+ memory	IgG+ CD27+ memory	IgG+ CD27+ memory		IgG+ CD27+ memory	IgG+ CD27+ memory	IgG+ CD27+ memory	IgG+ CD27+ memory		IgG+ CD27+ memory
			Binding Classification	Hit	Hit	Hit	Hit		Hit	Hit	Hit	Hit		Hit	Hit	Hit	Hit		Hit	Hit	Hit	Hit		Hit	Hit	Hit	Hit		Hit	Hit	Hit	Hit		Hit	Hit	Hit	Hit		Hit	Hit	Hit	Hit		Hit	Hit	Hit	Hit		Hit
Family	A873	ADIMAB Sort	Abbreviation	A05 100 ug/mL	A05 25 ug/mL	A05 6.25 ug/mL	A05 1.56 ug/ml		A11 100 ug/mL	A11 25 ug/mL	A11 6.25 ug/mL	A11 1.56 ug/ml		B09 100 ug/mL	B09 25 ug/mL	B09 6.25 ug/mL	B09 1.56 ug/ml		C05 100 ug/mL	C05 25 ug/mL	C05 6.25 ug/mL	C05 1.56 ug/ml		C08 100 ug/mL	C08 25 ug/mL	C08 6.25 ug/mL	C08 1.56 ug/ml		C11 100 ug/mL	C11 25 ug/mL	C11 6.25 ug/mL	C11 1.56 ug/ml		D05 100 ug/mL	D05 25 ug/mL	D05 6.25 ug/mL	D05 1.56 ug/ml		D07 100 ug/mL	D07 25 ug/mL	D07 6.25 ug/mL	D07 1.56 ug/ml		E05 100 ug/mL	E05 25 ug/mL	E05 6.25 ug/mL	E05 1.56 ug/ml		E09 100 ug/mL
glycolipid-neutral	254	glycolipid	Gb4 tetra (P1 tetra)-Sp - 15	42096	31979	18985	6143.5		-109	0	0	0		0	0	0	0		0	0	0	0		-337.5	-14	0	0		0	0	0	0		0	0	0	0		0	0	0	0		0	0	0	0		0
glycolipid-neutral	487	glycolipid	iGb4-19	36167.5	17576	6766.5	1825.5		-102	0	0	0		0	0	0	0		0	0	0	0		-808	-149.5	0	0		0	0	0	0		0	0	0	0		0	0	0	0		0	0	0	0		0
glycolipid-neutral	87	glycolipid	Gb4 tetra (P1 tetra)-Sp - 06	35551.5	18934	7898	2116		-65	0	0	0		0	0	0	0		0	0	0	0		-172	-95	0	0		0	0	0	0		0	0	0	0		0	0	0	0		0	0	0	0		0
glycolipid-neutral	620	glycolipid	Gb4 - 10-HSA	30840.5	13095	3680	1054		-102	0	0	0		0	0	0	0		0	0	0	0		-471.5	-168.5	0	0		0	0	0	0		0	0	0	0		-16	0	0	0		0	0	0	0		0
glycolipid-neutral	546	glycolipid	Gb4 tri - 07	26428	10348.5	2920	569.5		-105.5	0	0	0		0	0	0	0		0	0	0	0		-647	-190	0	0		0	0	0	0		0	0	0	0		0	0	0	0		0	0	0	0		0
glycolipid-neutral	81	glycolipid	Gb4 - 09	24885.5	10540.5	3112	549.5		-65	0	0	0		0	0	0	0		0	0	0	0		469.5	117.5	39.5	0		0	0	0	0		0	0	0	0		32.5	0	0	0		0	0	0	0		0
glycolipid-neutral	418	glycolipid	iGb4-07	23731.5	7525	2534.5	398		-80	0	0	0		0	0	0	0		0	0	0	0		-771	-123.5	0	0		0	0	0	0		0	0	0	0		0	0	0	0		0	0	0	0		0
glycolipid-neutral	578	glycolipid	iGb4 tri - 05	18744	7065	1818	338		-80	0	0	0		0	0	0	0		0	0	0	0		-628.5	-171.5	0	0		0	0	0	0		0	0	0	0		-7	0	0	0		0	0	0	0		0
carb-GalNAc	9	Mono/Disaccharides	GalNAc-b - 21	17631	4089.5	1090.5	175		-95	0	0	0		0	0	0	0		0	0	0	0		120.5	-2	-14	0		0	0	0	0		0	0	0	0		0	0	0	0		0	0	0	0		0
peptide-GalNAc Tyr	524	y-glycopeptides	AzHex-G-Y(GalNAc-b)-A-NH2 - 12	13880.5	3578	1063	160.5		-44	0	0	0		69	0	0	0		0	0	0	0		4945.5	1300	312.5	29		0	0	0	0		7	0	0	0		-3.5	0	0	0		0	0	0	0		3.5
carb-GalNAc	713	Mono/Disaccharides	GalNAcb-phenyl Dz- high	7150.5	2030	1766.5	14		-95	0	0	0		0	0	0	0		0	0	0	0		-683	-168	0	0		0	0	0	0		0	0	0	0		0	0	0	0		0	0	0	0		0
peptide-GalNAc Tyr	535	y-glycopeptides	AzHex-L-Y(GalNAc-b)-W-NH2 - 08	800.5	193.5	10.5	0		543	140.5	0	0		251.5	14.5	0	0		36	0	0	0		9687	3947.5	1037.5	204		233.5	5.5	0	0		0	0	0	0		119	0	0	0		131	0	0	0		0
carb-GalNAc	732	Mono/Disaccharides	GalNAcb-phenyl amide- high	653.5	69	0	0		-80	0	0	0		0	0	0	0		0	0	0	0		-36.5	-36.5	0	0		0	0	0	0		0	0	0	0		0	0	0	0		0	0	0	0		0
peptide-GalNAc Tyr	531	y-glycopeptides	AzHex-G-Y(GalNAc-b)-A-NH2 - 04	471	61.5	0	0		-58	0	0	0		0	0	0	0		0	0	0	0		748	168	34.5	0		0	0	0	0		0	0	0	0		0	0	0	0		0	0	0	0		0
peptide-GalNAc Tyr	557	y-glycopeptides	AzHex-L-Y(GalNAc-b)-W-NH2 - 04	357.5	32.5	0	0		58.5	21	0	0		107.5	0	0	0		0	0	0	0		5310.5	1963	526	80		29	0	0	0		0	0	0	0		-7	0	0	0		7	0	0	0		21
non-human	10	Mono/Disaccharides	Fuc-b - 22	54.5	3.5	43.5	3.5		-18.5	10.5	47	0		61.5	0	31	3.5		38	0	36	2		473.5	182.5	86	10.5		54.5	0	25	0		32.5	0	32.5	0		5875	493	80	0		39.5	0	0	0		116
glycolipid	90	Sia-glycolipid	DSLNT - 06	51	0	0	0		-58	0	0	0		0	0	0	0		0	0	0	0		-306	-95	0	0		0	0	0	0		0	0	0	0		0	0	0	0		0	0	0	0		0
y-glycoprotein	360	y-glycoproteins	FABP	51	0	0	0		1014.5	240.5	21	0		613.5	61.5	0	0		87	0	0	0		8877.5	1292	1122	213.5		500	73	0	0		250	29	0	0		658	84	0	0		398.5	51	0	0		199
non-human	639	Non-Human Polysaccharides	Forssman Di - 22-HSA	45	16	69	31		3.5	21	43	10.5		54.5	7	58	0		346.5	65	47	0		-248.5	-80	32.5	0		39.5	7	39.5	0		36	0	47	0		43	0	21	0		38	0	17.5	7		3.5
glycolipid-neutral	490	glycolipid	iGb5-15	17.5	0	0	0		-96.5	0	0	0		0	0	0	0		0	0	0	0		-741.5	-153	0	0		0	0	0	0		0	0	0	0		0	0	0	0		0	0	0	0		0
y-glycoprotein	376	y-glycoproteins	PSA	7	7	0	0		44	54.5	10.5	0		36	0	0	0		0	0	0	0		1743.5	439	175	80		36.5	0	0	0		0	0	0	0		7.5	0	0	0		40	0	0	0		39.5
carb-Glc	3	Mono/Disaccharides	Maltose - 23	0	0	0	0		-87.5	0	0	0		0	0	0	0		0	0	0	0		1.5	-18.5	-14	0		0	0	0	0		0	0	0	0		0	0	0	0		0	0	0	0		0
carb-GalNAc	5	Mono/Disaccharides	GalNAc-a - 22	0	0	0	0		-83.5	0	0	0		0	0	0	0		0	0	0	0		185	14.5	-7	0		0	0	0	0		69	0	0	0		0	0	0	0		0	0	0	0		0
carb-Glc	6	Mono/Disaccharides	Glc-a - 22	0	0	0	0		-87	0	0	0		0	0	0	0		0	0	0	0		3245.5	1085	309	27		0	0	0	0		0	0	0	0		3.5	0	0	0		0	0	0	0		9
carb-GlcNAc	8	Mono/Disaccharides	GlcNAc-b -21	0	0	0	0		-80	0	0	0		0	0	0	0		0	0	0	0		1440	499.5	153	0		0	0	0	0		0	0	0	0		39911.5	12110	1467	91		0	0	0	0		0
carb-Fuc	11	Mono/Disaccharides	Fuc-a - 22	0	0	0	0		-76.5	0	0	0		0	0	0	0		0	0	0	0		109.5	-18	-7	0		0	0	0	0		0	0	0	0		40020.5	38611.5	16252.5	2616.5		0	-3.5	0	0		0
non-human	12	Mono/Disaccharides	Rha-a - 18	0	0	0	0		-91	0	0	0		0	0	0	0		0	0	0	0		489.5	107.5	14.5	0		0	0	0	0		0	0	0	0		0	0	0	0		0	0	0	0		0
non-human	13	Mono/Disaccharides	Rha-b - 21	0	0	0	0		-73	0	0	0		10419.5	2221.5	171.5	0		0	0	0	0		442.5	145	14	0		0	0	0	0		1542.5	120	0	0		0	0	0	0		0	0	0	0		0
carb-Gal	14	Mono/Disaccharides	Gal-a- 24	0	0	0	0		-80	0	0	0		14	0	0	0		0	0	0	0		676	174	38	0		0	0	0	0		0	0	0	0		0	0	0	0		0	-28.5	0	0		0
carb-Gal	15	Mono/Disaccharides	Gal-b- 21	0	0	0	0		-82	0	0	0		51	0	0	0		0	0	0	0		1884.5	797	299.5	34.5		0	0	0	0		0	0	0	0		0	0	0	0		0	0	0	0		0
peptide-Tn	16	y-glycopeptides	Ac-Tn(Thr)-G - 21	0	0	0	0		-65	0	0	0		0	0	0	0		0	0	0	0		-98.5	-69.5	0	0		0	0	0	0		0	0	0	0		0	0	0	0		0	0	0	0		0
carb-GalNAc	17	Mono/Disaccharides	GalNAca1-6Galb - 22	0	0	0	0		-80	0	0	0		0	0	0	0		0	0	0	0		457.5	24	18	0		0	0	0	0		0	0	0	0		0	0	0	0		0	-25	0	0		0
Blood Group A	18	Blood Group	Adi - 17	0	0	0	0		-91	0	0	0		0	0	0	0		0	0	0	0		159.5	14.5	-7	0		0	0	0	0		0	0	0	0		0	0	0	0		0	0	0	0		0
carb-GlcNAc	19	Mono/Disaccharides	GlcNAca1-4Galb - 20	0	0	0	0		-69	0	0	0		0	0	0	0		0	0	0	0		151.5	29.5	7	0		0	0	0	0		0	0	0	0		0	0	0	0		0	0	0	0		0
non-human-aGal	20	Non-Human Polysaccharides	Bdi -23	0	0	0	0		-83.5	0	0	0		91	0	0	0		0	0	0	0		-81.5	-77	0	0		0	0	0	0		259	0	0	0		0	0	0	0		0	-21.5	0	0		0
carb-type 2	21	LacNAc	LacNAc - 22	0	0	0	0		-87	0	0	0		0	0	0	0		0	0	0	0		-159	-102	-3.5	0		0	0	0	0		0	0	0	0		0	0	0	0		0	0	0	0		0
glycolipid-neutral	22	glycolipid	GA1di -11	0	0	0	0		-80	0	0	0		0	0	0	0		0	0	0	0		-24	-17.5	0	0		0	0	0	0		0	0	0	0		0	0	0	0		0	0	0	0		0
glycolipid-neutral	23	Mono/Disaccharides	Lac - 33	0	0	0	0		-80	0	0	0		0	0	0	0		0	0	0	0		211	-18.5	0	0		0	0	0	0		142.5	0	0	0		0	0	0	0		0	-32.5	0	0		0
peptide-GlcNAca	24	y-glycopeptides	Ac-S-Ser(GlcNAc-a)-S-G - 24	0	0	0	0		-80	0	0	0		0	0	0	0		23977	3854	528	0		64	-25	-7	0		0	0	0	0		0	0	0	0		0	0	0	0		0	0	0	0		0
non-human	25	Non-Human Polysaccharides	Galb1-6Man-a - 13	0	0	0	0		-87	0	0	0		0	0	0	0		0	0	0	0		622	46	19.5	0		0	0	0	0		0	0	0	0		-3.5	0	0	0		0	0	0	0		0
carb-Man	26	PolyMannose N-linked	Mana1-6Man-a - 15	0	0	0	0		-87.5	0	0	0		0	0	0	0		0	0	0	0		905	254	83.5	0		0	0	0	0		0	0	0	0		0	0	0	0		0	-29	0	0		0
peptide-F1a	27	y-glycopeptides	Ac-S-Thr(F1a)-S-G - 04	0	0	0	0		-80	0	0	0		0	0	0	0		0	0	0	0		-159	-100	-7	0		0	0	0	0		0	0	0	0		0	0	0	0		0	0	0	0		0
non-human-Glc	28	Non-Human Polysaccharides	Cellobiose -13	0	0	0	0		-87	0	0	0		0	0	0	0		0	0	0	0		857	171.5	54.5	0		0	0	0	0		0	0	0	0		34307.5	9332.5	1131	14.5		0	0	0	0		28227
carb-Glc	30	Mono/Disaccharides	Isomaltose - 13	0	0	0	0		-87	0	0	0		0	0	0	0		0	0	0	0		237	40.5	23.5	0		0	0	0	0		0	0	0	0		0	0	0	0		0	0	0	0		0
glycolipid-neutral	31	glycolipid	Gala1-4Galb - 11	0	0	0	0		-76.5	0	0	0		0	0	0	0		0	0	0	0		3825	850	186	3.5		0	0	0	0		0	0	0	0		0	0	0	0		0	0	0	0		10.5
carb-Man	32	PolyMannose N-linked	ManT -26	0	0	0	0		-87	0	0	0		0	0	0	0		0	0	0	0		-259.5	-117	0	0		0	0	0	0		0	0	0	0		0	0	0	0		0	-14	0	0		0
carb-Sia	33	Sia-LacNAc	3'Neu5Ac-LacNAc -19	0	0	0	0		-87	0	0	0		0	0	0	0		0	0	0	0		-187	-109	-3.5	0		0	0	0	0		0	0	0	0		0	0	0	0		0	0	0	0		0
non-human	34	Non-Human Polysaccharides	Ara5 - 20	0	0	0	0		-83.5	0	0	0		0	0	0	0		0	0	0	0		-438	-105.5	0	0		0	0	0	0		0	0	0	0		0	0	0	0		0	0	0	0		0
Blood Group A	35	Blood Group	2'F-A type 2-Sp - 13	0	0	0	0		-65	0	0	0		0	0	0	0		0	0	0	0		-106	-102	0	0		0	0	0	0		0	0	0	0		0	0	0	0		0	0	0	0		0
Blood Group H	36	Blood Group	BG-H1-Lac- 20 (LNF I)	0	0	0	0		-65	0	0	0		0	0	0	0		0	0	0	0		-299.5	-62	-7	0		0	0	0	0		0	0	0	0		0	0	0	0		0	0	0	0		0
Lewis	37	Lewis	LeA-Lac -18 (LNFP II)	0	0	0	0		-80	0	0	0		0	0	0	0		0	0	0	0		-427.5	-102	0	0		0	0	0	0		0	0	0	0		-7	0	0	0		0	0	0	0		0
Lewis	38	Lewis	LeB-Lac - 09 (LNDFH I)	0	0	0	0		-69	0	0	0		0	0	0	0		0	0	0	0		-299.5	-102	0	0		0	0	0	0		0	0	0	0		0	0	0	0		7828	485.5	0	0		0
Lewis	39	Lewis	LeY -08	0	0	0	0		-80	0	0	0		0	0	0	0		0	0	0	0		-250	-36	-7	0		0	0	0	0		0	0	0	0		0	0	0	0		3157.5	202.5	0	0		0
Lewis	40	Lewis	LeX-Lac (monomeric, LNFIII)	0	0	0	0		-69.5	0	0	0		0	0	0	0		0	0	0	0		624.5	120.5	98	0		0	0	0	0		0	0	0	0		-7	0	0	0		0	0	0	0		0
Lewis	41	Sia-Lewis	3'Neu5Ac-LeX (Sialyl LeX) - 09	0	0	0	0		-65	0	0	0		0	0	0	0		0	0	0	0		-146	-88	0	0		0	0	0	0		0	0	0	0		0	0	0	0		0	0	0	0		0
glycolipid-neutral	42	glycolipid	Gb3- 13	0	0	0	0		-80	0	0	0		0	0	0	0		0	0	0	0		-106	-42	14.5	0		0	0	0	0		0	0	0	0		0	0	0	0		0	0	0	0		0
non-human-Xyl	43	Non-Human Polysaccharides	Xylb4 - 22	0	0	0	0		-83.5	0	0	0		0	0	0	0		0	0	0	0		-435	-107.5	0	0		0	0	0	0		0	0	0	0		447.5	0	0	0		0	0	0	0		51078
Blood Group A	44	Blood Group	BG-A -19	0	0	0	0		-65	0	0	0		0	0	0	0		401.5	0	0	0		280	-42	0	0		0	0	0	0		0	0	0	0		0	0	0	0		0	0	0	0		0
non-human-Xyl	45	Non-Human Polysaccharides	X3Glc3 - 15	0	0	0	0		-76.5	0	0	0		0	0	0	0		0	0	0	0		-422	-101.5	0	0		0	0	0	0		0	0	0	0		12730	1005	0	0		0	0	0	0		48959.5
glycolipid	46	Sia-glycolipid	GM3 - 12	0	0	0	0		-76.5	0	0	0		0	0	0	0		0	0	0	0		160.5	15	0	0		0	0	0	0		0	0	0	0		0	0	0	0		0	0	0	0		29
carb-Sia	47	Sia-Lac	6'Neu5Ac-Lac	0	0	0	0		-65	0	0	0		0	0	0	0		0	0	0	0		128	2	0	0		0	0	0	0		39.5	0	0	0		0	0	0	0		0	-17.5	0	0		0
Lewis	48	Sia-Lewis	3'Neu5Ac-LeA -12	0	0	0	0		22	0	0	0		58	0	0	0		0	0	0	0		669	409	144.5	0		62	0	0	0		0	0	0	0		7	0	0	0		3.5	0	0	0		266.5
Lewis	49	Lewis	LeX (dimeric) -07	0	0	0	0		-69	0	0	0		0	0	0	0		0	0	0	0		-371	-91	0	0		0	0	0	0		0	0	0	0		0	0	0	0		0	0	0	0		0
non-human	50	Non-Human Polysaccharides	Manb4 - 14	0	0	0	0		-65	0	0	0		0	0	0	0		0	0	0	0		-467.5	-105.5	0	0		0	0	0	0		0	0	0	0		0	0	0	0		0	-10.5	0	0		0
non-human	51	Non-Human Polysaccharides	G2M4 - 07	0	0	0	0		-73	0	0	0		0	0	0	0		0	0	0	0		-174	-67	0	0		0	0	0	0		0	0	0	0		0	0	0	0		0	0	0	0		0
non-human-Glc	52	Non-Human Polysaccharides	Glca1-6Glca1-4Glca1-4Glcb - 15	0	0	0	0		-65	0	0	0		0	0	0	0		0	0	0	0		-256	-69	0	0		0	0	0	0		0	0	0	0		0	0	0	0		0	0	0	0		0
carb-type 1	53	Lewis/HMO	LNT - 21	0	0	0	0		-69	0	0	0		0	0	0	0		0	0	0	0		-369	-98.5	0	0		0	0	0	0		0	0	0	0		0	0	0	0		0	-7	0	0		0
glycolipid	54	Sia-glycolipid	LSTa - 10	0	0	0	0		-69	0	0	0		0	0	0	0		0	0	0	0		-335.5	-109	0	0		0	0	0	0		0	0	0	0		0	0	0	0		0	0	0	0		0
glycolipid	55	Sia-glycolipid	LSTb - 11	0	0	0	0		-65.5	0	0	0		0	0	0	0		0	0	0	0		-486	-76.5	0	0		0	0	0	0		0	0	0	0		0	0	0	0		0	0	0	0		0
glycolipid	56	Sia-glycolipid	LSTc - 07	0	0	0	0		-61.5	0	0	0		0	0	0	0		0	0	0	0		-389.5	-109	0	0		0	0	0	0		0	0	0	0		0	0	0	0		0	-10.5	0	0		0
glycolipid-neutral	57	glycolipid	GA1 tri- 20	0	0	0	0		-69	0	0	0		0	0	0	0		0	0	0	0		-295.5	-109	0	0		0	0	0	0		0	0	0	0		0	0	0	0		0	0	0	0		0
Blood Group A	58	Blood Group	BG-A3-14	0	0	0	0		-76.5	0	0	0		0	0	0	0		405.5	17.5	0	0		115	-48	0	0		0	0	0	0		0	0	0	0		0	0	0	0		0	0	0	0		0
Blood Group B	59	Blood Group	BG-B4-High	0	0	0	0		-69	0	0	0		9321.5	1502	91	0		0	0	0	0		-431	-105.5	0	0		0	0	0	0		0	0	0	0		0	0	0	0		0	-21	0	0		0
Blood Group A	60	Blood Group	BG-A3-04	0	0	0	0		-73	0	0	0		0	0	0	0		0	0	0	0		4	-29	-7	0		0	0	0	0		0	0	0	0		0	0	0	0		0	0	0	0		0
Blood Group B	61	Blood Group	BG-B4-06	0	0	0	0		-73	0	0	0		89.5	0	0	0		0	0	0	0		-361.5	-51	0	0		0	0	0	0		0	0	0	0		-7	0	0	0		0	0	0	0		0
Blood Group A	62	Blood Group	BG-A4-05	0	0	0	0		-69	0	0	0		0	0	0	0		0	0	0	0		-396	-98.5	0	0		0	0	0	0		0	0	0	0		0	0	0	0		0	-14	0	0		0
Blood Group A	63	Blood Group	BG-A4-14	0	0	0	0		-76.5	0	0	0		0	0	0	0		276	0	0	0		-283	-112.5	-3.5	0		0	0	0	0		0	0	0	0		0	0	0	0		0	0	0	0		0
Blood Group B	64	Blood Group	BG-B2-03	0	0	0	0		-73	0	0	0		0	0	0	0		0	0	0	0		212	-18	0	0		0	0	0	0		0	0	0	0		0	0	0	0		0	0	0	0		0
Blood Group B	65	Blood Group	BG-B3-05	0	0	0	0		-65	0	0	0		168	3.5	0	0		0	0	0	0		-442.5	-109	0	0		0	0	0	0		0	0	0	0		0	0	0	0		0	-3.5	0	0		0
Blood Group B	66	Blood Group	BG-B1-05	0	0	0	0		-73	0	0	0		21.5	0	0	0		0	0	0	0		-58.5	-66	-3.5	0		0	0	0	0		0	0	0	0		0	0	0	0		0	0	0	0		0
Blood Group A	67	Blood Group	BG-A1-04	0	0	0	0		-98.5	0	0	0		0	0	0	0		0	0	0	0		-149.5	-59	0	0		0	0	0	0		0	0	0	0		-7	0	0	0		0	0	0	0		0
Blood Group A	68	Blood Group	BG-A1-12	0	0	0	0		-80	0	0	0		0	0	0	0		131	0	0	0		-374.5	-102	-7	0		0	0	0	0		0	0	0	0		0	0	0	0		0	0	0	0		0
Blood Group A	69	Blood Group	BG-A2-04	0	0	0	0		-65	0	0	0		0	0	0	0		0	0	0	0		-223	-5	-10.5	0		0	0	0	0		0	0	0	0		0	0	0	0		0	0	0	0		0
Blood Group A	70	Blood Group	BG-A2-16	0	0	0	0		-98.5	0	0	0		0	0	0	0		50.5	0	0	0		-482	-98.5	0	0		0	0	0	0		0	0	0	0		-7	0	0	0		0	0	0	0		0
Blood Group B	71	Blood Group	BG-B3-17	0	0	0	0		-80	0	0	0		21453	4169.5	427	0		0	0	0	0		-347	-98.5	-7	0		0	0	0	0		0	0	0	0		0	0	0	0		0	0	0	0		0
Blood Group B	72	Blood Group	BG-B1-15	0	0	0	0		-65	0	0	0		5843.5	928	25	0		0	0	0	0		-383.5	-25	-3.5	0		0	0	0	0		0	0	0	0		0	0	0	0		0	0	0	0		0
Blood Group B	73	Blood Group	BG-B2-17	0	0	0	0		-98.5	0	0	0		423.5	0	0	0		0	0	0	0		923	80.5	49	0		0	0	0	0		0	0	0	0		-7	0	0	0		0	0	0	0		0
peptide-Tn-Ser	74	y-glycopeptides	Ac-Tn(Ser)Tn(Ser)Tn(Ser)-G - 11	0	0	0	0		-76.5	0	0	0		0	0	0	0		0	0	0	0		-230.5	-98.5	-3.5	0		0	0	0	0		0	0	0	0		0	0	0	0		0	0	0	0		0
non-human	75	Non-Human Polysaccharides	Chitotriose - 08	0	0	0	0		-63	0	0	0		43	0	0	0		0	0	0	0		839	0	126	0		0	0	0	0		0	0	0	0		46049	39206	16461	3395		0	0	0	0		0
non-human-aGal	76	Non-Human Polysaccharides	Gal3- 07	0	0	0	0		-38	0	0	0		1030	87	0	0		0	0	0	0		1163	102.5	137	0		0	0	0	0		0	0	0	0		0	0	0	0		0	0	0	0		0
N-linked	77	y-Peptides	Man3 - 06	0	0	0	0		-80	0	0	0		0	0	0	0		0	0	0	0		-413	-80	0	0		0	0	0	0		0	0	0	0		0	0	0	0		0	0	0	0		0
peptide	78	y-peptides	Ac-S-S-S-G - 24	0	0	0	0		-65	0	0	0		0	0	0	0		0	0	0	0		-223	-94.5	-3.5	0		0	0	0	0		0	0	0	0		0	0	0	0		0	0	0	0		0
peptide-Tn-Ser	79	y-glycopeptides	Ac-S-Tn(Ser)-S-G - 22	0	0	0	0		-91	0	0	0		0	0	0	0		0	0	0	0		-147.5	-73.5	0	0		0	0	0	0		0	0	0	0		0	0	0	0		0	0	0	0		0
glycolipid-neutral	80	glycolipid	P1 - 09	0	0	0	0		-73	0	0	0		0	0	0	0		0	0	0	0		-495	-87.5	0	0		0	0	0	0		0	0	0	0		0	0	0	0		0	0	0	0		0
glycolipid	82	Sia-glycolipid	GM1a - 29	0	0	0	0		-83.5	0	0	0		0	0	0	0		0	0	0	0		-111.5	-76.5	0	0		0	0	0	0		0	0	0	0		0	0	0	0		0	0	0	0		0
carb-type 1	83	Lewis/HMO	pLNH - 21	0	0	0	0		-73	0	0	0		0	0	0	0		0	0	0	0		-533.5	-95	0	0		0	0	0	0		0	0	0	0		0	0	0	0		0	0	0	0		0
N-linked	84	PolyMannose N-linked	Man7D3 - 08	0	0	0	0		-61.5	0	0	0		0	0	0	0		0	0	0	0		-379.5	-102	0	0		0	0	0	0		0	0	0	0		0	0	0	0		0	0	0	0		0
i antigen	85	Lewis/HMO	LNnT - 14	0	0	0	0		-73	0	0	0		0	0	0	0		0	0	0	0		-373	-58	0	0		0	0	0	0		0	0	0	0		0	0	0	0		0	0	0	0		0
N-linked	86	PolyMannose N-linked	Man5 - 06	0	0	0	0		-80	0	0	0		0	0	0	0		0	0	0	0		197	-76.5	0	0		0	0	0	0		0	0	0	0		0	0	0	0		0	0	0	0		0
N-linked	88	PolyMannose N-linked	Man6 - II - 05	0	0	0	0		-65.5	0	0	0		0	0	0	0		0	0	0	0		-84	-43	0	0		0	0	0	0		0	0	0	0		0	0	0	0		0	0	0	0		0
Lewis	89	Lewis	DFpLNH I, LeB - 09	0	0	0	0		-73	0	0	0		0	0	0	0		0	0	0	0		-340	-95	0	0		0	0	0	0		0	0	0	0		0	0	0	0		241	0	0	0		0
N-linked	91	PolyMannose N-linked	Man9 - 05 #2	0	0	0	0		-76.5	0	0	0		0	0	0	0		0	0	0	0		-374.5	-36	0	0		0	0	0	0		0	0	0	0		0	0	0	0		0	0	0	0		0
Blood Group B	92	Blood Group	2'F-B type 2-Sp - 07	0	0	0	0		-76.5	0	0	0		0	0	0	0		0	0	0	0		-321.5	-95	0	0		0	0	0	0		0	0	0	0		0	0	0	0		0	0	0	0		0
Blood Group A	94	Blood Group	Globo A - 03	0		0			-76.5		0			0		0			0		0			-493.5	-10.5	0	0		0		0	0		0	0	0	0		0	0	0	0		0	0	0	0		0
N-linked	95	PolyMannose N-linked	Man7D1 - 10	0	0	0	0		-80	0	0	0		0	0	0	0		0	0	0	0		-395	-83.5	0	0		0	0	0	0		0	0	0	0		0	0	0	0		0	0	0	0		0
glycolipid	96	Sia-glycolipid	GM2-Sp - 14	0	0	0	0		-65	0	0	0		0	0	0	0		0	0	0	0		-135	-70	0	0		0	0	0	0		0	0	0	0		0	0	0	0		0	0	0	0		0
non-human-Glc	97	Non-Human Polysaccharides	Cellotriose - 13	0	0	0	0		-76.5	0	0	0		0	0	0	0		0	0	0	0		-398	-10.5	0	0		0	0	0	0		0	0	0	0		44095	22376	4135	359.5		0	0	0	0		33260
Blood Group H	98	Blood Group	BG-H4- 04	0	0	0	0		-80	0	0	0		0	0	0	0		0	0	0	0		-340	-95	0	0		0	0	0	0		0	0	0	0		0	0	0	0		0	0	0	0		0
Blood Group A	99	Blood Group	BG-A1- 05	0	0	0	0		-65	0	0	0		0	0	0	0		0	0	0	0		-190.5	-82.5	0	0		0	0	0	0		0	0	0	0		0	0	0	0		0	0	0	0		0
Blood Group H	100	Blood Group	BG-H3- 04	0	0	0	0		-105.5	0	0	0		0	0	0	0		0	0	0	0		687	93.5	43.5	0		0	0	0	0		0	0	0	0		0	0	0	0		0	0	0	0		0
Blood Group B	101	Blood Group	BG-B (Dextra) - 13	0	0	0	0		-83.5	0	0	0		43932.5	28238	6423	888		0	0	0	0		725.5	124	47.5	0		0	0	0	0		0	0	0	0		0	0	0	0		0	0	0	0		0
non-human-aGal	102	Non-Human Polysaccharides	alphaGal- 08	0	0	0	0		-69	0	0	0		0	0	0	0		0	0	0	0		-450	-111	0	0		0	0	0	0		0	0	0	0		0	0	0	0		0	0	0	0		0
peptide-TF	103	y-glycopeptides	Ac-S-TF(Ser)-S-G - 04-HSA	0	0	0	0		-105.5	0	0	0		0	0	0	0		0	0	0	0		-332.5	-78.5	0	0		0	0	0	0		0	0	0	0		0	0	0	0		0	0	0	0		0
carb-Glc	104	Non-Human Polysaccharides	Maltopentaose - 11	0	0	0	0		-87	0	0	0		0	0	0	0		0	0	0	0		-402	-87	-7	0		0	0	0	0		0	0	0	0		0	0	0	0		0	0	0	0		0
Blood Group H	105	Blood Group	BG-H4- 15	0	0	0	0		-80	0	0	0		0	0	0	0		0	0	0	0		-433	-114.5	-3.5	0		0	0	0	0		0	0	0	0		0	0	0	0		0	0	0	0		0
Blood Group B	106	Blood Group	Globo B - 05	0	0	0	0		-105.5	0	0	0		0	0	0	0		0	0	0	0		576	34.5	39.5	0		0	0	0	0		0	0	0	0		0	0	0	0		0	0	0	0		0
i antigen	107	LacNAc	LacNAc (trimeric) - 08	0	0	0	0		-80	0	0	0		0	0	0	0		0	0	0	0		-423.5	-83.5	0	0		0	0	0	0		0	0	0	0		0	0	0	0		0	0	0	0		0
non-human	108	Non-Human Polysaccharides	Forssman Di - 21	0	0	0	0		-83.5	0	0	0		0	0	0	0		529.5	28.5	0	0		-329	-105.5	-3.5	0		0	0	0	0		0	0	0	0		0	0	0	0		0	0	0	0		0
peptide-TF	109	y-glycopeptides	Ac-S-TF(Ser)-S-G - 16	0	0	0	0		-98.5	0	0	0		0	0	0	0		0	0	0	0		-347.5	-87.5	-3.5	0		0	0	0	0		0	0	0	0		0	0	0	0		0	0	0	0		0
Blood Group H	110	Blood Group	Globo H - 03	0	0	0	0		-91	0	0	0		0	0	0	0		0	0	0	0		356.5	43.5	7	0		0	0	0	0		0	0	0	0		0	0	0	0		0	0	0	0		0
lewis	111	Lewis	LeC-Sp - 06	0	0	0	0		-76.5	0	0	0		0	0	0	0		0	0	0	0		-409.5	-109	0	0		0	0	0	0		0	0	0	0		0	0	0	0		0	0	0	0		0
Blood Group B	112	Blood Group	Globo B - 12	0	0	0	0		-95	0	0	0		0	0	0	0		0	0	0	0		-540.5	-76.5	0	0		0	0	0	0		0	0	0	0		0	0	0	0		0	0	0	0		0
carb-GalNAc	113	Mono/Disaccharides	GalNAc-a - 04	0	0	0	0		-76.5	0	0	0		10.5	0	0	0		0	0	0	0		1815	330.5	170	0		0	0	0	0		29	0	0	0		0	0	0	0		0	0	0	0		0
carb-GalNAc	114	Mono/Disaccharides	GalNAca1-6Galb - 04	0	0	0	0		-80	0	0	0		0	0	0	0		0	0	0	0		1033	300	98.5	0		0	0	0	0		0	0	0	0		0	0	0	0		0	0	0	0		0
Blood Group A	115	Blood Group	Adi - 04	0	0	0	0		-91	0	0	0		0	0	0	0		0	0	0	0		-182	-48	0	0		0	0	0	0		0	0	0	0		0	0	0	0		-25	0	0	0		0
glycolipid-neutral	116	glycolipid	GA2di - 05	0	0	0	0		-83.5	0	0	0		0	0	0	0		0	0	0	0		562.5	51	21	0		0	0	0	0		0	0	0	0		0	0	0	0		0	0	0	0		0
carb-type 1	117	Lewis/HMO	LNT - 05	0	0	0	0		-73	0	0	0		0	0	0	0		0	0	0	0		-458.5	-95	0	0		0	0	0	0		0	0	0	0		0	0	0	0		0	0	0	0		0
glycolipid-neutral	118	glycolipid	GA1 tri - 06	0	0	0	0		-83.5	0	0	0		0	0	0	0		0	0	0	0		-398.5	-47	0	0		0	0	0	0		0	0	0	0		0	0	0	0		0	0	0	0		0
non-human	119	Non-Human Polysaccharides	Forssman Di - 04	0	0	0	0		-83.5	0	0	0		0	0	0	0		0	0	0	0		357	-3.5	12.5	0		0	0	0	0		0	0	0	0		0	0	0	0		0	0	0	0		0
peptide-Tn-Ser	120	y-glycopeptides	Ac-S-Tn(Ser)-S-G - 04	0	0	0	0		-80	0	0	0		0	0	0	0		0	0	0	0		-402	-95	0	0		0	0	0	0		0	0	0	0		0	0	0	0		0	0	0	0		0
peptide-Tn-Ser	121	y-glycopeptides	Ac-Tn(Ser)Tn(Ser)Tn(Ser)-G - 03	0	0	0	0		-69	0	0	0		0	0	0	0		0	0	0	0		-373	-25	0	0		0	0	0	0		0	0	0	0		0	0	0	0		0	0	0	0		0
peptide-Tn	122	y-glycopeptides	Ac-S-Tn(Thr)-S-G - 04	0	0	0	0		-80	0	0	0		0	0	0	0		0	0	0	0		-230	-82	0	0		0	0	0	0		0	0	0	0		0	0	0	0		0	0	0	0		0
peptide-TF	123	y-glycopeptides	Ac-S-TF(Ser)-S-G - 04	0	0	0	0		-76.5	0	0	0		0	0	0	0		0	0	0	0		-256	-91	-3.5	0		0	0	0	0		0	0	0	0		0	0	0	0		0	0	0	0		0
glycolipid-neutral	124	glycolipid	GA2di - 37	0	0	0	0		-80	0	0	0		0	0	0	0		0	0	0	0		-69.5	-10.5	0	0		0	0	0	0		0	0	0	0		0	0	0	0		0	0	0	0		0
non-human	125	Non-Human Polysaccharides	Forssman Di - 31	0	0	0	0		-80	0	0	0		0	0	0	0		2190.5	303	0	0		-336	-80	0	0		0	0	0	0		0	0	0	0		0	0	0	0		0	0	0	0		0
peptide-Tn-Ser	126	y-glycopeptides	Ac-S-Tn(Ser)-S-G - 33	0	0	0	0		-80	0	0	0		0	0	0	0		0	0	0	0		-272	-87	0	0		0	0	0	0		0	0	0	0		0	0	0	0		0	0	0	0		0
Lewis	127	Lewis	3'Neu5Ac-LeX (Sialyl LeX) - ??	0	0	0	0		-76.5	0	0	0		0	0	0	0		0	0	0	0		269	0	14	0		0	0	0	0		0	0	0			0	0	0	0		0	0	0	0		0
peptide-TF	128	y-glycopeptides	Ac-S-TF(Ser)-S-G - 28	0	0	0	0		-95	0	0	0		0	0	0	0		0	0	0	0		-416.5	-69	0	0		0	0	0	0		0	0	0	0		0	0	0	0		-58	0	0	0		0
non-human	129	Non-Human Polysaccharides	Chitotriose - 20	0	0	0	0		-83.5	0	0	0		0	0	0	0		0	0	0	0		-303.5	-98.5	-7	0		0	0	0	0		0	0	0	0		42462	45304	20321	7660		0	0	0	0		0
carb-Fuc	130	Mono/Disaccharides	Fuc-a - 04	0	0	0	0		-73	0	0	0		0	0	0	0		0	0	0	0		-299.5	-51	0	0		0	0	0	0		0	0	0	0		9561	1968	116.5	21.5		0	0	0	0		0
non-human	131	Mono/Disaccharides	Fuc-b - 04	0	0	0	0		-91	0	0	0		0	0	0	0		0	0	0	0		35.5	-29	0	0		0	0	0	0		0	0	0	0		0	0	0	0		-47.5	0	0	0		0
carb-GlcNAc	132	Mono/Disaccharides	GlcNAca1-4Galb - 03	0	0	0	0		-80	0	0	0		0	0	0	0		0	0	0	0		-49	-40.5	-3.5	0		0	0	0	0		0	0	0	0		1730	1072.5	131	0		0	0	0	0		0
I antigen	133	Lewis/HMO	LNH - 13	0	0	0	0		-98.5	0	0	0		0	0	0	0		0	0	0	0		-694	-54.5	0	0		0	0	0	0		0	0	0	0		0	0	0	0		0	0	0	0		0
i antigen	134	Lewis/HMO	LNnH - 11	0	0	0	0		-87	0	0	0		0	0	0	0		0	0	0	0		-467.5	-91	-7	0		0	0	0	0		0	0	0	0		0	0	0	0		0	0	0	0		0
i antigen	135	Lewis/HMO	LNnT - 04	0	0	0	0		-69	0	0	0		0	0	0	0		0	0	0	0		-469.5	-102	0	0		0	0	0	0		0	0	0	0		233.5	138.5	10.5	0		0	0	0	0		0
carb-type 1	136	Lewis/HMO	pLNH - 07	0	0	0	0		-98.5	0	0	0		0	0	0	0		0	0	0	0		-630.5	-61.5	0	0		0	0	0	0		0	0	0	0		0	0	0	0		0	0	0	0		0
Blood Group H	137	Blood Group	BG-H1- 06	0	0	0	0		-91	0	0	0		0	0	0	0		0	0	0	0		-339.5	-91	-7	0		0	0	0	0		0	0	0	0		0	0	0	0		0	0	0	0		0
Blood Group H	138	Blood Group	BG-H2- 06	0	0	0	0		-83.5	0	0	0		0	0	0	0		0	0	0	0		179.5	46.5	-3.5	0		0	0	0	0		0	0	0	0		0	0	0	0		0	0	0	0		0
Blood Group H	139	Blood Group	BG-H2- 12	0	0	0	0		-109	0	0	0		0	0	0	0		0	0	0	0		-480	-76.5	-3.5	0		0	0	0	0		0	0	0	0		0	0	0	0		0	0	0	0		0
Blood Group H	140	Blood Group	BG-H3- 14	0	0	0	0		-87	0	0	0		0	0	0	0		0	0	0	0		-409.5	-76.5	-7	0		0	0	0	0		0	0	0	0		0	0	0	0		156.5	0	0	0		0
N-linked	141	PolyMannose N-linked	NGA2B - 05	0	0	0	0		-76.5	0	0	0		0	0	0	0		0	0	0	0		-511.5	-105.5	0	0		0	0	0	0		0	0	0	0		0	0	0	0		0	0	0	0		0
peptide-Tn	142	y-glycopeptides	Ac-S-Tn(Thr)-A-G - 08	0	0	0	0		-102	0	0	0		0	0	0	0		0	0	0	0		-215.5	-40.5	-7	0		0	0	0	0		0	0	0	0		0	0	0	0		0	0	0	0		0
peptide-Tn	143	y-glycopeptides	Ac-S-Tn(Thr)-A-G - 22	0	0	0	0		-83.5	0	0	0		0	0	0	0		0	0	0	0		-222.5	-60.5	-7	0		0	0	0	0		0	0	0	0		0	0	0	0		0	0	0	0		0
N-linked	144	PolyMannose N-linked	NGA2 - 07	0	0	0	0		-76.5	0	0	0		0	0	0	0		0	0	0	0		-384	-102	0	0		0	0	0	0		0	0	0	0		12.5	0	0	0		0	0	0	0		0
peptide-Tn	145	y-glycopeptides	Ac-V-Tn(Thr)-S-G - 08	0	0	0	0		-98.5	0	0	0		0	0	0	0		0	0	0	0		-344	-57.5	-3.5	0		0	0	0	0		0	0	0	0		0	0	0	0		-10.5	0	0	0		0
peptide-Tn	146	y-glycopeptides	Ac-V-Tn(Thr)-S-G - 19	0	0	0	0		-87	0	0	0		0	0	0	0		0	0	0	0		-347	-62	-7	0		0	0	0	0		0	0	0	0		0	0	0	0		0	0	0	0		0
peptide-Tn	147	y-glycopeptides	Ac-A-Tn(Thr)-S-G - 05	0	0	0	0		-75	0	0	0		0	0	0	0		0	0	0	0		-254	-71	0	0		0	0	0	0		0	0	0	0		0	0	0	0		0	0	0	0		0
peptide-Tn	148	y-glycopeptides	Ac-A-Tn(Thr)-S-G - 08	0	0	0	0		-95	0	0	0		0	0	0	0		0	0	0	0		-194.5	-38	0	0		0	0	0	0		0	0	0	0		0	0	0	0		-7	0	0	0		0
peptide-Tn	149	y-glycopeptides	Ac-A-Tn(Thr)-S-G - 23	0	0	0	0		-83.5	0	0	0		0	0	0	0		0	0	0	0		-320	-80	0	0		0	0	0	0		0	0	0	0		0	0	0	0		0	0	0	0		0
N-linked	150	PolyMannose N-linked	NA3 - 05	0	0	0	0		-76.5	0	0	0		0	0	0	0		0	0	0	0		-508.5	-95	0	0		0	0	0	0		0	0	0	0		0	0	0	0		0	0	0	0		0
peptide-Tn	151	y-glycopeptides	Ac-S-Tn(Thr)-G-G - 07	0	0	0	0		-87.5	0	0	0		0	0	0	0		0	0	0	0		-166.5	-4	0	0		0	0	0	0		0	0	0	0		0	0	0	0		0	0	0	0		0
peptide-Tn	152	y-glycopeptides	Ac-S-Tn(Thr)-G-G - 19	0	0	0	0		-83.5	0	0	0		0	0	0	0		0	0	0	0		-314	-69	0	0		0	0	0	0		0	0	0	0		0	0	0	0		0	0	0	0		0
N-linked	153	PolyMannose N-linked	NA2 - 08	0	0	0	0		-80	0	0	0		0	0	0	0		0	0	0	0		-294	-95	-3.5	0		0	0	0	0		0	0	0	0		0	0	0	0		0	0	0	0		0
peptide-Tn	154	y-glycopeptides	Ac-T-Tn(Thr)-P-G - 08	0	0	0	0		-65	0	0	0		0	0	0	0		0	0	0	0		95	0	0	0		0	0	0	0		0	0	0	0		0	0	0	0		0	0	0	0		0
peptide-Tn	155	y-glycopeptides	Ac-T-Tn(Thr)-P-G - 21	0	0	0	0		-80	0	0	0		0	0	0	0		0	0	0	0		57	-18	0	0		0	0	0	0		0	0	0	0		0	0	0	0		0	0	0	0		0
peptide-Tn	156	y-glycopeptides	Ac-S-Tn(Thr)-S-G HSA-23	0	0	0	0		-83.5	0	0	0		0	0	0	0		0	0	0	0		-151.5	-53.5	-7	0		0	0	0	0		0	0	0	0		0	0	0	0		0	0	0	0		0
peptide-Tn	157	y-glycopeptides	3'Neu5Ac-LeX (Sialyl LeX) - HSA	0	0	0	0		-76.5	0	0	0		0	0	0	0		0	0	0	0		60.5	0	0	0		0	0	0	0		0	0	0	0		0	0	0	0		0	0	0	0		0
peptide-TF	158	y-glycopeptides	Ac-TF(Ser)-G - 04	0	0	0	0		-87	0	0	0		0	0	0	0		0	0	0	0		58.5	-7	0	0		0	0	0	0		0	0	0	0		0	0	0	0		0	0	0	0		0
peptide-TF	159	y-glycopeptides	Ac-TF(Ser)-G - 24	0	0	0	0		-87	0	0	0		0	0	0	0		0	0	0	0		-204.5	-77.5	-7	0		0	0	0	0		0	0	0	0		0	0	0	0		0	0	0	0		0
peptide-Tn	160	y-glycopeptides	Ac-T-Tn(Thr)-P-G - 04	0	0	0	0		-80	0	0	0		0	0	0	0		0	0	0	0		460.5	14.5	14	0		0	0	0	0		0	0	0	0		0	0	0	0		0	0	0	0		0
peptide-Tn	161	y-glycopeptides	Ac-S-Tn(Thr)-G-G - 03	0	0	0	0		-95	0	0	0		0	0	0	0		0	0	0	0		258	36.5	0	0		0	0	0	0		0	0	0	0		0	0	0	0		-208	0	0	0		0
peptide-Tn	162	y-glycopeptides	Ac-V-Tn(Thr)-S-G - 04	0	0	0	0		-83.5	0	0	0		0	0	0	0		0	0	0	0		42.5	2	-14	0		0	0	0	0		0	0	0	0		0	0	0	0		0	0	0	0		0
peptide-Tn	163	y-glycopeptides	Ac-S-Tn(Thr)-A-G - 04	0	0	0	0		-76.5	0	0	0		0	0	0	0		0	0	0	0		-224	-58.5	0	0		0	0	0	0		0	0	0	0		0	0	0	0		0	0	0	0		0
glycolipid-neutral	164	glycolipid	GA2di (accurate) - 28	0	0	0	0		-95	0	0	0		0	0	0	0		0	0	0	0		-343.5	-65	0	0		0	0	0	0		0	0	0	0		0	0	0	0		-98	0	0	0		0
N-linked	165	PolyMannose N-linked	NGA3B - 06	0	0	0	0		-80	0	0	0		0	0	0	0		0	0	0	0		-94.5	-73.5	-7	0		0	0	0	0		0	0	0	0		0	0	0	0		0	0	0	0		0
N-linked	166	PolyMannose N-linked	NGA3 - 01	0	0	0	0		-120	0	0	0		0	0	0	0		0	0	0	0		-178.5	-36	0	0		0	0	0	0		0	0	0	0		-7	0	0	0		0	0	0	0		0
N-linked	167	PolyMannose N-linked	NGA4 - 06	0	0	0	0		-87	0	0	0		0	0	0	0		0	0	0	0		-477	-85.5	-10.5	0		0	0	0	0		0	0	0	0		0	0	0	0		0	0	0	0		0
N-linked	168	PolyMannose N-linked	NGA4(B)2 - 04	0	0	0	0		-69	0	0	0		0	0	0	0		0	0	0	0		-356	-65.5	0	0		0	0	0	0		0	0	0	0		0	0	0	0		0	0	0	0		0
N-linked	169	PolyMannose N-linked	NGA5B - 02	0	0	0	0		-112.5	0	0	0		0	0	0	0		0	0	0	0		-52.5	-36	-3.5	0		0	0	0	0		0	0	0	0		-7	0	0	0		0	0	0	0		0
N-linked	170	PolyMannose N-linked	NA4 - 05	0	0	0	0		-87	0	0	0		0	0	0	0		0	0	0	0		-573	-76.5	-7	0		0	0	0	0		0	0	0	0		0	0	0	0		0	0	0	0		0
peptide-Tn	171	y-glycopeptides	Ac-P-Tn(Thr)-T-G - 05	0	0	0	0		-80	0	0	0		0	0	0	0		0	0	0	0		351	29	10.5	0		0	0	0	0		0	0	0	0		0	0	0	0		0	0	0	0		0
peptide-Tn	172	y-glycopeptides	Ac-P-Tn(Thr)-T-G - 08	0	0	0	0		-127.5	0	0	0		0	0	0	0		0	0	0	0		-402	-43.5	0	0		0	0	0	0		0	0	0	0		-3.5	0	0	0		0	0	0	0		0
peptide-Tn	173	y-glycopeptides	Ac-P-Tn(Thr)-T-G - 22	0	0	0	0		-87	0	0	0		0	0	0	0		0	0	0	0		-387.5	-65	-7	0		0	0	0	0		0	0	0	0		0	0	0	0		0	0	0	0		0
peptide-Tn	174	y-glycopeptides	Ac-Tn(Thr)-Tn(Thr)-Tn(Thr)-G - 05	0	0	0	0		-76.5	0	0	0		0	0	0	0		0	0	0	0		-172	-55.5	-7	0		0	0	0	0		0	0	0	0		0	0	0	0		0	0	0	0		0
peptide-Tn	175	y-glycopeptides	Ac-Tn(Thr)-Tn(Thr)-Tn(Thr)-G - 08	0	0	0	0		-116	0	0	0		0	0	0	0		0	0	0	0		-409.5	-25.5	0	0		0	0	0	0		0	0	0	0		0	0	0	0		0	0	0	0		0
peptide-Tn	176	y-glycopeptides	Ac-Tn(Thr)-Tn(Thr)-Tn(Thr)-G - 20	0	0	0	0		-87	0	0	0		0	0	0	0		0	0	0	0		-449.5	-61.5	-7	0		0	0	0	0		0	0	0	0		0	0	0	0		0	0	0	0		0
peptide-Tn	177	y-glycopeptides	Ac-S-Tn(Thr)-Tn(Thr)-G - 05	0	0	0	0		-73	0	0	0		0	0	0	0		0	0	0	0		-402	-98.5	-3.5	0		0	0	0	0		0	0	0	0		0	0	0	0		0	0	0	0		0
peptide-Tn	178	y-glycopeptides	Ac-S-Tn(Thr)-Tn(Thr)-G - 09	0	0	0	0		-112.5	0	0	0		0	0	0	0		0	0	0	0		-377	-47	0	0		0	0	0	0		0	0	0	0		0	0	0	0		0	0	0	0		0
peptide-Tn	179	y-glycopeptides	Ac-S-Tn(Thr)-Tn(Thr)-G - 22	0	0	0	0		-80	0	0	0		0	0	0	0		0	0	0	0		-327	-50.5	-7	0		0	0	0	0		0	0	0	0		0	0	0	0		0	0	0	0		0
non-human-aGal	180	Non-Human Polysaccharides	Gala3-type1 - 09	0	0	0	0		-76.5	0	0	0		0	0	0	0		0	0	0	0		-420.5	-91	0	0		0	0	0	0		0	0	0	0		0	0	0	0		0	0	0	0		0
Blood Group H	181	Blood Group	2'FucLac (BG-H6) - 07	0	0	0	0		-109	0	0	0		0	0	0	0		0	0	0	0		-574	-18	0	0		0	0	0	0		0	0	0	0		54.5	0	0	0		0	0	0	0		0
peptide-Tn	182	y-glycopeptides	Ac-S-Tn(Thr)-V-G - 04	0	0	0	0		-80	0	0	0		0	0	0	0		0	0	0	0		-303	-51	0	0		0	0	0	0		0	0	0	0		0	0	0	0		0	0	0	0		0
peptide-Tn	183	y-glycopeptides	Ac-S-Tn(Thr)-V-G - 22	0	0	0	0		-83.5	0	0	0		0	0	0	0		0	0	0	0		-301.5	-56	-3.5	0		0	0	0	0		0	0	0	0		0	0	0	0		0	0	0	0		0
peptide-Tn	184	y-glycopeptides	Ac-G-V-Tn(Thr)-S-A-G - 04	0	0	0	0		-60	0	0	0		0	0	0	0		0	0	0	0		-175	3.5	0	0		21	0	0	0		0	0	0	0		0	0	0	0		0	0	0	0		0
peptide-Tn	185	y-glycopeptides	Ac-G-V-Tn(Thr)-S-A-G - 21	0	0	0	0		-80	0	0	0		0	0	0	0		0	0	0	0		-511.5	-50.5	-3.5	0		0	0	0	0		0	0	0	0		0	0	0	0		0	0	0	0		0
peptide-TF	186	y-glycopeptides	GTSSAS-TF(Thr)-GHATPLPVTD	0	0	0	0		-91	0	0	0		0	0	0	0		0	0	0	0		-12.5	14	-7	0		0	0	0	0		0	0	0	0		0	0	0	0		0	0	0	0		0
peptide-TF	187	y-glycopeptides	GTSSA-TF(Ser)-TGHATPLPVTD	0	0	0	0		-83.5	0	0	0		0	0	0	0		0	0	0	0		-170	-11	0	0		0	0	0	0		0	0	0	0		0	0	0	0		0	0	0	0		0
peptide-TF	188	y-glycopeptides	GTSSASTGHA-TF(Thr)-PLPVTD	0	0	0	0		-76.5	0	0	0		0	0	0	0		0	0	0	0		-367	-43.5	0	0		0	0	0	0		0	0	0	0		0	0	0	0		0	0	0	0		0
peptide-TF	189	y-glycopeptides	GTSSA-TF(Ser)-TF(Thr)-GHATPLPVTD	0	0	0	0		-87	0	0	0		0	0	0	0		0	0	0	0		-255.5	-62	-7	0		0	0	0	0		0	0	0	0		0	0	0	0		0	0	0	0		0
peptide	190	y-Peptides	GTSSASTGHATPLPVTD	0	0	0	0		-80	0	0	0		0	0	0	0		0	0	0	0		-332.5	0.5	0	0		0	0	0	0		0	0	0	0		0	0	0	0		0	0	0	0		0
non-human-aGal	192	Non-Human Polysaccharides	Galilli - 21	0	0	0	0		-87	0	0	0		0	0	0	0		0	0	0	0		-435	-87	-7	0		0	0	0	0		0	0	0	0		0	0	0	0		0	0	0	0		0
Blood Group H	193	Blood Group	6'Neu5Ac-LNF V - 12	0	0	0	0		-80	0	0	0		0	0	0	0		0	0	0	0		-307	-18.5	0	0		0	0	0	0		0	0	0	0		0	0	0	0		0	0	0	0		0
Lewis+Sia	194	Lewis/HMO	Fuc, 6'Neu5Ac-LNnH-APD-HSA - 12	0	0	0	0		-95	0	0	0		0	0	0	0		0	0	0	0		-402	-32.5	0	0		0	0	0	0		0	0	0	0		0	0	0	0		-87.5	0	0	0		0
carb-Sia	195	Sia	3'Neu5Ac-3-FL - 07	0	0	0	0		-94.5	0	0	0		0	0	0	0		0	0	0	0		-424.5	-95	-7	0		0	0	0	0		0	0	0	0		0	0	0	0		0	0	0	0		0
peptide	196	y-Peptides	Ac-S-Thr-S-G - 18	0	0	0	0		-80	0	0	0		0	0	0	0		0	0	0	0		-665	-109.5	0	0		0	0	0	0		0	0	0	0		0	0	0	0		0	0	0	0		0
N-linked	197	PolyMannose N-linked	GlcNAc-Man3 - 02	0	0	0	0		-98.5	0	0	0		0	0	0	0		0	0	0	0		18.5	9.5	0	0		0	0	0	0		0	0	0	0		-7	0	0	0		-47	0	0	0		0
N-linked	198	PolyMannose N-linked	LacNAc-Man5 - 02	0	0	0	0		-91	0	0	0		0	0	0	0		0	0	0	0		-114.5	-60.5	-10.5	0		0	0	0	0		0	0	0	0		0	0	0	0		0	0	0	0		0
N-linked	199	PolyMannose N-linked	GlcNAc-Man5 - 03	0	0	0	0		-131	0	0	0		0	0	0	0		0	0	0	0		782	25.5	32.5	0		0	0	0	0		0	0	0	0		-7	0	0	0		0	0	0	0		0
Lewis	200	Lewis	LeA-LeX - 21	0	0	0	0		-109	0	0	0		0	0	0	0		0	0	0	0		-361.5	-62	-7	0		0	0	0	0		0	0	0	0		0	0	0	0		0	0	0	0		0
carb-Sia	201	Sia	3'Neu5Ac-LNnT - 09	0	0	0	0		-69	0	0	0		0	0	0	0		0	0	0	0		-446	-50.5	0	0		0	0	0	0		0	0	0	0		0	0	0	0		0	0	0	0		0
GAG	202	GAG	Hep-N-acetylated	0	0	0	0		-127.5	0	0	0		0	0	0	0		0	0	0	0		96.5	29	5.5	0		0	0	0	0		0	0	0	0		-3.5	0	0	0		0	0	0	0		0
GAG	203	GAG	Hep-5000 - 01	0	0	0	0		-105.5	0	0	0		0	0	0	0		0	0	0	0		345.5	58	-3.5	0		0	0	0	0		0	0	0	0		0	0	0	0		0	0	0	0		0
N-linked	204	PolyMannose N-linked	Man6 - I - 04	0	0	0	0		-69	0	0	0		0	0	0	0		0	0	0	0		-637.5	-95	0	0		0	0	0	0		0	0	0	0		0	0	0	0		0	0	0	0		0
Lewis	205	Lewis	3'-sulpho-LeX - 15	0	0	0	0		-131	0	0	0		0	0	0	0		0	0	0	0		-268.5	-21.5	0	0		0	0	0	0		0	0	0	0		0	0	0	0		0	0	0	0		0
GAG-Hya	206	GAG-hya	Hya 9 - 03	0	0	0	0		43216.5	43338.5	58183.5	14173		0	0	0	0		0	0	0	0		-420	-51	-3.5	0		29287	15167.5	4257.5	334		0	0	0	0		0	0	0	0		0	0	0	0		0
Lewis	207	Lewis	3'-sulpho-LeA - 15	0	0	0	0		-76.5	0	0	0		0	0	0	0		0	0	0	0		-98.5	-13	0	0		0	0	0	0		0	0	0	0		0	0	0	0		0	0	0	0		0
non-human	208	Non-Human Polysaccharides	Gala1-2Gal - 13	0	0	0	0		-131	0	0	0		0	0	0	0		0	0	0	0		310.5	-11	14	0		0	0	0	0		0	0	0	0		0	0	0	0		0	0	0	0		0
Lewis	209	Lewis	6'-sulpho-LeX - 08	0	0	0	0		-7	3.5	0	0		0	0	0	0		0	0	0	0		-186.5	-31	0	0		0	0	0	0		0	0	0	0		0	0	0	0		0	0	0	0		0
GAG-Hya	210	GAG-hya	Hya 8 - 03	0	0	0	0		-80	0	0	0		0	0	0	0		0	0	0	0		-407.5	-87.5	0	0		0	0	0	0		0	0	0	0		39026	40481.5	52509	37285		0	0	0	0		0
Lewis	211	Lewis	6'-sulpho-LeA - 16	0	0	0	0		-127.5	0	0	0		0	0	0	0		0	0	0	0		-301	-32.5	0	0		0	0	0	0		0	0	0	0		0	0	0	0		0	0	0	0		0
Blood Group H	212	Blood Group	MSMFLNH I - 11	0	0	0	0		-95	0	0	0		0	0	0	0		0	0	0	0		-727	-27	0	0		0	0	0	0		0	0	0	0		0	0	0	0		0	0	0	0		0
Blood Group A	213	Blood Group	A-LeB hexa - 06	0	0	0	0		-83.5	0	0	0		0	0	0	0		0	0	0	0		-504.5	-83.5	0	0		0	0	0	0		0	0	0	0		394.5	345	290.5	94.5		0	0	0	0		0
N-linked	214	PolyMannose N-linked	Hybrid-M5N4B - 03	0	0	0	0		-112.5	0	0	0		0	0	0	0		0	0	0	0		-571.5	-3.5	0	0		0	0	0	0		0	0	0	0		0	0	0	0		0	0	0	0		0
carb-type 1	215	Lewis/HMO	MSMFLnNH - 09	0	0	0	0		-87	0	0	0		0	0	0	0		0	0	0	0		-646.5	-39.5	0	0		0	0	0	0		0	0	0	0		0	0	0	0		0	0	0	0		0
carb-type1	216	Lewis/HMO	iLNO - 06	0	0	0	0		-87	0	0	0		0	0	0	0		0	0	0	0		-416.5	-76.5	-7	0		0	0	0	0		0	0	0	0		127.5	253.5	76.5	78.5		0	0	0	0		0
Blood Group H	217	Blood Group	MFLNH I - 11	0	0	0	0		-105.5	0	0	0		0	0	0	0		0	0	0	0		-584.5	-18	0	0		0	0	0	0		0	0	0	0		0	0	0	0		0	0	0	0		0
non-human-aGal	218	Non-Human Polysaccharides	alphaGal-6-deoxy - 11	0	0	0	0		-95	0	0	0		118	0	0	0		0	0	0	0		-530	-25	0	0		0	0	0	0		0	0	0	0		0	0	0	0		0	0	0	0		0
carb-type 1	219	Lewis/HMO	MFLNH III - 14	0	0	0	0		-94.5	0	0	0		0	0	0	0		0	0	0	0		-639.5	-76.5	-3.5	0		0	0	0	0		0	0	0	0		0	16	0	0		0	0	0	0		0
Blood Group H	220	Blood Group	TFiLNO(1-2,1-2,1-3) - 04	0	0	0	0		-87	0	0	0		0	0	0	0		0	0	0	0		-279.5	-58	0	0		0	0	0	0		0	0	0	0		0	0	0	0		0	0	0	0		0
Lewis	221	Lewis	LeC (dimeric)-Sp - 16	0	0	0	0		-98.5	0	0	0		0	0	0	0		0	0	0	0		-493	-21	0	0		0	0	0	0		0	0	0	0		0	0	0	0		0	0	0	0		0
carb-Sia	222	Sia-LacNAc	3'Neu5Ac(9Ac)-LacNAc-Sp - 04	0	0	0	0		-91	0	0	0		0	0	0	0		0	0	0	0		-391.5	-80	-7	0		0	0	0	0		0	0	0	0		0	0	0	0		0	0	0	0		0
non-human-aGal	223	Non-Human Polysaccharides	Bdi-g - 06	0	0	0	0		-87	0	0	0		0	0	0	0		0	0	0	0		-464.5	-47	0	0		0	0	0	0		0	0	0	0		0	0	0	0		0	0	0	0		0
glycolipid-neutral	224	Mono/Disaccharides	Lac-C5 - 14	0	0	0	0		-109	0	0	0		0	0	0	0		0	0	0	0		2917	655	181	7		0	0	0	0		0	0	0	0		0	0	0	0		0	0	0	0		0
carb-Man	225	PolyMannose N-linked	Mana1-6Man-a - 04	0	0	0	0		-95	0	0	0		0	0	0	0		0	0	0	0		-422	-83.5	-7	0		0	0	0	0		0	0	0	0		0	0	0	0		0	0	0	0		0
Blood Group B	226	Blood Group	B tetra type 1-Sp - 16	0	0	0	0		-87	0	0	0		8852	1618.5	175	0		0	0	0	0		36.5	-25.5	0	0		0	0	0	0		0	0	0	0		0	0	0	0		0	0	0	0		0
carb-type 2	227	LacNAc	LacNAc-Sp - 06	0	0	0	0		-109	0	0	0		0	0	0	0		0	0	0	0		-552	-17.5	0	0		0	0	0	0		0	0	0	0		0	0	0	0		-7	0	0	0		0
carb-GlcNAc	228	Lewis/HMO	LNT-2-Sp - 15	0	0	0	0		-94.5	0	0	0		0	0	0	0		0	0	0	0		-395	-83.5	-7	0		0	0	0	0		0	0	0	0		1573	61.5	0	0		0	0	0	0		0
glycolipid	229	Sia-glycolipid	GD1a-Sp - 05	0	0	0	0		-87	0	0	0		0	0	0	0		0	0	0	0		-629	-123.5	0	0		0	0	0	0		0	0	0	0		0	0	0	0		0	0	0	0		0
glycolipid	231	Sia-glycolipid	SSEA-4-Sp - 05	0	0	0	0		-91	0	0	0		0	0	0	0		0	0	0	0		-411	-87	-3.5	0		0	0	0	0		0	0	0	0		0	0	0	0		0	0	0	0		0
carb-Sia	232	Sia-LacNAc	3'Neu5Ac(9Ac)-LacNAc-Sp - 10	0	0	0	0		-142	0	0	0		0	0	0	0		0	0	0	0		-601	-21	0	0		0	0	0	0		0	0	0	0		-10.5	0	0	0		0	0	0	0		0
Lewis	233	Sia-Lewis	3'Neu5Ac(9Ac)-LeC-Sp - 12	0	0	0	0		-120	0	0	0		0	0	0	0		0	0	0	0		-519	-36	-3.5	0		0	0	0	0		0	0	0	0		0	0	0	0		0	0	0	0		0
carb-GalNAc	234	Mono/Disaccharides	LDN-Sp - 14	0	0	0	0		-80	0	0	0		0	0	0	0		0	0	0	0		-85.5	-11	0	0		0	0	0	0		0	0	0	0		0	0	0	0		0	0	0	0		0
Blood Group B	235	Blood Group	B tetra type 2-Sp - 07	0	0	0	0		-134.5	0	0	0		10.5	0	0	0		0	0	0	0		-472	-29	0	0		0	0	0	0		0	0	0	0		-3.5	0	0	0		0	0	0	0		0
glycolipid	236	Sia-glycolipid	GD1a-Sp - 10	0	0	0	0		-120	0	0	0		0	0	0	0		0	0	0	0		198	-11.5	21	0		0	0	0	0		0	0	0	0		0	0	0	0		0	0	0	0		0
peptide-GlcNAcb	237	y-glycopeptides	Ac-S-Ser(GlcNAc-b)-S-G - 24	0	0	0	0		-80	0	0	0		0	0	0	0		0	0	0	0		-665.5	0	0	0		0	0	0	0		0	0	0	0		21957.5	2830.5	270	0		0	0	0	0		0
carb-type 2	238	LacNAc	LacNAc-Sp - 15	0	0	0	0		-147.5	0	0	0		0	0	0	0		0	0	0	0		-202.5	3.5	0	0		0	0	0	0		0	0	0	0		-3.5	0	0	0		0	0	0	0		0
Lewis	239	Lewis	LeC (dimeric)-Sp - 06	0	0	0	0		-112.5	0	0	0		0	0	0	0		0	0	0	0		-457	-17.5	0	0		0	0	0	0		0	0	0	0		0	0	0	0		0	0	0	0		0
glycolipid-neutral	240	Mono/Disaccharides	Lac-C5 - 05	0	0	0	0		-91	0	0	0		0	0	0	0		0	0	0	0		539	103	21.5	0		0	0	0	0		0	0	0	0		0	0	0	0		0	0	0	0		0
glycolipid	241	Sia-glycolipid	SSEA-4-Sp - 12	0	0	0	0		-138.5	0	0	0		0	0	0	0		0	0	0	0		-66	-7	0	0		0	0	0	0		0	0	0	0		-7	0	0	0		0	0	0	0		0
non-human-aGal	242	Non-Human Polysaccharides	Bdi-g - 16	0	0	0	0		-109	0	0	0		0	0	0	0		0	0	0	0		-716.5	-14	0	0		0	0	0	0		0	0	0	0		0	0	0	0		0	0	0	0		0
Blood Group A	243	Blood Group	A tetra type 1-Sp - 15	0	0	0	0		-83.5	0	0	0		0	0	0	0		89.5	0	0	0		-213.5	-40	0	0		0	0	0	0		0	0	0	0		0	0	0	0		0	0	0	0		0
non-human	244	Non-Human Polysaccharides	Forssman Tetra-BSA - 05	0	0	0	0		-131	0	0	0		0	0	0	0		0	0	0	0		106.5	0	0	0		0	0	0	0		0	0	0	0		-7	0	0	0		0	0	0	0		0
Blood Group H	246	Blood Group	BG-H2 - 16	0	0	0	0		-102	0	0	0		0	0	0	0		0	0	0	0		-317.5	-25.5	0	0		0	0	0	0		0	0	0	0		76.5	0	0	0		0	0	0	0		0
carb-Sia	247	Sia	CT/Sda-Sp - 13	0	0	0	0		-134.5	0	0	0		0	0	0	0		0	0	0	0		-661	-5.5	0	0		0	0	0	0		0	0	0	0		-3.5	0	0	0		0	0	0	0		0
Blood Group A	248	Blood Group	A tetra type 2-Sp - 17	0	0	0	0		-94.5	0	0	0		0	0	0	0		67	0	0	0		-610.5	-14	0	0		0	0	0	0		0	0	0	0		0	0	0	0		0	0	0	0		0
carb-Sia	249	Sia-LacNAc	6'Neu5Ac-LacNAc (dimeric)-Sp - 13	0	0	0	0		-105.5	0	0	0		0	0	0	0		0	0	0	0		-632.5	-43	0	0		0	0	0	0		0	0	0	0		0	0	0	0		0	0	0	0		0
glycolipid	250	Sia-glycolipid	GM3(Gc)-Sp - 14	0	0	0	0		-116.5	0	0	0		0	0	0	0		0	0	0	0		-545	-39.5	0	0		0	0	0	0		0	0	0	0		0	0	0	0		0	0	0	0		0
carb-Sia	251	Sia-LacNAc	3'KDN-LacNAc-Sp - 05	0	0	0	0		-98.5	0	0	0		0	0	0	0		0	0	0	0		-455	-10.5	0	0		0	0	0	0		0	0	0	0		0	0	0	0		0	0	0	0		0
carb-GlcNAc	252	LacNAc	GNLacNAc-Sp - 06	0	0	0	0		-112.5	0	0	0		0	0	0	0		0	0	0	0		-559.5	-47	0	0		0	0	0	0		0	0	0	0		25	0	0	0		0	0	0	0		0
Blood Group A	253	Blood Group	2'F-A type 2-Sp - 05	0	0	0	0		-105.5	0	0	0		0	0	0	0		0	0	0	0		-344	-87	0	0		0	0	0	0		0	0	0	0		0	0	0	0		0	0	0	0		0
carb-GlcNAc	255	LacNAc	GNLacNAc-Sp - 16	0	0	0	0		-105.5	0	0	0		0	0	0	0		0	0	0	0		-625	-51	0	9		0	0	0	0		0	0	0	0		3134	157	0	0		0	0	0	0		0
carb-Sia	256	Sia-LacNAc	3'Neu5Gc-LacNAc-Sp - 06	0	0	0	0		-98.5	0	0	0		0	0	0	0		0	0	0	0		-511.5	-80	0	0		0	0	0	0		0	0	0	0		0	0	0	0		0	0	0	0		0
glycolipid	257	Sia-glycolipid	GT3-Sp - 03	0	0	0	0		-112.5	0	0	0		0	0	0	0		0	0	0	0		-595.5	-14	0	0		0	0	0	0		0	0	0	0		0	0	0	0		0	0	0	0		0
carb-Glc	258	Mono/Disaccharides	Glc-a - 05	0	0	0	0		-109	0	0	0		0	0	0	0		0	0	0	0		45.5	42.5	-7	0		0	0	0	0		0	0	0	0		0	0	0	0		0	0	0	0		0
Lewis	259	Lewis	LeC-Sp - 15	0	0	0	0		-95	0	0	0		0	0	0	0		0	0	0	0		-299	-84.5	0	0		0	0	0	0		0	0	0	0		0	0	0	0		0	0	0	0		0
carb-Sia	261	Sia-LacNAc	6'Neu5Ac-LacNAc-Sp - 05	0	0	0	0		-109	0	0	0		0	0	0	0		0	0	0	0		-537	-61.5	0	0		0	0	0	0		0	0	0	0		0	0	0	0		0	0	0	0		0
glycolipid	262	Sia-glycolipid	Fuc-GM1a - 08	0	0	0	0		-95	0	0	0		0	0	0	0		0	0	0	0		-690.5	-131	0	0		0	0	0	0		0	0	0	0		-3.5	0	0	0		0	0	0	0		0
Lewis	263	Sia-Lewis	3'KDN-LeC-Sp - 04	0	0	0	0		-120	0	0	0		0	0	0	0		0	0	0	0		-171	-15.5	0	0		0	0	0	0		0	0	0	0		-3.5	0	0	0		0	0	0	0		0
N-linked	264	PolyMannose N-linked	Man1 - 04	0	0	0	0		-112.5	0	0	0		0	0	0	0		0	0	0	0		-140.5	-22	-3.5	0		0	0	0	0		0	0	0	0		0	0	0	0		0	0	0	0		0
Blood Group A	265	Blood Group	A tetra type 1-Sp - 05	0	0	0	0		-131	0	0	0		0	0	0	0		0	0	0	0		-513.5	-29	0	0		0	0	0	0		0	0	0	0		-21	0	0	0		0	0	0	0		0
carb-GlcNAc	266	Lewis	3'GN type1-Sp - 16	0	0	0	0		-131	0	0	0		0	0	0	0		0	0	0	0		-336	-7	0	0		0	0	0	0		0	0	0	0		-7	0	0	0		0	0	0	0		0
Blood Group B	267	Blood Group	2'F-B type 2-Sp - 15	0	0	0	0		-83.5	0	0	0		17.5	0	0	0		0	0	0	0		-530	-65.5	0	0		0	0	0	0		0	0	0	0		0	0	0	0		0	0	0	0		0
Lewis	268	Sia-Lewis	3'KDN-LeC-Sp - 12	0	0	0	0		-124	0	0	0		0	0	0	0		0	0	0	0		-665	-25	0	0		0	0	0	0		0	0	0	0		-21	0	0	0		0	0	0	0		0
Blood Group B	269	Blood Group	B tetra type 2-Sp - 20	0	0	0	0		-127.5	0	0	0		41.5	0	0	0		0	0	0	0		-625.5	0	0	0		0	0	0	0		0	0	0	0		-7	0	0	0		0	0	0	0		0
non-human	270	Non-Human Polysaccharides	Galb1-4Gal	0	0	0	0		-95	0	0	0		0	0	0	0		0	0	0	0		-529.5	-17.5	0	0		0	0	0	0		47394	37918	23779	6501.5		0	0	0	0		0	0	0	0		0
glycolipid	271	Sia-glycolipid	GD3-Sp - 04	0	0	0	0		-131	0	0	0		0	0	0	0		0	0	0	0		-676.5	0	0	0		0	0	0	0		0	0	0	0		-21	0	0	0		0	0	0	0		0
carb-Sia	272	Sia-LacNAc	3'KDN-LacNAc-Sp - 12	0	0	0	0		-120	0	0	0		0	0	0	0		0	0	0	0		-524	0	0	0		0	0	0	0		0	0	0	0		-7	0	0	0		0	0	0	0		0
carb-Sia	273	Sia-LacNAc	3'Neu5Ac-LacNAc-Sp - 05	0	0	0	0		-98.5	0	0	0		0	0	0	0		0	0	0	0		-632.5	-58	0	0		0	0	0	0		0	0	0	0		0	0	0	0		0	0	0	0		0
carb-Sia	274	Sia	6'Neu5Ac-LDN-Sp - 13	0	0	0	0		-127.5	0	0	0		0	0	0	0		0	0	0	0		-627	-10.5	0	0		0	0	0	0		0	0	0	0		-17.5	0	0	0		0	0	0	0		0
carb-Man	275	Mono/Disaccharides	Man-a - 05	0	0	0	0		-116	0	0	0		0	0	0	0		0	0	0	0		-301.5	0	0	0		0	0	0	0		0	0	0	0		-7	0	0	0		0	21.5	0	0		0
Blood Group B	276	Blood Group	B tetra type 1-Sp - 04	0	0	0	0		-98.5	0	0	0		237	0	0	0		0	0	0	0		-398.5	-36	0	0		0	0	0	0		0	0	0	0		0	0	0	0		0	0	0	0		0
Blood Group A	277	Blood Group	A tetra type 2-Sp - 07	0	0	0	0		-127.5	0	0	0		0	0	0	0		0	0	0	0		-644.5	-17.5	0	0		0	0	0	0		0	0	0	0		-21	0	0	0		0	0	0	0		0
carb-type 1	278	Lewis/HMO	LNT-Sp - 06	0	0	0	0		-105.5	0	0	0		0	0	0	0		0	0	0	0		-380	0	0	0		0	0	0	0		0	0	0	0		-7	0	0	0		0	0	0	0		0
Lewis	279	Lewis	LeC-Sp - 07	0	0	0	0		-112.5	0	0	0		0	0	0	0		0	0	0	0		-413	-36	0	0		0	0	0	0		0	0	0	0		0	0	0	0		0	0	0	0		0
glycolipid	280	Sia-glycolipid	GQ2-Sp - 06	0	0	0	0		-127.5	0	0	0		0	0	0	0		0	0	0	0		-445.5	-17.5	0	0		0	0	0	0		0	0	0	0		-17.5	0	0	0		0	0	0	0		0
Lewis	281	Sia-Lewis	3'Neu5Ac-LeC-Sp - 12	0	0	0	0		-98.5	0	0	0		0	0	0	0		0	0	0	0		-270.5	-3.5	0	0		0	0	0	0		0	0	0	0		0	0	0	0		0	0	0	0		0
glycolipid	282	Sia-glycolipid	GM3-Sp - 11	0	0	0	0		-120	0	0	0		0	0	0	0		0	0	0	0		-265	-7.5	0	0		0	0	0	0		0	0	0	0		0	0	0	0		0	0	0	0		0
peptide-Tn-Ser	283	y-glycopeptides	R-Tn(Ser)-Tn-hydroxyethylamide - 36	0	0	0	0		-109	0	0	0		0	0	0	0		0	0	0	0		-377	-65.5	0	0		0	0	0	0		0	0	0	0		-14	0	0	0		0	0	0	0		0
Lewis	284	Sia-Lewis	3'Neu5Ac-LeC-Sp - 05	0	0	0	0		-105.5	0	0	0		0	0	0	0		0	0	0	0		-280.5	-10.5	0	0		0	0	0	0		0	0	0	0		0	0	0	0		0	0	0	0		0
glycolipid	285	Sia-glycolipid	GM3-Sp - 04	0	0	0	0		-131	0	0	0		0	0	0	0		0	0	0	0		-329	-25.5	0	0		0	0	0	0		0	0	0	0		0	0	0	0		0	0	0	0		0
carb-GlcNAc	286	LacNAc	3'GN-LacNAc (dimeric)-Sp - 14	0	0	0	0		-91	0	0	0		0	0	0	0		0	0	0	0		-694.5	-102	0	0		0	0	0	0		0	0	0	0		-10.5	0	0	0		0	0	0	0		0
carb-GlcNAc	287	Lewis/HMO	LNT-2-Sp - 06	0	0	0	0		-116	0	0	0		0	0	0	0		0	0	0	0		-301	-17.5	0	0		0	0	0	0		0	0	0	0		14	0	0	0		0	0	0	0		0
glycolipid	288	Sia-glycolipid	GT2-Sp - 08	0	0	0	0		-120	0	0	0		0	0	0	0		0	0	0	0		-298.5	-25	-3.5	0		0	0	0	0		0	0	0	0		0	0	0	0		0	0	0	0		0
non-human	289	Non-Human Polysaccharides	Forssman Tetra-BSA - 13	0	0	0	0		-87	0	0	0		0	0	0	0		0	0	0	0		-687.5	-95	0	0		0	0	0	0		0	0	0	0		-14	0	0	0		0	0	0	0		0
non-human-aGal	290	Non-Human Polysaccharides	alpha-Gal tetra - 17	0	0	0	0		-123.5	0	0	0		0	0	0	0		0	0	0	0		-757	-21	0	0		0	0	0	0		0	0	0	0		-7	0	0	0		0	0	0	0		0
glycolipid-neutral	291	glycolipid	Gb5/SSEA3 - 04	0	0	0	0		-131	0	0	0		0	0	0	0		0	0	0	0		-318.5	-25	-7	0		0	0	0	0		0	0	0	0		0	0	0	0		0	0	0	0		0
carb-Sia	292	Sia-LacNAc	3'Neu5Ac-LacNAc-Sp - 10	0	0	0	0		-87	0	0	0		0	0	0	0		0	0	0	0		-464.5	-113	0	0		0	0	0	0		0	0	0	0		-14	0	0	0		0	0	0	0		0
Blood Group H	293	Blood Group	Globo H - 10	0	0	0	0		-127.5	0	0	0		0	0	0	0		0	0	0	0		-718.5	-21	0	0		0	0	0	0		0	0	0	0		-7	0	0	0		0	0	0	0		0
Blood Group A	294	Blood Group	Globo A - 09	0	0	0	0		-127.5	0	0	0		0	0	0	0		0	0	0	0		-694	-32.5	-7	0		0	0	0	0		0	0	0	0		0	0	0	0		0	0	0	0		0
glycolipid	295	Sia-glycolipid	GT2-Sp - 03	0	0	0	0		-87	0	0	0		0	0	0	0		0	0	0	0		-584.5	-136.5	0	0		0	0	0	0		0	0	0	0		-14	0	0	0		0	0	0	0		0
carb-Sia	296	Sia-LacNAc	3'Neu5Gc-LacNAc-Sp - 10	0	0	0	0		-131	0	0	0		0	0	0	0		0	0	0	0		-607	-17.5	0	0		0	0	0	0		0	0	0	0		-14	0	0	0		0	0	0	0		0
carb-Sia	297	Sia-LacNAc	3'Neu5Ac-LacNAc (dimeric)-Sp - 13	0	0	0	0		-131	0	0	0		0	0	0	0		0	0	0	0		-624.5	-36	-3.5	0		0	0	0	0		0	0	0	0		0	0	0	0		0	0	0	0		0
carb-Sia	298	Sia	CT/Sda-Sp - 05	0	0	0	0		-131	0	0	0		0	0	0	0		0	0	0	0		-756.5	-17.5	0	0		0	0	0	0		0	0	0	0		-14	0	0	0		0	0	0	0		0
peptide-GlcNAca	299	y-glycopeptides	Ac-S-Ser(GlcNAc-a)-S-G - 07	0	0	0	0		-116	0	0	0		0	0	0	0		229.5	0	0	0		-462.5	0	0	0		0	0	0	0		0	0	0	0		-14		0	0		0	0	0	0		0
Blood Group H	300	Blood Group	TFiLNO(1-2,1-2,1-4) - 06	0	0	0	0		-76.5	0	0	0		0	0	0	0		0	0	0	0		-672.5	-61.5	0	0		0	0	0	0		0	0	0	0		0	0	0	0		0	0	0	0		0
glycolipid	301	Sia-glycolipid	GD3-Sp - 08	0	0	0	0		-131	0	0	0		0	0	0	0		0	0	0	0		-641.5	-7	0	0		0	0	0	0		0	0	0	0		-21	0	0	0		0	0	0	0		0
carb-type 1	302	Lewis/HMO	LNT-Sp - 15	0	0	0	0		-116	0	0	0		0	0	0	0		0	0	0	0		-564	0	0	0		0	0	0	0		0	0	0	0		-14	0	0	0		0	0	0	0		0
Lewis	303	Sia-Lewis	3'Neu5Gc-LeC-Sp - 12	0	0	0	0		-87	0	0	0		0	0	0	0		0	0	0	0		-268.5	-44	0	0		0	0	0	0		0	0	0	0		0	0	0	0		0	0	0	0		0
glycolipid	304	Sia-glycolipid	GQ2-Sp - 03	0	0	0	0		-138	0	0	0		0	0	0	0		0	0	0	0		-592	-43	0	0		0	0	0	0		0	0	0	0		-21	0	0	0		0	0	0	0		0
glycolipid-neutral	305	glycolipid	Gb5/SSEA3 - 12	0	0	0	0		-112.5	0	0	0		0	0	0	0		0	0	0	0		-299.5	0	0	0		0	0	0	0		0	0	0	0		-10.5	0	0	0		0	0	0	0		0
peptide-GlcNAcb	306	y-glycopeptides	Ac-S-Ser(GlcNAc-b)-S-G - 07	0	0	0	0		-98.5	0	0	0		0	0	0	0		0	0	0	0		-487.5	-47	0	0		0	0	0	0		0	0	0	0		7	0	0	0		0	0	0	0		0
i antigen	307	LacNAc	LacNAc (dimeric)-Sp - 16	0	0	0	0		-134.5	0	0	0		0	0	0	0		0	0	0	0		-858.5	-25	0	0		0	0	0	0		0	0	0	0		-21	0	0	0		0	0	0	0		0
carb-Sia	308	Sia-LacNAc	3'Neu5Ac-LacNAc (dimeric)-Sp - 06	0	0	0	0		-105.5	0	0	0		0	0	0	0		0	0	0	0		-746	0	0	0		0	0	0	0		0	0	0	0		-10.5	0	0	0		0	0	0	0		0
non-human-aGal	309	Non-Human Polysaccharides	alpha-Gal tetra - 04	0	0	0	0		-98.5	0	0	0		0	0	0	0		0	0	0	0		-568	-21	0	0		0	0	0	0		0	0	0	0		0	0	0	0		0	0	0	0		0
Lewis	310	Sia-Lewis	3'Neu5Ac(9Ac)-LeC-Sp - 05	0	0	0	0		-124	0	0	0		0	0	0	0		0	0	0	0		-793	-21	0	0		0	0	0	0		0	0	0	0		-21	0	0	0		0	0	0	0		0
i antigen	311	LacNAc	LacNAc (dimeric)-Sp - 06	0	0	0	0		-95	0	0	0		0	0	0	0		0	0	0	0		-639.5	0	0	0		0	0	0	0		0	0	0	0		-7	0	0	0		0	0	0	0		0
glycolipid	312	Sia-glycolipid	GM2-Sp - 07	0	0	0	0		-112.5	0	0	0		0	0	0	0		0	0	0	0		-500.5	-29	0	0		0	0	0	0		0	0	0	0		0	0	0	0		0	0	0	0		0
carb-type 1	313	Lewis/HMO	MFiLNO(1-3) - 09	0	0	0	0		-112.5	0	0	0		0	0	0	0		0	0	0	0		-824.5	-47	0	0		0	0	0	0		0	0	0	0		-17.5	0	0	0		0	0	0	0		0
glycolipid	314	Sia-glycolipid	GD2-Sp - 04	0	0	0	0		-91	0	0	0		0	0	0	0		0	0	0	0		-590	0	0	0		0	0	0	0		0	0	0	0		-7	0	0	0		0	0	0	0		0
carb-Sia	315	Sia-LacNAc	6'Neu5Ac-LacNAc (dimeric)-Sp - 05	0	0	0	0		-120	0	0	0		0	0	0	0		0	0	0	0		-646.5	-36	0	0		0	0	0	0		0	0	0	0		0	0	0	0		0	0	0	0		0
Lewis	316	Sia-Lewis	3'Neu5Gc-LeC-Sp - 05	0	0	0	0		-105.5	0	0	0		0	0	0	0		0	0	0	0		-491.5	-94.5	0	0		0	0	0	0		0	0	0	0		-17.5	0	0	0		0	0	0	0		0
Lewis	317	Lewis	DFLNnH, LeX/LeX - 10	0	0	0	0		-98.5	0	0	0		0	0	0	0		0	0	0	0		-643.5	-10.5	0	0		0	0	0	0		0	0	0	0		-7	0	0	0		0	0	0	0		0
glycolipid	318	Sia-glycolipid	GD1b - 05	0	0	0	0		-124	0	0	0		0	0	0	0		0	0	0	0		-655.5	-32.5	0	0		0	0	0	0		0	0	0	0		0	0	0	0		0	0	0	0		0
carb-Sia	319	Sia-LacNAc	6'Neu5Ac-LacNAc-Sp - 11	0	0	0	0		-47.5	0	0	0		14	0	0	0		0	0	0	0		1637	150	58	0		0	0	0	0		0	0	0	0		-10.5	0	0	0		0	0	0	0		0
carb-GlcNAc	320	LacNAc	3'GN-LacNAc (dimeric)-Sp - 06	0	0	0	0		-112.5	0	0	0		0	0	0	0		0	0	0	0		-687	-17.5	0	0		0	0	0	0		0	0	0	0		307.5	0	0	0		0	0	0	0		0
N-linked	321	PolyMannose N-linked	Man1 - 12	0	0	0	0		-116	0	0	0		0	0	0	0		0	0	0	0		-387.5	-18	0	0		0	0	0	0		0	0	0	0		107.5	0	0	0		0	0	0	0		0
glycolipid	322	Sia-glycolipid	GM3(Gc)-Sp - 05	0	0	0	0		-91	0	0	0		0	0	0	0		0	0	0	0		-539	-102	0	0		0	0	0	0		0	0	0	0		-10.5	0	0	0		0	0	0	0		0
carb-GalNAc	323	Mono/Disaccharides	LDN-Sp - 05	0	0	0	0		-120	0	0	0		0	0	0	0		0	0	0	0		-551.5	-29	0	0		0	0	0	0		0	0	0	0		-10.5	0	0	0		0	0	0	0		0
carb-Sia	324	Sia-LacNAc	6'Neu5Ac-LDN-Sp - 05	0	0	0	0		-126	0	0	0		0	0	0	0		0	0	0	0		-487.5	-14	0	0		0	0	0	0		0	0	0	0		-3.5	0	0	0		0	0	0	0		0
glycolipid	325	Sia-glycolipid	GT3-Sp - 07	0	0	0	0		-33	0	0	0		39.5	0	0	0		0	0	0	0		2419.5	356.5	117	0		0	0	0	0		0	0	0	0		-14	0	0	0		0	0	0	0		0
peptide-core 3	326	y-glycopeptides	Ac-S-Thr(core 3)-S-G - 05	0	0	0	0		-120	0	0	0		0	0	0	0		0	0	0	0		-733	-25	0	0		0	0	0	0		0	0	0	0		-14	0	0	0		0	0	0	0		0
carb-Sia	327	Sia-LacNAc	3'Neu5Ac-LDN-Sp - 11	0	0	0	0		-124	0	0	0		0	0	0	0		0	0	0	0		-424	-10.5	0	0		0	0	0	0		0	0	0	0		-7	0	0	0		0	0	0	0		0
carb-GlcNAc	328	Lewis	3'GN type1-Sp - 04	0	0	0	0		-87.5	0	0	0		0	0	0	0		0	0	0	0		7.5	-45.5	0	0		0	0	0	0		0	0	0	0		-14	0	0	0		0	0	0	0		0
Lewis	329	Lewis	DFLNHc, LacNAc/LeB - 08	0	0	0	0		-124	0	0	0		0	0	0	0		0	0	0	0		-713	-17.5	0	0		0	0	0	0		0	0	0	0		-14	0	0	0		8725.5	496.5	0	0		0
glycolipid	330	Sia-glycolipid	GD2-Sp - 10	0	0	0	0		-120	0	0	0		0	0	0	0		0	0	0	0		-349	-10.5	0	0		0	0	0	0		0	0	0	0		-7	0	0	0		0	0	0	0		0
carb-Sia	331	Sia-LacNAc	3'Neu5Ac-LDN-Sp - 05	0	0	0	0		-124	0	0	0		0	0	0	0		0	0	0	0		-626.5	-57	0	0		0	0	0	0		0	0	0	0		-7	0	0	0		0	0	0	0		0
Blood Group B	333	Blood Group	2'F-B type 2-Sp - 03	0	0	0	0		-73	0	0	0		0	0	0	0		0	0	0	0		-612.5	-43	0	0		0	0	0	0		0	0	0	0		0	0	0	0		0	0	0	0		0
Blood Group A	334	Blood Group	A tetra type 2-Sp - 05	0	0	0	0		-131	0	0	0		0	0	0	0		0	0	0	0		-694.5	-91	0	0		0	0	0	0		0	0	0	0		-17.5	0	0	0		0	0	0	0		0
Blood Group B	335	Blood Group	B tetra type 2-Sp - 05	0	0	0	0		-116	0	0	0		0	0	0	0		0	0	0	0		-540.5	0	0	0		0	0	0	0		0	0	0	0		-7	0	0	0		0	0	0	0		0
glycolipid	336	Sia-glycolipid	GM2-Sp - 04	0	0	0	0		-83.5	0	0	0		0	0	0	0		0	0	0	0		-464	-36	0	0		0	0	0	0		0	0	0	0		0	0	0	0		0	0	0	0		0
Blood Group A	337	Blood Group	BG-A5-05	0	0	0	0		-142	-3.5	0	0		0	0	0	0		0	0	0	0		-650.5	-105.5	0	0		0	0	0	0		0	0	0	0		-17.5	0	0	0		-17.5	0	0	0		0
peptide-core 3	338	y-glycopeptides	Ac-S-Thr(core 3)-S-G - 21	0	0	0	0		-109	0	0	0		0	0	0	0		0	0	0	0		-727	0	0	0		0	0	0	0		0	0	0	0		-7	0	0	0		0	0	0	0		0
Blood Group B	339	Blood Group	BG-B5-04	0	0	0	0		-95	0	0	0		208	0	0	0		0	0	0	0		-435	-36	0	0		0	0	0	0		0	0	0	0		0	0	0	0		0	0	0	0		0
Blood Group B	340	Blood Group	BG-B5-17	0	0	0	0		-127.5	0	0	0		29584.5	9798	1921.5	65		0	0	0	0		-836	-65.5	0	0		0	0	0	0		0	0	0	0		-17.5	0	0	0		-7	0	0	0		0
peptide-F1a	341	y-glycopeptides	Ac-S-Thr(F1a)-S-G - 18	0	0	0	0		-102	0	0	0		0	0	0	0		0	0	0	0		-694.5	0	0	0		0	0	0	0		0	0	0	0		-7	0	0	0		0	0	0	0		0
Blood Group H	342	Blood Group	BG-H1-10	0	0	0	0		-98.5	0	0	0		0	0	0	0		0	0	0	0		-632.5	-17.5	0	0		0	0	0	0		0	0	0	0		0	0	0	0		0	0	0	0		0
Blood Group A	343	Blood Group	BG-A6-04	0	0	0	0		-123.5	0	0	0		0	0	0	0		0	0	0	0		-588	-54.5	0	0		0	0	0	0		0	0	0	0		-14	0	0	0		0	0	0	0		0
Blood Group A	344	Blood Group	BG-A6-23	0	0	0	0		-98.5	0	0	0		0	0	0	0		105.5	0	0	0		-683	0	0	0		0	0	0	0		0	0	0	0		-7	0	0	0		0	0	0	0		0
Blood Group H	345	Blood Group	BG-H5-04	0	0	0	0		-112.5	0	0	0		0	0	0	0		0	0	0	0		-193	-16	0	0		0	0	0	0		0	0	0	0		2	0	0	0		0	0	0	0		0
Blood Group H	346	Blood Group	BG-H5-19	0	0	0	0		-116	0	0	0		0	0	0	0		0	0	0	0		-432.5	-80.5	0	0		0	0	0	0		0	0	0	0		39476.5	15677	2399	155		0	0	0	0		0
Blood Group B	347	Blood Group	BG-B6- 03	0	0	0	0		-95	0	0	0		0	0	0	0		0	0	0	0		-365	0	0	0		0	0	0	0		0	0	0	0		-7	0	0	0		0	0	0	0		0
Blood Group B	348	Blood Group	BG-B6-15	0	0	0	0		-116	0	0	0		75	0	0	0		0	0	0	0		-662	-39.5	0	0		0	0	0	0		0	0	0	0		0	0	0	0		0	0	0	0		0
Blood Group H	349	Blood Group	BG-H6-05	0	0	0	0		-102	0	0	0		0	0	0	0		0	0	0	0		113.5	-18.5	3.5	0		0	0	0	0		0	0	0	0		-10.5	0	0	0		0	0	0	0		0
Blood Group H	350	Blood Group	BG-H6-21	0	0	0	0		-102	0	0	0		0	0	0	0		0	0	0	0		16.5	48	0	0		0	0	0	0		0	0	0	0		14	0	0	0		0	0	0	0		0
Blood Group A	351	Blood Group	BG-A5-16	0	0	0	0		-127.5	0	0	0		0	0	0	0		270	0	0	0		-742	-32.5	0	0		0	0	0	0		0	0	0	0		-7	0	0	0		0	0	0	0		0
y-glycoprotein	352	y-glycoproteins	AGE60	0	0	0	0		-91	0	0	0		0	0	0	0		0	0	0	0		-669	-123.5	0	0		0	0	0	0		0	0	0	0		0	0	0	0		0	0	0	0		0
y-glycoprotein	353	y-glycoproteins	Alpha-1-acid glycoprotein	0	0	0	0		15	0	0	0		0	0	0	0		0	0	0	0		1109.5	90	120	0		0	0	0	0		0	0	0	0		-7	0	0	0		9	0	0	0		0
y-glycoprotein	354	y-glycoproteins	Alpha-fetoprotein	0	0	0	0		-116	0	0	0		0	0	0	0		0	0	0	0		-400	4	0	0		0	0	0	0		0	0	0	0		-7	0	0	0		0	0	0	0		0
y-glycoprotein	355	y-glycoproteins	BSM	0	0	0	0		82	17.5	0	0		10.5	0	0	0		0	0	0	0		861	274.5	62	0		7	0	0	0		0	0	0	0		0	0	0	0		10.5	0	0	0		0
y-glycoprotein	356	y-glycoproteins	BSM (ox)	0	0	0	0		207	58	0	0		31	0	0	0		0	0	0	0		2529.5	135	308.5	3.5		91	0	0	0		0	0	0	0		22	0	0	0		36	0	0	0		0
y-glycoprotein	357	y-glycoproteins	BSM (deacetylated)	0	0	0	0		267.5	39.5	21	0		120	0	0	0		0	0	0	0		1714.5	51	398	10.5		134.5	0	3.5	0		0	0	0	0		88	0	0	0		94.5	0	0	0		0
y-glycoprotein	358	y-glycoproteins	BSM (asialo)	0	0	0	0		131.5	51	0	0		39.5	0	0	0		0	0	0	0		1965	621.5	148	0		14.5	0	0	0		0	0	0	0		0	0	0	0		36	0	0	0		0
y-glycoprotein	361	y-glycoproteins	fetuin	0	0	0	0		-87	0	0	0		0	0	0	0		0	0	0	0		-584.5	-127.5	0	0		0	0	0	0		0	0	0	0		-7	0	0	0		0	0	0	0		0
y-glycoprotein	362	y-glycoproteins	fetuin (asialo)	0	0	0	0		-120	0	0	0		0	0	0	0		0	0	0	0		-169.5	10.5	0	0		0	0	0	0		0	0	0	0		-7	0	0	0		0	0	0	0		0
y-glycoprotein	363	y-glycoproteins	PSM A pos	0	0	0	0		289.5	72.5	0	0		156.5	0	0	0		145.5	0	0	0		2501.5	207.5	363.5	36		127.5	0	0	0		0	0	0	0		69.5	0	0	0		112.5	0	0	0		14
y-glycoprotein	364	y-glycoproteins	PSM A neg	0	0	0	0		148.5	82	0	0		54.5	0	0	0		0	0	0	0		2100	658	383.5	10.5		116	0	0	0		0	0	0	0		32.5	0	0	0		8813.5	1470.5	0	0		0
y-glycoprotein	365	y-glycoproteins	Fetuin (ox)	0	0	0	0		-98.5	0	0	0		0	0	0	0		0	0	0	0		219	182	0	0		0	0	0	0		0	0	0	0		0	0	0	0		0	0	0	0		0
y-glycoprotein	366	y-glycoproteins	glycophorin (asialo)	0	0	0	0		-11.5	0	0	0		0	0	0	0		0	0	0	0		15	7	32.5	0		0	0	0	0		0	0	0	0		0	0	0	0		0	0	0	0		0
y-glycoprotein	367	y-glycoproteins	Glycophorin A	0	0	0	0		-131	0	0	0		0	0	0	0		0	0	0	0		-438.5	-84	-10.5	0		-3.5	0	0	0		0	0	0	0		-82	0	0	0		-40	-95	0	-142		0
y-glycoprotein	368	y-glycoproteins	hsp90	0	0	0	0		126	43	0	0		131	0	0	0		0	0	0	0		2070.5	718	160.5	7.5		83.5	0	0	0		32.5	0	0	0		160	0	0	0		75	0	0	0		105.5
y-glycoprotein	369	y-glycoproteins	KLH	0	0	0	0		71	19.5	0	0		21	0	0	0		0	0	0	0		734.5	25.5	105.5	0		51	0	0	0		0	0	0	0		7	0	0	0		14	0	0	0		0
y-glycoprotein	370	y-glycoproteins	gp120.	0	0	0	0		-127.5	0	0	0		0	0	0	0		0	0	0	0		-884.5	-164	0	0		0	0	0	0		0	0	0	0		-21	0	0	0		-105.5	0	0	0		0
y-glycoprotein	371	y-glycoproteins	OSM (ox)	0	0	0	0		62	31	0	0		0	0	0	0		0	0	0	0		829.5	3.5	142	0		17.5	0	0	0		0	0	0	0		0	0	0	0		0	0	0	0		0
y-glycoprotein	372	y-glycoproteins	OSM (asialo)	0	0	0	0		74.5	14	0	0		0	0	0	0		0	0	0	0		628.5	22	127.5	0		7	0	0	0		0	0	0	0		0	0	0	0		0	0	0	0		0
y-glycoprotein	374	y-glycoproteins	ovalbumin	0	0	0	0		254	76.5	0	0		94.5	0	0	0		0	0	0	0		5698	670	482	73		95	0	0	0		10.5	0	0	0		226	0	0	0		164	0	0	0		29
y-glycoprotein	375	y-glycoproteins	Ovalbumin (ox)	0	0	0	0		-66	0	0	0		0	0	0	0		0	0	0	0		839	270.5	27	0		0	0	0	0		0	0	0	0		78.5	0	0	0		0	0	0	0		0
y-glycoprotein	377	y-glycoproteins	Tgl	0	0	0	0		-62	9	0	0		0	0	0	0		0	0	0	0		-299.5	112.5	3.5	0		0	0	0	0		0	0	0	0		0	0	0	0		0	0	0	0		10.5
y-glycoprotein	378	y-glycoproteins	FABP-3	0	0	0	0		601.5	182	0	0		248	0	0	0		14	0	0	0		4832.5	310.5	709	131		239	7	0	0		54.5	0	0	0		261	0	0	0		175	0	0	0		10.5
peptide-core 2	379	y-glycopeptides	Ac-S-Thr(core 2)-S-G - 12	0	0	0	0		-109	0	0	0		0	0	0	0		0	0	0	0		-542.5	-117.5	0	0		0	0	0	0		0	0	0	0		16481	1545.5	47	0		0	0	0	0		0
peptide-N-GlcNAc	380	y-glycopeptides	Ac-F-N(GlcNAcb1)-S-G-Hex-12	0	0	0	0		-93	0	0	0		0	0	0	0		473	17.5	0	0		266.5	29	0	0		0	0	0	0		0	0	0	0		5463.5	368.5	0	0		0	0	0	0		0
Peptide-core-5	381	y-glycopeptides	Ac-S-Ser(core 5)-S-G-04	0	0	0	0		-116	0	0	0		0	0	0	0		0	0	0	0		-632	-47	0	0		0	0	0	0		0	0	0	0		0	0	0	0		0	0	0	0		0
Peptide-core-5	382	y-glycopeptides	Ac-S-Ser(core 5)-S-G-18	0	0	0	0		-91	0	0	0		0	0	0	0		0	0	0	0		-760.5	-156.5	0	0		0	0	0	0		0	0	0	0		-10.5	0	0	0		0	0	0	0		0
Peptide-core-5	383	y-glycopeptides	Ac-Ser(core 5)-S-G-05	0	0	0	0		-102	0	0	0		0	0	0	0		0	0	0	0		-674.5	-21.5	0	0		0	0	0	0		0	0	0	0		0	0	0	0		0	0	0	0		0
Peptide-core-5	384	y-glycopeptides	Ac-Ser(core 5)-S-G-08	0	0	0	0		-131	0	0	0		0	0	0	0		0	0	0	0		-698	-39.5	0	0		0	0	0	0		0	0	0	0		0	0	0	0		0	0	0	0		0
y-glycoprotein	385	y-glycoproteins	OSM	0	0	0	0		58.5	14.5	0	0		7	0	0	0		0	0	0	0		1279	347	113	0		7	0	0	0		0	0	0	0		0	0	0	0		7	0	0	0		0
peptide-Fuc	386	y-glycopeptides	Ac-G-S(Fuca)-S-G-Hex-05	0	0	0	0		-109	0	0	0		0	0	0	0		0	0	0	0		-577.5	-10.5	0	0		0	0	0	0		0	0	0	0		0	0	0	0		0	0	0	0		0
peptide-Fuc	387	y-glycopeptides	Ac-G-S(Fuca)-S-G-Hex-15	0	0	0	0		-112.5	0	0	0		0	0	0	0		0	0	0	0		-457	-25	0	0		0	0	0	0		0	0	0	0		0	0	0	0		0	0	0	0		0
peptide-Xyl	388	y-glycopeptides	Ac-G-S(Xylb)-G-G-Hex-04	0	0	0	0		-87.5	0	0	0		0	0	0	0		0	0	0	0		-360	-120	0	0		0	0	0	0		0	0	0	0		0	0	0	0		0	0	0	0		231.5
peptide-Xyl	389	y-glycopeptides	Ac-G-S(Xylb)-G-G-Hex-21	0	0	0	0		-123.5	0	0	0		0	0	0	0		0	0	0	0		-288.5	-7	0	0		0	0	0	0		0	0	0	0		-3.5	0	0	0		0	0	0	0		8555.5
peptide-Tn	390	y-glycopeptides	Ac-G-S-T(Tna)A-P-G-Hex-06	0	0	0	0		-112.5	0	0	0		0	0	0	0		0	0	0	0		-354.5	-14	0	0		0	0	0	0		0	0	0	0		0	0	0	0		0	0	0	0		0
peptide-Tn	391	y-glycopeptides	Ac-G-S-T(Tna)A-P-G-Hex-19	0	0	0	0		-76.5	0	0	0		0	0	0	0		0	0	0	0		-599.5	-124	0	0		0	0	0	0		0	0	0	0		0	0	0	0		0	0	0	0		0
peptide-Glc	392	y-glycopeptides	Ac-A-S(Glcb)-S-G-Hex-05	0	0	0	0		-127.5	0	0	0		0	0	0	0		0	0	0	0		-137	73	21	0		0	0	0	0		0	0	0	0		0	0	0	0		0	0	0	0		14
peptide-Glc	393	y-glycopeptides	Ac-A-S(Glcb)-S-G-Hex-18	0	0	0	0		-109	0	0	0		0	0	0	0		0	0	0	0		345.5	140.5	14	0		0	0	0	0		0	0	0	0		-7	0	0	0		0	0	0	0		436.5
N-linked	394	PolyMannose N-linked	Man8D1D3 #2	0	0	0	0		-80	0	0	0		0	0	0	0		0	0	0	0		-552	-127.5	0	0		0	0	0	0			0	0	0		-3.5	0	0	0		0	0	0	0		0
peptide	395	y-Peptides	Muc1	0	0	0	0		-120	0	0	0		0	0	0	0		0	0	0	0		-716.5	-65.5	0	0		0	0	0	0		0	0	0	0		0	0	0	0		0	0	0	0		0
peptide-Tn	396	y-glycopeptides	Muc1-Tn8	0	0	0	0		-109	0	0	0		0	0	0	0		0	0	0	0		-548	0	0	0		0	0	0	0		0	0	0	0		-3.5	0	0	0		0	0	0	0		0
peptide-Tn	397	y-glycopeptides	Muc1-Tn15	0	0	0	0		-124	-7	0	0		-3.5	0	0	0		0	0	0	0		-782.5	-182	-10.5	0		-3.5	0	0	0		0	0	0	0		-21.5	0	0	0		0	0	0	0		0
peptide-Man	408	y-glycopeptides	Ac-P-T(Mana)-A-G - 07	0	0	0	0		-95	0	0	0		0	0	0	0		0	0	0	0		-520.5	-7	0	0		0	0	0	0		0	0	0	0		0	0	0	0		0	0	0	0		0
peptide-Man	409	y-glycopeptides	Ac-S-S(Mana)-S-G - 20	0	36	0	47		112	122	0	25		156.5	107.5	0	21		0	55	0	29		4781.5	1530	394.5	131		51	61.5	0	3.5		0	65.5	0	39.5		-14	47	0	36		21.5	61.5	0	29		54
peptide-Gal	410	y-glycopeptides	Ac-S-S(Gala)-S-G - 16	0	0	0	0		-83.5	0	0	0		21	0	0	0		0	0	0	0		634	25	32.5	0		0	0	0	0		0	0	0	0		0	0	0	0		0	0	0	0		0
peptide-Man	411	y-glycopeptides	Ac-P-T(Mana)-A-G - 22	0	0	0	0		-77	0	0	0		0	0	0	0		0	0	0	0		1654	111.5	120	0		0	0	0	0		0	0	0	0		0	0	0	0		0	0	0	0		0
y-glycoprotein	412	y-glycoproteins	fetuin (human)	0	0	0	0		-18	0	0	0		0	0	0	0		0	0	0	0		623.5	117	22	0		0	0	0	0		0	0	0	0		-14	0	0	0		0	0	0	0		0
peptide	413	y-Peptides	Ac-APGSTAPPA-G-05	0	0	0	0		-87	0	0	0		0	0	0	0		0	0	0	0		-564.5	-3.5	0	0		0	0	0	0		0	0	0	0		0	0	0	0		0	0	0	0		0
peptide-Tn	414	y-glycopeptides	Ac-APGS-Tn(Thr)-APPA-G-11	0	0	0	0		-109	0	0	0		0	0	0	0		0	0	0	0		-634	-54.5	0	0		0	0	0	0		0	0	0	0		0	0	0	0		0	0	0	0		0
peptide-Tn	415	y-glycopeptides	Ac-APGS-Tn(Thr)-APPA-G-03	0	0	0	0		-102	0	0	0		0	0	0	0		0	0	0	0		31.5	-33	0	0		0	0	0	0		0	0	0	0		-7	0	0	0		0	0	0	0		0
peptide	416	y-Peptides	Ac-APGSTAPPA-G-14	0	0	0	0		-95	0	0	0		0	0	0	0		0	0	0	0		-712.5	-17.5	0	0		0	0	0	0		0	0	0	0		0	0	0	0		0	0	0	0		0
peptide	417	y-Peptides	Ac-GSTAP-G-05	0	0	0	0		-112.5	0	0	0		0	0	0	0		0	0	0	0		-562.5	-47	0	0		0	0	0	0		0	0	0	0		0	0	0	0		0	0	0	0		0
peptide	419	y-Peptides	Ac-GSTAP-G-15	0	0	0	0		-98.5	0	0	0		0	0	0	0		0	0	0	0		-581	-58	0	0		0	0	0	0		0	0	0	0		0	0	0	0		0	0	0	0		0
glycolipid-neutral	420	glycolipid	iGb5-06	0	0	0	0		-112.5	0	0	0		0	0	0	0		0	0	0	0		-596	-32.5	0	0		0	0	0	0		0	0	0	0		0	0	0	0		0	0	0	0		0
peptide-Tn-Ser	421	y-glycopeptides	AzHex-S-Tn(Ser)-V-G-HexNH2-06	0	0	0	0		-83.5	0	0	0		0	0	0	0		0	0	0	0		-465.5	-109	0	0		0	0	0	0		0	0	0	0		0	0	0	0		0	0	0	0		0
carb-Man	422	PolyMannose N-linked	Ma2Ma6(Ma2Ma3)-03	0	0	0	0		204.5	19.5	0	0		112.5	0	0	0		0	0	0	0		4969	1313.5	458.5	47		69	0	0	0		0	0	0	0		-3.5	0	0	0		19.5	0	0	0		17.5
peptide-Tn-Ser	423	y-glycopeptides	AzHex-S-Tn(Ser)-V-G-HexOH-06	0	0	0	0		-112.5	0	0	0		0	0	0	0		0	0	0	0		-29	23	0	0		0	0	0	0		0	0	0	0		0	0	0	0		0	0	0	0		0
carb-Man	424	PolyMannose N-linked	Ma2Ma2Ma3-04	0	0	0	0		-76.5	0	0	0		0	0	0	0		0	0	0	0		-731	-124	0	0		0	0	0	0		0	0	0	0		0	0	0	0		0	0	0	0		0
peptide-Tn-Ser	425	y-glycopeptides	AzHex-S-Tn(Ser)-V-G-HexOH-15	0	0	0	0		-116	0	0	0		0	0	0	0		0	0	0	0		196	27.5	0	0		0	0	0	0		0	0	0	0		-3.5	0	0	0		0	0	0	0		0
non-human	426	Mono/Disaccharides	Rha-a - 05	0	0	0	0		-109	0	0	0		0	0	0	0		0	0	0	0		-350.5	-10.5	0	0		0	0	0	0		0	0	0	0		0	0	0	0		0	0	0	0		0
peptide-Tn-Ser	427	y-glycopeptides	AzHex-S-Tn(Ser)-V-G-HexNH2-16	0	0	0	0		-80	0	0	0		0	0	0	0		0	0	0	0		1900.5	249	84	0		0	0	0	0			0	0	0		-3.5	0	0	0		0	0	0	0		0
non-human	428	Mono/Disaccharides	Rha-b - 05	0	0	0	0		-120	0	0	0		5.5	0	0	0		0	0	0	0		-449.5	-99	-7	0		0	0	0	0		0	0	0	0		-7	0	0	0		0	0	0	0		0
peptide-Tn-Ser	429	y-glycopeptides	Ac-S-Tn(Ser)-V-G-03	0	0	0	0		-109	0	0	0		0	0	0	0		0	0	0	0		-833	0	0	0		0	0	0	0		0	0	0	0		0	0	0	0		0	0	0	0		0
peptide-TF	430	y-glycopeptides	Ac-S-TFa(Ser)-TFa(Ser)-G-15	0	0	0	0		-127.5	0	0	0		0	0	0	0		0	0	0	0		-986.5	-226	-17.5	0		-3.5	0	0	0		0	-131.5	0	0		-21.5	0	0	0		0	0	0	0		0
carb-Man	431	PolyMannose N-linked	Ma2Ma3(Ma6)-08	0	0	0	0		-102	0	0	0		0	0	0	0		0	0	0	0		-390.5	-7	0	0		0	0	0	0		0	0	0	0		0	0	0	0		0	0	0	0		0
glycolipid-neutral	432	glycolipid	iFs-05	0	0	0	0		-61.5	0	0	0		0	0	0	0		0	0	0	0		-297.5	-25.5	0	0		0	0	0	0		0	0	0	0		0	0	0	0		0	0	0	0		0
peptide-Core4	433	y-glycopeptides	Ac-S-Core4(Thr)-S-G-07	0	0	0	0		-149	-39.5	-3.5	0		0	-363.5	0	0		0	0	0	0		-848	-195.5	-14	0		-36	-292	0	0		0	-146	0	-109.5		16669.5	2145.5	116	0		0	0	0	0		0
glycolipid	434	Sia-glycolipid	GT1a - 04	0	0	0	0		-91	0	0	0		0	0	0	0		0	0	0	0		-676	-7	0	0		0	0	0	0		0	0	0	0		0	0	0	0		0	0	0	0		0
peptide-Core4	435	y-glycopeptides	Ac-S-Core4(Thr)-S-G-10	0	0	0	0		-69	0	0	0		0	0	0	0		0	0	0	0		-427.5	-36	0	0		0	0	0	0		0	0	0	0		17119	2083	116.5	0		0	0	0	0		0
glycolipid-neutral	436	glycolipid	iFs-11	0	0	0	0		-127.5	-25	0	0		0	0	0	0		0	0	0	0		-1044.5	-215	-7	0		-7	0	0	0		0	0	0	0		-25	0	0	0		0	0	0	0		0
carb-Man	437	PolyMannose N-linked	Ma3(Ma6Ma6Ma3)-05	0	0	0	0		-87	0	0	0		0	0	0	0		0	0	0	0		-234	-7	0	0		0	0	0	0		0	0	0	0		0	0	0	0		0	0	0	0		0
peptide-Tn	438	y-glycopeptides	AzHex-D-Tn(Thr)-R-NH2-06	0	0	0	0		-83.5	0	0	0		0	0	0	0		0	0	0	0		680.5	123	28.5	0		0	0	0	0		0	0	0	0		0	0	0	0		0	0	0	0		0
carb-Man	439	PolyMannose N-linked	Ma2Ma2Ma3(Ma3Ma6)-03	0	0	0	0		-120	0	0	0		0	0	0	0		0	0	0	0		-727	-186	-3.5	0		0	0	0	0		0	0	0	0		-14	0	0	0		0	0	0	0		0
peptide-Tn	440	y-glycopeptides	AzHex-PD-Tn(Thr)-RP-NH2-07	0	0	0	0		-87	0	0	0		0	0	0	0		0	0	0	0		294.5	29	0	0		0	0	0	0		0	0	0	0		0	0	0	0		0	0	0	0		0
carb-Man	441	PolyMannose N-linked	Ma2Ma3Ma6(Ma3)-04	0	0	0	0		-87	0	0	0		0	0	0	0		0	0	0	0		-213.5	-18	0	0		0	0	0	0		0	0	0	0		0	0	0	0		0	0	0	0		0
peptide-Tn	442	y-glycopeptides	AzHex-SAPD-Tn(Thr)-RPAP-NH2-07	0	0	0	0		-124	0	0	0		0	0	0	0		0	0	0	0		-535.5	-153.5	0	0		-7	0	0	0		0	0	0	0		-14	0	0	0		0	0	0	0		0
carb-Man	443	PolyMannose N-linked	Ma2Ma3(Ma6)-04	0	0	0	0		-80	0	0	0		0	0	0	0		0	0	0	0		-621	0	0	0		0	0	0	0		0	0	0	0		0	0	0	0		0	0	0	0		0
peptide-Tn	444	y-glycopeptides	AzHex-VTSAPD-Tn(Thr)-RPAPGS-NH2-06	0	0	0	0		-95	0	0	0		0	0	0	0		0	0	0	0		-551.5	-58	0	0		0	0	0	0		0	0	0	0		0	0	0	0		0	0	0	0		0
carb-Man	445	PolyMannose N-linked	Ma3Ma6-05	0	0	0	0		-112.5	0	0	0		0	0	0	0		0	0	0	0		-673	-190	0	0		0	0	0	0		0	0	0	0		-10.5	0	0	0		0	0	0	0		0
carb-Man	446	PolyMannose N-linked	Ma2Ma6-16	0	0	0	0		-83.5	0	0	0		0	0	0	0		0	0	0	0		-653.5	-39.5	0	0		0	0	0	0		0	0	0	0		0	0	0	0		0	0	0	0		0
carb-Man	447	PolyMannose N-linked	Ma2Ma6(Ma3)-07	0	0	0	0		-102	0	0	0		0	0	0	0		0	0	0	0		-559.5	-39.5	0	0		0	0	0	0		0	0	0	0		0	0	0	0		0	0	0	0		0
Carb-GlcA	448	Lewis/HMO/GlcA	GlcA-LNT-05	0	0	0	0		-98.5	0	0	0		0	0	0	0		0	0	0	0		-826	-171	0	0		2143.5	145.5	0	0		0	0	0	0		-7	0	0	0		0	0	0	0		0
peptide	449	y-Peptides	AzHex-D-T-R-NH2-07	0	0	0	0		-95	0	0	0		0	0	0	0		0	0	0	0		79.5	7	0	0		0	0	0	0		0	0	0	0		-3.5	0	0	0		0	0	0	0		0
peptide	450	y-Peptides	AzHex-P-D-T-R-P-NH2-07	0	0	0	0		-105.5	0	0	0		0	0	0	0		0	0	0	0		175.5	13	0	0		0	0	0	0		0	0	0	0		0	0	0	0		0	0	0	0		0
peptide	451	y-Peptides	AzHex-S-A-P-D-T-R-P-A-P-NH2-07	0	0	0	0		-91	0	0	0		0	0	0	0		0	0	0	0		477	29.5	0	0		0	0	0	0		0	0	0	0		-3.5	0	0	0		0	0	0	0		0
peptide	452	y-Peptides	AzHex-V-T-S-A-P-D-T-R-P-A-P-G-S-NH2-07	0	0	0	0		-105.5	0	0	0		0	0	0	0		0	0	0	0		-135.5	-25.5	-3.5	0		0	0	0	0		0	0	0	0		-7	0	0	0		0	0	0	0		0
glycolipid	453	Sia-glycolipid	GD2-b-propyl-03	0	0	0	0		-109	0	0	0		0	0	0	0		0	0	0	0		-467.5	-18	0	0		0	0	0	0		0	0	0	0		0	0	0	0		0	0	0	0		0
carb-Man	454	PolyMannose N-linked	Ma2Ma2Ma3(Ma6Ma6)-06	0	0	0	0		-87	0	0	0		0	0	0	0		0	0	0	0		-665	-138	0	0		0	0	0	0		0	0	0	0		0	0	0	0		0	0	0	0		0
glycolipid	455	Sia-glycolipid	GD3(9-OAc)-b-propyl-03	0	0	0	0		-116.5	0	0	0		0	0	0	0		0	0	0	0		-682	-149.5	0	0		0	0	0	0		0	0	0	0		-7	0	0	0		0	0	0	0		0
carb-Man	456	PolyMannose N-linked	Ma2Ma3(Ma6)Ma6-09	0	0	0	0		-116.5	0	0	0		0	0	0	0		0	0	0	0		-689	-25	0	0		0	0	0	0		0	0	0	0		0	0	0	0		0	0	0	0		0
glycolipid	457	Sia-glycolipid	GD3(Gc-Ac)-b-propyl-03	0	0	0	0		-83.5	0	0	0		0	0	0	0		0	0	0	0		13	-25.5	0	0		0	0	0	0		0	0	0	0		0	0	0	0		0	0	0	0		0
carb-Man	458	PolyMannose N-linked	Ma6(Ma3)Ma6-10	0	0	0	0		-106	0	0	0		0	0	0	0		0	0	0	0		278	109.5	29	0		0	0	0	0		0	0	0	0		-7	0	0	0		0	0	0	0		0
glycolipid	459	Sia-glycolipid	GD3(Gc-Gc)-b-propyl-03	0	0	0	0		-109	0	0	0		0	0	0	0		0	0	0	0		-546.5	-10.5	0	0		0	0	0	0		0	0	0	0		0	0	0	0		0	0	0	0		0
carb-Man	460	PolyMannose N-linked	Ma2Ma6(Ma3)Ma6-07	0	0	0	0		-91	0	0	0		0	0	0	0		0	0	0	0		-559	-156.5	0	0		0	0	0	0		0	0	0	0		0	0	0	0		0	0	0	0		0
glycolipid	461	Sia-glycolipid	GM1b-05	0	0	0	0		-120	0	0	0		0	0	0	0		0	0	0	0		-921.5	-190	-7	0		0	0	0	0		0	0	0	0		-14	0	0	0		0	0	0	0		0
carb-Man	462	PolyMannose N-linked	Ma6Ma6(Ma2Ma3)-06	0	0	0	0		-111	0	0	0		0	0	0	0		0	0	0	0		-634	-3.5	0	0		0	0	0	0		0	0	0	0		0	0	0	0		0	0	0	0		0
carb-Man	463	PolyMannose N-linked	Ma2Ma6Ma6-06	0	0	0	0		-131	0	0	0		0	0	0	0		0	0	0	0		-879	-237.5	-14	0		-3.5	0	0	0		0	-182	0	0		-14	0	0	0		0	0	0	0		0
peptide-TF	464	y-glycopeptides	Ac-S-TFa(Ser)-TFa(Ser)-G-03	0	0	0	0		-102	0	0	0		0	0	0	0		0	0	0	0		-647	-21	0	0		0	0	0	0		0	0	0	0		-7	0	0	0		0	0	0	0		0
carb-Man	465	PolyMannose N-linked	Ma4(Ma6)-07	0	0	0	0		0	0	0	0		21.5	0	0	0		0	0	0	0		2142	252.5	131	5.5		0	0	0	0		0	0	0	0		0	0	0	0		0	0	0	0		0
carb-Man	466	PolyMannose N-linked	Ma2Ma3Ma6(Ma3)-10	0	0	0	0		-124	-7	0	0		0	-145.5	0	0		0	0	0	0		-695.5	-208	-7	0		-21	-153	0	0		0	-47.5	0	-127.5		-14	0	0	0		0	0	0	0		0
glycolipid	467	Sia-glycolipid	GM1b-13	0	0	0	0		-95	0	0	0		0	0	0	0		0	0	0	0		-884.5	-21	0	0		0	0	0	0		0	0	0	0		0	0	0	0		0	0	0	0		0
carb-Man	468	PolyMannose N-linked	Ma6Ma4(Ma6Ma6)-06	0	0	0	0		-63.5	0	0	0		0	0	0	0		0	0	0	0		-373	-36.5	0	0		0	0	0	0		0	0	0	0		0	0	0	0		0	0	0	0		0
carb-Man	469	PolyMannose N-linked	Ma2Ma6(Ma2Ma3)Ma6-04	0	0	0	0		-131	0	0	0		0	-25.5	0	0		0	0	0	0		-596	-190	-7	0		-3.5	0	0	0		0	0	0	0		-14	0	0	0		0	0	0	0		0
peptide-Core4	470	y-glycopeptides	Ac-S-Core4(Thr)-S-G-03	0	0	0	0		-95	0	0	0		0	0	0	0		0	0	0	0		-457	-14	0	0		0	0	0	0		0	0	0	0		0	0	0	0		0	0	0	0		0
carb-Man	471	PolyMannose N-linked	Ma3Ma6-13	0	0	0	0		-87.5	0	0	0		0	0	0	0		0	0	0	0		-451	-49.5	0	0		0	0	0	0		0	0	0	0		0	0	0	0		0	0	0	0		0
glycolipid	472	Sia-glycolipid	3'-Neu5Ac-Gb3-08	0	0	0	0		-131	0	0	0		0	0	0	0		0	0	0	0		-776.5	-215.5	-7	0		0	0	0	0		0	0	0	0		-10.5	0	0	0		0	0	0	0		0
carb-Man	473	PolyMannose N-linked	Ma2Ma2Ma3(Ma6)-07	0	0	0	0		-87	0	0	0		0	0	0	0		0	0	0	0		-428	-3.5	0	0		0	0	0	0		0	0	0	0		0	0	0	0		0	0	0	0		0
carb-Man	474	PolyMannose N-linked	Ma3(Ma6)Ma6(Ma2Ma3)-06	0	0	0	0		-94.5	0	0	0		0	0	0	0		0	0	0	0		-311	-47	0	0		0	0	0	0		0	0	0	0		0	0	0	0		0	0	0	0		0
Carb-GlcA	475	Lewis/HMO/GlcA	GlcA-LNT-16	0	0	0	0		608.5	0	0	0		0	0	0	0		0	0	0	0		-900	-215	-3.5	0		20544	4531.5	489.5	0		0	0	0	0		-7	0	0	0		0	0	0	0		0
carb-Man	476	PolyMannose N-linked	Ma2Ma3-11	0	0	0	0		-87	0	0	0		0	0	0	0		0	0	0	0		-100	3.5	0	0		0	0	0	0		0	0	0	0		0	0	0	0		0	0	0	0		0
carb-Man	477	PolyMannose N-linked	Ma2Ma2Ma3-12	0	0	0	0		-102	0	0	0		0	0	0	0		0	0	0	0		-464	-98.5	0	0		0	0	0	0		0	0	0	0		0	0	0	0		0	0	0	0		0
carb-Man	478	PolyMannose N-linked	Ma2Ma3-04	0	0	0	0		-105.5	0	0	0		0	0	0	0		0	0	0	0		-791.5	-197	0	0		-7	0	0	0		0	0	0	0		-3.5	0	0	0		0	0	0	0		0
carb-Man	479	PolyMannose N-linked	Ma2Ma3Ma6-15	0	0	0	0		-91	0	0	0		0	0	0	0		0	0	0	0		-523	-74.5	0	0		0	0	0	0		0	0	0	0		0	0	0	0		0	0	0	0		0
carb-Man	480	PolyMannose N-linked	Ma3Ma6(Ma2Ma3)-03	0	0	0	0		-116	0	0	0		0	0	0	0		0	0	0	0		-440	-109.5	0	0		0	0	0	0		0	0	0	0		0	0	0	0		0	0	0	0		0
carb-Man	482	PolyMannose N-linked	Ma6Ma6-05	0	0	0	0		-102	0	0	0		0	0	0	0		0	0	0	0		580	101	25	0		0	0	0	0		0	0	0	0		0	0	0	0		0	0	0	0		0
glycolipid	483	Sia-glycolipid	LSTd-03	0	0	0	0		-120.5	0	0	0		0	0	0	0		0	0	0	0		207	40.5	5.5	0		0	0	0	0		0	0	0	0		0	0	0	0		0	0	0	0		0
carb-Man	484	PolyMannose N-linked	Ma2Ma2-06	0	0	0	0		-91.5	0	0	0		0	0	0	0		0	0	0	0		1070.5	95	28.5	0		0	0	0	0		0	0	0	0		0	0	0	0		0	0	0	0		0
carb-Man	485	PolyMannose N-linked	Ma3Ma6(Ma2Ma3)-10	0	0	0	0		-112.5	0	0	0		0	0	0	0		0	0	0	0		-610	-189.5	0	0		0	0	0	0		0	0	0	0		-3.5	0	0	0		0	0	0	0		0
carb-Man	486	PolyMannose N-linked	Ma2Ma2Ma3(Ma3Ma6)-09	0	0	0	0		-135	0	0	0		0	0	0	0		0	0	0	0		-566	-28.5	0	0		0	0	0	0		0	0	0	0		0	0	0	0		0	0	0	0		0
carb-Man	488	PolyMannose N-linked	Ma6Ma6-09	0	0	0	0		-127	0	0	0		0	0	0	0		0	0	0	0		75	-116.5	-7	0		0	0	0	0		0	0	0	0		-7	0	0	0		0	0	0	0		0
carb-Man	489	PolyMannose N-linked	Ma2Ma2Ma2-04	0	0	0	0		-146	0	0	0		0	0	0	0		0	0	0	0		-636	-36	0	0		0	0	0	0		0	0	0	0		-3.5	0	0	0		0	0	0	0		0
carb-Man	491	PolyMannose N-linked	Ma2Ma2-11	0	0	0	0		-124	0	0	0		0	0	0	0		0	0	0	0		-376	-148	-7	0		0	0	0	0		0	0	0	0		-7	0	0	0		0	0	0	0		0
carb-Man	492	PolyMannose N-linked	Ma3Ma6(Ma3)-04	0	0	0	0		-120	0	0	0		0	0	0	0		0	0	0	0		-411	-29	0	0		0	0	0	0		0	0	0	0		0	0	0	0		0	0	0	0		0
glycolipid	493	Sia-glycolipid	3'-Neu5Ac-Gb3 - 04	0	0	0	0		-95	0	0	0		0	0	0	0		0	0	0	0		-697.5	-160	0	0		0	0	0	0		0	0	0	0		0	0	0	0		0	0	0	0		0
carb-Man	494	PolyMannose N-linked	Ma6(Ma3)Ma6-04	0	0	0	0		-124	0	0	0		0	0	0	0		0	0	0	0		46	-87.5	0	0		0	0	0	0		0	0	0	0		-7	0	0	0		0	0	0	0		0
carb-Man	495	PolyMannose N-linked	Ma3(Ma6)-07	0	0	0	0		-116.5	0	0	0		0	0	0	0		0	0	0	0		-54.5	-17.5	0	0		0	0	0	0		0	0	0	0		-7	0	0	0		0	0	0	0		0
glycolipid	496	Sia-glycolipid	di-sialyl type 1 - 04	0	0	0	0		-120	0	0	0		0	0	0	0		0	0	0	0		-881	-229.5	-7	0		-3.5	0	0	0		0	-94.5	0	-95		-7	0	0	0		0	0	0	0		0
carb-Man	497	PolyMannose N-linked	Ma3Ma6(Ma3)-11	0	0	0	0		-95	0	0	0		0	0	0	0		0	0	0	0		-779	-17.5	0	0		0	0	0	0		0	0	0	0		-7	0	0	0		0	0	0	0		0
carb-Man	498	PolyMannose N-linked	Ma2Ma6(Ma2Ma3)-07	0	0	0	0		-58	0	0	0		0	0	0	0		0	0	0	0		-581.5	-43.5	0	0		0	0	0	0		0	0	0	0		0	0	0	0		0	0	0	0		0
peptide-Tn-Ser	499	y-glycopeptides	Ac-S-Tn(Ser)-V-G-13	0	0	0	0			0		0			-40	0	0		0	0	0	0		-928	-219	-7	0		-10.5	-18	0	0		0	0	0	-62		-7	0	0	0		0	0	0	0		0
carb-Man	500	PolyMannose N-linked	Ma2Ma3Ma6-03	0	0	0	0		-95	0	0	0		0	0	0	0		0	0	0	0		-744	-29	0	0		0	0	0	0		0	0	0	0		0	0	0	0		0	0	0	0		0
carb-Man	501	PolyMannose N-linked	Ma2Ma6(Ma3)-03	0	0	0	0		-61.5	0	0	0		0	0	0	0		0	0	0	0		-515.5	-40	0	0		0	0	0	0		0	0	0	0		0	0	0	0		0	0	0	0		0
carb-Glc	502	Mono/Disaccharides	Glc-b - 23	0	0	0	0		-127	0	0	0		0	-10.5	0	0		0	0	0	0		48314.5	52456	43840.5	36457		0	0	0	0		0	0	0	0		20109	2832.5	188	0		0	0	0	0		6312
carb-Man	503	Mono/Disaccharides	Man-a - 20	0	0	0	0		-120	0	0	0		0	0	0	0		0	0	0	0		-486.5	-78	9	0		0	0	0	0		0	0	0	0		-10.5	0	0	0		0	0	0	0		0
N-linked	504	PolyMannose N-linked	Man9 - 08	0	0	0	0		-84	0	0	0		0	0	0	0		0	0	0	0		-668.5	-69	0	0		0	0	0	0		0	0	0	0		0	0	0	0		0	0	0	0		0
glycolipid	505	Sia-glycolipid	GD2 tetra (Gc/Gc) - 04	0	0	0	0		-91	0	0	0		0	0	0	0		0	0	0	0		9.5	88	0	0		0	0	0	0		0	0	0	0		0	0	0	0		0	0	0	0		0
N-linked	506	PolyMannose N-linked	Man7D2 - 05	0	0	0	0		-87	0	0	0		0	0	0	0		0	0	0	0		-415	62.5	0	0		0	0	0	0		0	0	0	0		0	0	0	0		0	0	0	0		0
glycolipid	507	Sia-glycolipid	GM2 tri (Gc) - 04	0	0	0	0		-102	0	0	0		0	0	0	0		0	0	0	0		-566	-74.5	0	0		0	0	0	0		0	0	0	0		0	0	0	0		0	0	0	0		0
N-linked	508	PolyMannose N-linked	Man3a - 07	0	0	0	0		-105.5	0	0	0		0	0	0	0		0	0	0	0		-753	-210	-3.5	0		-7	0	0	0		0	0	0	0		-7	0	0	0		0	0	0	0		0
non-human-Xyl	509	Non-Human Polysaccharides	AX2 - 04	0	0	0	0		-87	0	0	0		0	0	0	0		0	0	0	0		-559	-83.5	0	0		0	0	0	0		0	0	0	0		0	0	0	0		0	0	0	0		0
glycolipid-neutral	510	glycolipid	Gala1-4Galb-	0	0	0	0		-109	0	0	0		0	0	0	0		0	0	0	0		-614	-150.5	0	0		0	0	0	0		0	0	0	0		0	0	0	0		0	0	0	0		0
GAG-Hep	511	GAG	Hep-NAc-Tetra-06	0	0	0	0		-112.5	0	0	0		0	0	0	0		40009	37804.5	29564.5	12218		-272.5	-16.5	0	0		-7	0	0	0		0	0	0	0		-3.5	0	0	0		0	0	0	0		0
non-human-Xyl	512	Non-Human Polysaccharides	AX3 - 04	0	0	0	0		-91	0	0	0		0	0	0	0		0	0	0	0		-703	-142	0	0		0	0	0	0		0	0	0	0		0	0	0	0		0	0	0	0		22910
peptide	513	y-Peptides	AzHex-G-Y-A-NH2 - 04	0	0	0	0		-106	0	0	0		0	0	0	0		0	0	0	0		3014	868	220.5	5.5		0	0	0	0		0	0	0	0		0	0	0	0		0	0	0	0		0
peptide	514	y-Peptides	AzHex-L-Y-W-NH2 - 05	0	0	0	0		310.5	69	0	0		98.5	0	0	0		76.5	3.5	0	0		4952.5	1813	440	65.5		83.5	0	0	0		0	0	0	0		28.5	0	0	0		61.5	0	0	0		0
peptide	515	y-Peptides	AzHex-L-Y-W-NH2 - 08	0	0	0	0		303.5	72.5	0	0		61.5	0	0	0		0	0	0	0		4812	1659	393	49		122	0	0	0		0	0	0	0		56.5	0	0	0		65	0	0	0		0
peptide	516	y-Peptides	AzHex-G-Y-A-NH2 - 11	0	0	0	0		175.5	43	0	0		233.5	14	0	0		0	0	0	0		9649	2610	661	142		82	0	0	0		0	0	0	0		0	0	0	0		0	0	0	0		3.5
carb-Sia	517	Mono/Disaccharides	3'Kdn-Galb- 03	0	0	0	0		-95	0	0	0		0	0	0	0		0	0	0	0		-632	-146	0	0		0	0	0	0		0	0	0	0		0	0	0	0		0	0	0	0		0
peptide-GalNAc Tyr	518	y-glycopeptides	AzHex-G-Y(GalNAc-a)-A-NH2 - 04	0	0	0	0		-112.5	0	0	0		25	0	0	0		0	0	0	0		2198.5	446.5	148	0		0	0	0	0		162	0	0	0		0	0	0	0		0	0	0	0		0
glycolipid	519	Sia-glycolipid	3'Neu5Gc-LNnT - 03	0	0	0	0		-150	0	0	0		0	0	0	0		0	0	0	0		-855.5	-87.5	0	0		0	0	0	0		0	0	0	0		0	0	0	0		0	0	0	0		0
peptide-GalNAc Tyr	520	y-glycopeptides	AzHex-L-Y(GalNAc-a)-W-NH2 - 11	0	0	0	0		524.5	127.5	0	0		360	29	0	0		95	0	0	0		9947.5	3645.5	886	204		149.5	0	0	0		145.5	0	0	0		72.5	0	0	0		105.5	0	0	0		10.5
glycolipid	521	Sia-glycolipid	GD2 tetra (Gc/Ac) - 04	0	0	0	0		-127	0	0	0		0	0	0	0		0	0	0	0		-964	-222.5	0	0		0	0	0	0		0	0	0	0		0	0	0	0		0	0	0	0		0
glycolipid	522	Sia-glycolipid	GM2 tri (Ac) - 06	0	0	0	0		-146	0	0	0		0	0	0	0		0	0	0	0		-804	-25	0	0		0	0	0	0		0	0	0	0		0	0	0	0		0	0	0	0		0
Lewis	523	Lewis	LeX-Gal (FucLNnT) - 07	0	0	0	0		-87	0	0	0		0	0	0	0		0	0	0	0		-756.5	-160	0	0		0	0	0	0		0	0	0	0		0	0	0	0		0	0	0	0		0
glycolipid-neutral	525	glycolipid	Lc3 di - 11	0	0	0	0		-112.5	0	0	0		0	0	0	0		0	0	0	0		-787.5	-36	0	0		0	0	0	0		0	0	0	0		1182.5	10.5	0	0		0	0	0	0		0
GAG-Hep	526	GAG	Hep-NS-Hexa-04	0	0	0	0		-98.5	0	0	0		0	0	0	0		0	0	0	0		247	36.5	7	0		0	0	0	0		0	0	0	0		0	0	0	0		0	0	0	0		0
peptide-GalNAc Tyr	527	y-glycopeptides	AzHex-L-Y(GalNAc-a)-W-NH2 - 03	0	0	0	0		-21.5	0	0	0		107.5	0	0	0		0	0	0	0		3998.5	1084	300	21.5		0	0	0	0		175	0	0	0		-3.5	0	0	0		0	0	0	0		21.5
glycolipid	528	Sia-glycolipid	3'Kdn-LNT - 04	0	0	0	0		-40	0	0	0		7	0	0	0		0	0	0	0		2151.5	117	147.5	0		0	0	0	0		0	0	0	0		-3.5	0	0	0		0	0	0	0		0
glycolipid	529	Sia-glycolipid	GD3 tri (Ac/Ac) - 04	0	0	0	0		-105.5	0	0	0		0	0	0	0		0	0	0	0		-932	-215	-7	0		0	0	0	0		0	-3.5	0	-54.5		-14	0	0	0		0	0	0	0		0
GAG-Hep	530	GAG	Hep-Nona-GT15-04	0	0	0	0		-62	0	0	0		0	0	0	0		0	0	0	0		2085.5	442	83.5	0		0	0	0	0		0	0	0	0		-10.5	0	0	0		0	0	0	0		3.5
Lewis	532	Sia-Lewis	3'Neu5Ac-LeX-Gal - 04	0	0	0	0		-102	0	0	0		0	0	0	0		0	0	0	0		-615.5	-197	-7	0		0	0	0	0		0	0	0	-65.5		-7	0	0	0		0	0	0	0		0
Lewis	533	Sia-Lewis	3'Kdn-LeX-Gal - 03	0	0	0	0		-80	0	0	0		0	0	0	0		0	0	0	0		-727.5	0	0	0		0	0	0	0		0	0	0	0		-7	0	0	0		0	0	0	0		0
GAG-Hep	534	GAG	Hep-NS-Tetra-05	0	0	0	0		-65	0	0	0		0	0	0	0		0	0	0	0		371	108	10.5	0		0	0	0	0		0	0	0	0		0	0	0	0		0	0	0	0		0
GAG-Hep	536	GAG	Hep-Octa-GT21-03	0	0	0	0		-29	0	0	0		2	0	0	0		0	0	0	0		4249	1008.5	241	10.5		0	0	0	0		0	0	0	0		-7	0	0	0		60	0	0	0		89.5
glycolipid	537	Sia-glycolipid	GD2 tetra (Kdn/Ac) - 03	0	0	0	0		-83.5	0	0	0		0	0	0	0		0	0	0	0		-566.5	-76.5	0	0		0	0	0	0		0	0	0	0		0	0	0	0		0	0	0	0		0
non-human	538	Non-Human Polysaccharides	KDOa2-4KDOa - 09	0	0	0	0		-98.5	0	0	0		0	0	0	0		0	0	0	0		-431.5	-154	-7	0		0	0	0	0		0	0	0	0		-10.5	0	0	0		0	0	0	0		0
non-human	539	Non-Human Polysaccharides	KDOa2-8KDOa2-4KDOa - 06	0	0	0	0		-44	0	0	0		73	0	0	0		0	0	0	0		6620.5	1560.5	496.5	95		98.5	0	0	0		0	0	0	0		0	0	0	0		0	0	0	0		0
glycolipid	540	Sia-glycolipid	3'Neu5Gc-LNT - 06	0	0	0	0		-91	0	0	0		0	0	0	0		0	0	0	0		-625	-109	0	0		0	0	0	0		0	0	0	0		0	0	0	0		0	0	0	0		0
non-human	541	Non-Human Polysaccharides	KDOa2-8KDOa2-4KDOa - 02	0	0	0	0		-102	0	0	0		0	0	0	0		0	0	0	0		-471.5	-152	-3.5	0		-18	0	0	0		0	0	0	0		-7	0	0	0		0	0	0	0		0
GAG-Hep	542	GAG	Hep-NAc-Penta-04	0	0	0	0		-76.5	0	0	0		0	0	0	0		0	0	0	0		-374	-84	0	0		0	0	0	0		0	0	0	0		0	0	0	0		0	0	0	0		0
glycolipid	543	Sia-glycolipid	GD3 tri (Kdn/Ac) - 05	0	0	0	0		-98.5	0	0	0		0	0	0	0		0	0	0	0		-685	-182	0	0		0	0	0	0		0	0	0	0		0	0	0	0		0	0	0	0		0
glycolipid-neutral	544	glycolipid	iGb5 tetra - 09	0	0	0	0		-105.5	0	0	0		0	0	0	0		0	0	0	0		-742	-167.5	0	0		-7	0	0	0		0	0	0	0		-7	0	0	0		0	0	0	0		0
non-human-Xyl	545	Non-Human Polysaccharides	AX2 - 19	0	0	0	0		-83.5	0	0	0		0	0	0	0		0	0	0	0		-769.5	-160.5	0	0		0	0	0	0		0	0	0	0		0	0	0	0		0	0	0	0		0
non-human-Glc	547	Non-Human Polysaccharides	Glcb1-3Glcb- 26	0	0	0	0		-91	0	0	0		0	0	0	0		0	0	0	0		-113	-55	0	0		0	0	0	0		0	0	0	0		40293	16667.5	2042.5	124		0	0	0	0		31266
carb-Sia	548	Sia-glycolipid	3'Neu5Ac-Galb- 07	0	0	0	0		-95	0	0	0		0	0	0	0		0	0	0	0		-753	-186	0	0		0	0	0	0		0	0	0	0		0	0	0	0		0	0	0	0		0
glycolipid	549	Sia-glycolipid	GD2 tetra (Ac/Ac) - 04	0	0	0	0		-112.5	0	0	0		0	0	0	0		0	0	0	0		-756.5	-200.5	0	0		0	0	0	0		0	0	0	0		0	0	0	0		0	0	0	0		0
non-human	550	Non-Human Polysaccharides	KDOa2-8KDOa - 09	0	0	0	0		-87	0	0	0		0	0	0	0		0	0	0	0		-429.5	-128.5	0	0		0	0	0	0		0	0	0	0		0	0	0	0		0	0	0	0		0
glycolipid	551	Sia-glycolipid	3'Kdn-LNnT - 05	0	0	0	0		-109	0	0	0		0	0	0	0		0	0	0	0		-755	-207.5	0	0		0	0	0	0		0	0	0	0		0	0	0	0		0	0	0	0		0
Lewis	552	Sia-Lewis	3'Neu5Ac8Me-LeX-Gal - 04	0	0	0	0		-116	0	0	0		0	0	0	0		0	0	0	0		-822.5	-145.5	0	0		0	0	0	0		0	0	0	0		0	0	0	0		0	0	0	0		0
glycolipid	553	Sia-glycolipid	GD3 tri (Gc/Ac) - 04	0	0	0	0		-91	0	0	0		0	0	0	0		0	0	0	0		-702	-153	0	0		0	0	0	0		0	0	0	0		0	0	0	0		0	0	0	0		0
glycolipid	554	glycolipid	GM1 (Ac) - 06	0	0	0	0		-113	0	0	0		0	0	0	0		0	0	0	0		-756.5	-215	-3.5	0		0	0	0	0		0	0	0	0		-7	0	0	0		0	0	0	0		0
glycolipid	555	Sia-glycolipid	3'Kdn-iGb5 - 04	0	0	0	0		-116	0	0	0		0	0	0	0		0	0	0	0		-790	-70	0	0		0	0	0	0		0	0	0	0		0	0	0	0		0	0	0	0		0
Lewis	556	Sia-Lewis	3'Neu5Gc-LeX-Gal - 04	0	0	0	0		-83.5	0	0	0		0	0	0	0		0	0	0	0		-643.5	-156.5	0	0		0	0	0	0		0	0	0	0		0	0	0	0		0	0	0	0		0
non-human-Glc	558	Non-Human Polysaccharides	Glcb1-3Glcb- 06	0	0	0	0		-100.5	0	0	0		0	0	0	0		0	0	0	0		-286.5	36.5	0	0		0	0	0	0		0	0	0	0		3614.5	226	0	0		0	0	0	0		5063.5
glycolipid	559	Sia-glycolipid	3'Kdn-Gb5 - 04	0	0	0	0		-87	0	0	0		0	0	0	0		0	0	0	0		-661.5	-156.5	0	0		0	0	0	0		0	0	0	0		0	0	0	0		0	0	0	0		0
peptide-GalNAc Tyr	560	y-glycopeptides	AzHex-G-Y(GalNAc-a)-A-NH2 - 12	0	0	0	0		-102.5	0	0	0		50.5	0	0	0		0	0	0	0		2749	782.5	188.5	2		0	0	0	0		255.5	17.5	0	0		-7	0	0	0		0	22	0	0		0
glycolipid	561	Sia-glycolipid	3'Neu5Ac-LNT - 08	0	0	0	0		-98.5	0	0	0		0	0	0	0		0	0	0	0		-811	-14	0	0		0	0	0	0		0	0	0	0		-7	0	0	0		0	0	0	0		0
carb-Sia	562	Mono/Disaccharides	3'Neu5Ac8Me-Galb- 04	0	0	0	0		-109	0	0	0		0	0	0	0		0	0	0	0		-782	-197	-3.5	0		0	0	0	0		0	0	0	-85.5		-14	0	0	0		0	0	0	0		0
carb-Sia	563	Mono/Disaccharides	3'Neu5Gc-Galb- 06	0	0	0	0		-73	0	0	0		0	0	0	0		0	0	0	0		-567	-61.5	0	0		0	0	0	0		0	0	0	0		-14	0	0	0		0	0	0	0		0
glycolipid	564	Sia-glycolipid	3'Neu5Ac8Me-LNT - 04	0	0	0	0		-51	0	0	0		0	0	0	0		0	0	0	0		-503	-50.5	0	0		0	0	0	0		0	0	0	0		0	0	0	0		0	0	0	0		0
GAG-Hep	565	GAG	Hep-NAc-Nona-04	0	0	0	0		-109	0	0	0		0	0	0	0		0	0	0	0		-495	-150.5	0	0		0	0	0	0		0	0	0	0		-10.5	0	0	0		0	0	0	0		0
glycolipid	566	Sia-glycolipid	GD2 Tetra-06	0	0	0	0		-69	0	0	0		0	0	0	0		0	0	0	0		-325	-3.5	0	0		0	0	0	0		0	0	0	0		-14	0	0	0		0	0	0	0		0
GAG-Hep	567	GAG	Hep-NS-Octa-03	0	0	0	0		-54.5	0	0	0		0	0	0	0		0	0	0	0		249	95	5.5	0		0	0	0	0		0	0	0	0		0	0	0	0		0	0	0	0		0
GAG-Hep	568	GAG	Hep-NAc-Octa-03	0	0	0	0		-105.5	0	0	0		0	0	0	0		41128.5	40328.5	21822	4500.5		-621.5	-150	0	0		0	0	0	0		0	0	0	0		-10.5	0	0	0		0	0	0	0		0
glycolipid	569	Sia-glycolipid	GD2 Tetra-12	0	0	0	0		-76.5	0	0	0		0	0	0	0		0	0	0	0		-614	-54	0	0		0	0	0	0		0	0	0	0		-14	0	0	0		0	0	0	0		0
GAG-Hep	570	GAG	Hep-Octa-GT24-02	0	0	0	0		-34.5	0	0	0		0	0	0	0		199	0	0	0		2740	721.5	219	0		0	0	0	0		0	0	0	0		0	0	0	0		51	0	0	0		105.5
GAG-Hep	571	GAG	Hep-NAc-Hepta-05	0	0	0	0		-105.5	0	0	0		0	0	0	0		0	0	0	0		-600.5	-173.5	0	0		0	0	0	0		0	0	0	0		-7	0	0	0		0	0	0	0		0
GAG-Hep	572	GAG	Hep-Nona-GT16-03	0	0	0	0		-73	0	0	0		0	0	0	0		0	0	0	0		1365.5	285	85.5	0		0	0	0	0		0	0	0	0		-7	0	0	0		0	0	0	0		0
GAG-Hya	573	GAG-hya	Hya 6-04	0	0	0	0		-80	0	0	0		0	0	0	0		0	0	0	0		-506	-153	0	0		0	0	0	0		0	0	0	0		44846.5	43727	51594	40576.5		0	0	0	0		0
GAG-Hep	574	GAG	Hep-NS-Penta-05	0	0	0	0		-102	0	0	0		0	0	0	0		0	0	0	0		91	-59	0	0		-3.5	0	0	0		0	0	0	0		-7	0	0	0		0	0	0	0		0
GAG-Hep	575	GAG	Hep-Nona-GT13-02	0	0	0	0		-73	0	0	0		0	0	0	0		0	0	0	0		-310.5	-128	0	0		0	0	0	0		0	0	0	0		-7	0	0	0		0	0	0	0		0
GAG-Hya	576	GAG-hya	Hya 7-03	0	0	0	0		40517	39746.5	40410.5	10173		0	0	0	0		0	0	0	0		-486	-170	0	0		34577	15107	4295.5	259		0	0	0	0		606.5	804	323	243		0	0	0	0		0
non-human	577	Non-Human Polysaccharides	Chitotriose - 04	0	0	0	0		-102	0	0	0		0	0	0	0		0	0	0	0		-709.5	-149.5	0	0		0	0	0	0		0	0	0	0		42408.5	29475.5	6969	952		0	0	0	0		0
carb-type 1	579	Lewis/HMO	LNT tri - 10	0	0	0	0		-58.5	41.5	0	0		0	0	0	0		0	0	0	0		-656.5	-200.5	0	0		0	0	0	0		0	0	0	0		265	430.5	142.5	149.5		0	0	0	0		0
i antigen	580	Lewis/HMO	LNnT - 04	0	0	0	0		-95	0	0	0		0	0	0	0		0	0	0	0		-665	-149.5	0	0		0	0	0	0		0	0	0	0		-3.5	0	0	0		0	0	0	0		0
GAG-Hep	581	GAG	Hep-NAc-Hexa-05	0	0	0	0		-95	0	0	0		0	0	0	0		38233.5	41770.5	34488.5	11256.5		-501	-190	0	0		0	0	0	0		0	0	0	0		683	0	0	0		0	0	0	0		0
GAG-Hep	582	GAG	Hep-Octa-GT17-02	0	0	0	0		-87	0	0	0		0	0	0	0		0	0	0	0		270.5	44.5	3.5	0		0	0	0	0		0	0	0	0		0	0	0	0		0	0	0	0		0
non-human-Xyl	583	Non-Human Polysaccharides	AX3 - 11	0	0	0	0		-95	0	0	0		0	0	0	0		0	0	0	0		-687	-148	0	0		0	0	0	0		0	0	0	0		0	0	0	0		0	0	0	0		42323
GAG-Hep	584	GAG	Hep-NS-Hepta-03	0	0	0	0		-98.5	0	0	0		0	0	0	0		0	0	0	0		89.5	-62.5	0	0		0	0	0	0		0	0	0	0		-7	0	0	0		0	0	0	0		0
GAG-Hep	585	GAG	Hep-Nona-GT14-02	0	0	0	0		-87	0	0	0		0	0	0	0		0	0	0	0		502.5	65.5	17.5	0		0	0	0	0		0	0	0	0		0	0	0	0		0	0	0	0		0
Blood group H	586	Blood Group	BG-H di	0	0	0	0		-91	0	0	0		0	0	0	0		0	0	0	0		-577	-153	0	0		0	0	0	0		0	0	0	0		0	0	0	0		0	0	0	0		0
GAG-Hep	587	GAG	Hep-Hexa-GT23-04	0	0	0	0		-58.5	0	0	0		14	0	0	0		0	0	0	0		2765	1160.5	235.5	3.5		0	0	0	0		0	0	0	0		-14	0	0	0		51	0	0	0		83.5
N-linked	588	PolyMannose N-linked	A2 (a2-3) - 01.4	0	0	0	0		-91	0	0	0		0	0	0	0		0	0	0	0		464	197	29	0		0	0	0	0		0	0	0	0		-7	0	0	0		0	0	0	0		0
y-glycoprotein	589	y-glycoproteins	alpha 1 acid glycoprotein (isosep)	0	0	0	0		-30	0	0	0		0	0	0	0		0	0	0	0		386	95	14	0		0	0	0	0		0	0	0	0		0	0	0	0		0	0	0	0		0
GAG-Hep	590	GAG	Hep-Octa-GT18-02	0	0	0	0		-105.5	0	0	0		0	0	0	0		0	0	0	0		155.5	68	0	0		0	0	0	0		0	0	0	0		-14	0	0	0		0	0	0	0		0
y-glycoprotein	591	y-glycoproteins	alpha 1 acid glycoprotein (asialo)	0	0	0	0		-62.5	0	0	0		0	0	0	0		0	0	0	0		340	102	17.5	0		0	0	0	0		0	0	0	0		3.5	0	0	0		0	0	0	0		0
Lewis	592	Lewis	LeY-LeX	0	0	0	0		-95	0	0	0		0	0	0	0		0	0	0	0		-523	-133.5	0	0		0	0	0	0		0	0	0	0		0	0	0	0		3.5	0	0	0		0
N-linked	593	PolyMannose N-linked	A2 (a2-6) - 01.5	0	0	0	0		-109	0	0	0		0	0	0	0		0	0	0	0		-168	2	-7	0		0	0	0	0		0	0	0	0		-14	0	0	0		0	0	0	0		0
GAG-Hep	594	GAG	Hep-Octa-GT19-03	0	0	0	0		-83.5	0	0	0		0	0	0	0		42521.5	35558.5	18884	5051		818	261	32.5	0		0	0	0	0		0	0	0	0		577.5	0	0	0		0	0	0	0		0
i antigen	595	Lewis/HMO	LNnO-05	0	0	0	0		-109	0	0	0		0	0	0	0		0	0	0	0		-762	-182	0	0		0	0	0	0		0	0	0	0		-7	0	0	0		0	0	0	0		0
non-human-aGal	596	Non-Human Polysaccharides	Galili Hexa-05	0	0	0	0		-73	0	0	0		0	0	0	0		0	0	0	0		-599	-105.5	0	0		0	0	0	0		0	0	0	0		-7	0	0	0		0	0	0	0		0
glycolipid related	597	glycolipid	Gb5 analogue type 1-06	0	0	0	0		-58	-3.5	0	0		0	0	0	0		0	0	0	0		-95	51.5	0	0		-18	0	0	0		0	0	0	0		0	0	-10.5	0		0	0	0	0		0
Carb-HNK-1	598	Mono/Disaccharides	HNK 1 precursor-05	0	0	0	0		-105.5	0	0	0		0	0	0	0		0	0	0	0		-471.5	-157	0	0		19.5	0	0	0		0	0	0	0		0	0	0	0		0	0	0	0		0
Blood Group H related	599	Blood Group	Globo H analogue type 2-03	0	0	0	0		-76.5	0	0	0		0	0	0	0		0	0	0	0		-458.5	-55	0	0		0	0	0	0		0	0	0	0		-7	0	0	0		0	0	0	0		0
glycolipid related	600	glycolipid	Gb5 analogue type 2-04	0	0	0	0		-58	0	0	0		0	0	0	0		0	0	0	0		-34.5	-7	0	0		-21.5	0	0	0		0	0	0	0		0	0	0	0		0	0	0	0		0
i antigen	601	Lewis/HMO	LNnO-16	0	0	0	0		-105.5	0	0	0		0	0	0	0		0	0	0	0		-798.5	-164	0	0		0	0	0	0		0	0	0	0		0	0	0	0		0	0	0	0		0
non-human-aGal	602	Non-Human Polysaccharides	Galili Octa-05	0	0	0	0		-76.5	0	0	0		0	0	0	0		0	0	0	0		-603	-87.5	0	0		0	0	0	0		0	0	0	0		-7	0	0	0		0	0	0	0		0
glycolipid related	603	glycolipid	Gb5 analogue type 1-14	0	0	0	0		-69	0	0	0		0	0	0	0		0	0	0	0		-461	-127	0	0		0	0	0	0		0	0	0	0		0	0	0	0		0	0	0	0		0
Blood Group H related	604	Blood Group	Globo H analogue type 1-10	0	0	0	0		-98.5	0	0	0		0	0	0	0		0	0	0	0		-669.5	-160	0	0		0	0	0	0		0	0	0	0		0	0	0	0		0	0	0	0		0
non-human-aGal	605	Non-Human Polysaccharides	Galili Hexa-13	0	0	0	0		-76.5	0	0	0		0	0	0	0		0	0	0	0		-578	-134.5	0	0		0	0	0	0		0	0	0	0		-7	0	0	0		0	0	0	0		0
Carb-HNK-1	606	Mono/Disaccharides	HNK 1 precursor-18	0	0	0	0		-75	0	0	0		0	0	0	0		0	0	0	0		-427.5	-171	0	0		3865	339.5	0	0		0	0	0	0		0	0	0	0		0	0	0	0		0
glycolipid related	607	glycolipid	Gb5 analogue type 2-12	0	0	0	0		-102	0	0	0		0	0	0	0		0	0	0	0		-605	-153	0	0		0	0	0	0		0	0	0	0		0	0	0	0		0	0	0	0		0
non-human-aGal	608	Non-Human Polysaccharides	Galili Hexa-13-HSA	0	0	0	0		-83.5	0	0	0		0	0	0	0		0	0	0	0		-528	-156.5	0	0		0	0	0	0		0	0	0	0		-7	0	0	0		0	0	0	0		0
Blood Group H related	609	Blood Group	Globo H analogue type 1-04	0	0	0	0		-80	0	0	0		0	0	0	0		0	0	0	0		-402	-168.5	0	0		0	0	0	0		0	0	0	0		0	0	0	0		0	0	0	0		0
non-human-aGal	610	Non-Human Polysaccharides	Galili Octa-13	0	0	0	0		-105.5	0	0	0		0	0	0	0		0	0	0	0		-738.5	-153	0	0		0	0	0	0		0	0	0	0		0	0	0	0		0	0	0	0		0
Blood Group H related	611	Blood Group	Globo H analogue type 2-10	0	0	0	0		-87	0	0	0		0	0	0	0		0	0	0	0		-629	-171.5	0	0		0	0	0	0		0	0	0	0		-7	0	0	0		0	0	0	0		0
glycolipid-neutral	612	Sia-glycolipid	Gb5 tetra - 07	0	0	0	0		-80	0	0	0		0	0	0	0		0	0	0	0		-589	-197	0	0		0	0	0	0		0	0	0	0		0	0	0	0		0	0	0	0		0
N-linked	613	PolyMannose N-linked	Man6 I - 03	0	0	0	0		-97	0	0	0		0	0	0	0		0	0	0	0		-155.5	-142.5	0	0		0	0	0	0		0	0	0	0		0	0	0	0		0	0	0	0		0
glycolipid	614	Sia-glycolipid	SSEA-4-penta-05	0	0	0	0		-95	0	0	0		0	0	0	0		0	0	0	0		-553.5	-175	0	0		0	0	0	0		0	0	0	0		-3.5	0	0	0		0	0	0	0		0
N-linked	615	PolyMannose N-linked	Man7D3 - 06	0	0	0	0		-87	0	0	0		0	0	0	0		0	0	0	0		-636	-190	0	0		0	0	0	0		0	0	0	0		0	0	0	0		0	0	0	0		0
peptide-TF	616	y-glycopeptides	APF (asialo)	0	0	0	0		-66	0	0	0		0	0	0	0		0	0	0	0		1724.5	376.5	76.5	0		3.5	0	0	0		0	0	0	0		25	0	0	0		0	0	0	0		0
glycolipid	617	Sia-glycolipid	SSEA-4-penta-11	0	0	0	0		-102	0	0	0		0	0	0	0		0	0	0	0		-617.5	-182	0	0		0	0	0	0		0	0	0	0		-14	0	0	0		0	0	0	0		0
non-human	618	Non-Human Polysaccharides	Chitotriose - 07	0	0	0	0		-83.5	0	0	0		0	0	0	0		0	0	0	0		-581	-197	0	0		0	0	0	0		0	0	0	0		43856.5	38151.5	16890.5	3147		0	0	0	0		0
non-human	619	Mono/Disaccharides	Rha-a-23	0	0	0	0		-88	0	0	0		80	0	0	0		0	0	0	0		1743.5	325.5	100.5	0		0	0	0	0		0	0	0	0		0	0	0	0		0	0	0	0		0
Lewis	621	Lewis	LeY -08 (repeat)	0	0	0	0		-80	0	0	0		0	0	0	0		0	0	0	0		-486	-131.5	0	0		0	0	0	0		0	0	0	0		-7	0	0	0		2213	190	0	0		0
i antigen	622	Lewis/HMO	LNnT - 13-HSA	0	0	0	0		-87	0	0	0		0	0	0	0		0	0	0	0		-599	-153	0	0		0	0	0	0		0	0	0	0		0	0	0	0		0	0	0	0		0
carb-type 1	623	Lewis/HMO	LNT - 17-HSA	0	0	0	0		-109	0	0	0		0	0	0	0		0	0	0	0		-716	-190	0	0			0		0		0	0		0			0	0	0		0	0	0	0		0
peptide-Man	625	y-glycopeptides	Ac-S-S(Mana)-S-G - 06	0	0	0	0		-95	0	0	0		0	0	0	0		0	0	0	0		-531.5	-153	0	0		0	0	0	0		0	0	0	0		0	0	0	0		0	0	0	0		0
peptide-Gal	626	y-glycopeptides	Ac-S-S(Gala)-S-G - 06	0	0	0	0		-105.5	0	0	0		0	0	0	0		0	0	0	0		-650.5	-193.5	0	0		0	0	0	0		0	0	0	0		-14	0	0	0		0	0	0	0		0
non-human-Xyl	628	Non-Human Polysaccharides	Xylb3 - 16	0	0	0	0		-105.5	0	0	0		0	0	0	0		0	0	0	0		-769.5	-171.5	0	0		0	0	0	0		0	0	0	0		3.5	0	0	0		0	0	0	0		33351
peptide	629	y-Peptides	TSSASTGHATPLPVTD	0	0	0	0		-76.5	0	0	0		0	0	0	0		0	0	0	0		-482.5	-131	0	0		0	0	0	0		0	0	0	0		0	0	0	0		0	0	0	0		0
peptide	631	y-Peptides	APF peptide	0	0	0	0		-66	0	0	0		0	0	0	0		0	0	0	0		1762	431.5	69	0		7	0	0	0		0	0	0	0		0	0	0	0		0	0	0	0		0
peptide-TF	632	y-glycopeptides	TSSA-(TF)S-TGHATPLPVTD	0	0	0	0		-80	0	0	0		0	0	0	0		0	0	0	0		-650.5	-120	0	0		0	0	0	0		0	0	0	0		0	0	0	0		0	0	0	0		0
non-human	635	Non-Human Polysaccharides	Ara7 - 07	0	0	0	0		-76.5	0	0	0		0	0	0	0		0	0	0	0		-640	-127.5	0	0		0	0	0	0		0	0	0	0		0	0	0	0		0	0	0	0		0
non-human	638	Non-Human Polysaccharides	Forssman Di - 05-HSA	0	0	0	0		-76.5	0	0	0		0	0	0	0		0	0	0	0		-398.5	-128	0	0		0	0	0	0		0	0	0	0		0	0	0	0		0	0	0	0		0
I antigen	640	Lewis/HMO	LNH - 13-HSA	0	0	0	0		-102	0	0	0		0	0	0	0		0	0	0	0		-607	-153	0	0		0	0	0	0		0	0	0	0		0	0	0	0		0	0	0	0		0
carb-Man	641	PolyMannose N-linked	Mana1-6Man-a - 14-HSA	0	0	0	0		-80	0	0	0		0	0	0	0		0	0	0	0		-230	-98.5	0	0		0	0	0	0		0	0	0	0		0	0	0	0		0	0	0	0		0
i antigen	642	Lewis/HMO	LNnH - 12-HSA	0	0	0	0		-76.5	0	0	0		0	0	0	0		0	0	0	0		-504.5	-180.5	0	0		0	0	0	0		0	0	0	0		0	0	0	0		0	0	0	0		0
Lewis	643	Sia-Lewis	3'Neu5Ac-LeX (Sialyl LeX) -APD-HAS	0	0	0	0		-105.5	0	0	0		0	0	0	0		0	0	0	0		-502	-135.5	0	0		0	0	0	0		0	0	0	0		0	0	0	0		0	0	0	0		0
glycolipid	644	Sia-glycolipid	3'Neu5Ac-LNnT	0	0	0	0		-87	0	0	0		0	0	0	0		0	0	0	0		-585	-160.5	0	0		0	0	0	0		0	0	0	0		0	0	0	0		0	0	0	0		0
glycolipid	645	Sia-glycolipid	GM1 (Gc)	0	0	0	0		-91	0	0	0		0	0	0	0		0	0	0	0		-566	-182	0	0		0	0	0	0		0	0	0	0		0	0	0	0		0	0	0	0		0
glycolipid	646	Sia-glycolipid	GD2 tetra (Ac-Gc)	0	0	0	0		-105.5	0	0	0		0	0	0	0		0	0	0	0		-440	-126	0	0		0	0	0	0		0	0	0	0		0	0	0	0		0	0	0	0		0
glycolipid	647	Sia-glycolipid	GD3 tri (Ac-Kdn)	0	0	0	0		-91	0	0	0		0	0	0	0		0	0	0	0		-617.5	-175	0	0		0	0	0	0		0	0	0	0		-7	0	0	0		0	0	0	0		0
glycolipid	648	Sia-glycolipid	GM1 (Kdn)	0	0	0	0		-87	0	0	0		0	0	0	0		0	0	0	0		-603	-182	0	0		0	0	0	0		0	0	0	0		0	0	0	0		0	0	0	0		0
glycolipid	649	Sia-glycolipid	GM2 tri (Kdn)	0	0	0	0		-102	0	0	0		0	0	0	0		0	0	0	0		-614	-160	0	0		0	0	0	0		0	0	0	0		0	0	0	0		0	0	0	0		0
glycolipid	650	Sia-glycolipid	GD3 tri (Kdn-Kdn)	0	0	0	0		-98.5	0	0	0		0	0	0	0		0	0	0	0		-512	-171.5	0	0		0	0	0	0		0	0	0	0		-14	0	0	0		0	0	0	0		0
glycolipid	651	Sia-glycolipid	GM2 tri (8MeAc)	0	0	0	0		-83.5	0	0	0		0	0	0	0		0	0	0	0		-261	-87.5	0	0		0	0	0	0		0	0	0	0		0	0	0	0		0	0	0	0		0
glycolipid	652	Sia-glycolipid	GD3 tri (Gc-Gc)	0	0	0	0		-98.5	0	0	0		0	0	0	0		0	0	0	0		-490	-139	0	0		0	0	0	0		0	0	0	0		0	0	0	0		0	0	0	0		0
glycolipid	653	Sia-glycolipid	GD3 tri (Ac-Gc)	0	0	0	0		-102	0	0	0		0	0	0	0		0	0	0	0		-639.5	-190	0	0		0	0	0	0		0	0	0	0		-14	0	0	0		0	0	0	0		0
glycolipid	654	Sia-glycolipid	3'Neu5Ac-Gb5	0	0	0	0		-80	0	0	0		0	0	0	0		0	0	0	0		-624.5	-175	0	0		0	0	0	0		0	0	0	0		0	0	0	0		0	0	0	0		0
glycolipid	655	Sia-glycolipid	GD1a (Kdn,Kdn)	0	0	0	0		-87	0	0	0		0	0	0	0		0	0	0	0		-709	-153	0	0		0	0	0	0		0	0	0	0		0	0	0	0		0	0	0	0		0
glycolipid	656	Sia-glycolipid	GD2 tetra (Kdn, Kdn)	0	0	0	0		-102	0	0	0		0	0	0	0		0	0	0	0		-671	-186	0	0		0	0	0	0		0	0	0	0		-14	0	0	0		0	0	0	0		0
glycolipid	657	Sia-glycolipid	3'Neu5Gc-Gb5	0	0	0	0		-83.5	0	0	0		0	0	0	0		0	0	0	0		-661.5	-175	0	0		0	0	0	0		0	0	0	0		0	0	0	0		0	0	0	0		0
glycolipid	658	Sia-glycolipid	GD1a (Ac, Ac)	0	0	0	0		-95	0	0	0		0	0	0	0		0	0	0	0		-694.5	-153	0	0		0	0	0	0		0	0	0	0		0	0	0	0		0	0	0	0		0
glycolipid	659	Sia-glycolipid	GD2 tetra (Kdn, Gc)	0	0	0	0		-105.5	0	0	0		0	0	0	0		0	0	0	0		-31	185	0	0		0	0	0	0		0	0	0	0		-7	0	0	0		0	0	0	0		0
glycolipid	660	Sia-glycolipid	3'Neu5Ac-iGb5	0	0	0	0		-87	0	0	0		0	0	0	0		0	0	0	0		-453	-135.5	0	0		0	0	0	0		0	0	0	0		-7	0	0	0		0	0	0	0		0
glycolipid	661	Sia-glycolipid	GD1a (Kdn,Gc)	0	0	0	0		-102	0	0	0		0	0	0	0		0	0	0	0		-720	-160	0	0		0	0	0	0		0	0	0	0		0	0	0	0		0	0	0	0		0
glycolipid	662	Sia-glycolipid	GD2 tetra (Gc, Kdn)	0	0	0	0		-87.5	0	0	0		0	0	0	0		0	0	0	0		-592	-145.5	0	0		0	0	0	0		0	0	0	0		0	0	0	0		0	0	0	0		0
glycolipid	663	Sia-glycolipid	3'Neu5Gc-iGb5	0	0	0	0		-72.5	0	0	0		0	0	0	0		0	0	0	0		-574	-85.5	0	0		0	0	0	0		-3.5	0	0	0		-25	0	0	0		0	0	0	0		0
glycolipid	664	Sia-glycolipid	GD1a (Gc, Ac)	0	0	0	0		-102	0	0	0		0	0	0	0		0	0	0	0		-711	-146	0	0		0	0	0	0		0	0	0	0		0	0	0	0		0	0	0	0		0
glycolipid	665	Sia-glycolipid	GD1a (Gc, Gc)	0	0	0	0		-80	0	0	0		0	0	0	0		0	0	0	0		-643.5	-138	0	0		0	0	0	0		0	0	0	0		0	0	0	0		0	0	0	0		0
Lewis	666	Lewis	LeY tetra-HSA -05	0	0	0	0		-76.5	0	0	0		0	0	0	0		0	0	0	0		-493	-138.5	0	0		0	0	0	0		0	0	0	0		-3.5	0	0	0		0	0	0	0		0
Lewis	667	Lewis	LeY tetra-HSA -10	0	0	0	0		-102	0	0	0		0	0	0	0		0	0	0	0		-632.5	-146	0	0		0	0	0	0		0	0	0	0		902.5	0	0	0		219	0	0	0		0
Lewis	668	Lewis	LeY tetra-10	0	0	0	0		-80	0	0	0		0	0	0	0		0	0	0	0		-537.5	-142	0	0		0	0	0	0		0	0	0	0		224.5	0	0	0		168	0	0	0		0
non-human-Glc	669	Non-Human Polysaccharides	cellotetraose - 05	0	0	0	0		-54.5	0	0	0		0	0	0	0		0	0	0	0		-275.5	-109.5	0	0		0	0	0	0		0	0	0	0		12589	1896.5	98.5	0		0	0	0	0		2644
non-human-Glc	671	Non-Human Polysaccharides	laminarihexaose - 05	0	0	0	0		-80	0	0	0		0	0	0	0		0	0	0	0		362.5	-4	0	0		0	0	0	0		0	0	0	0		248	0	0	0		0	0	0	0		0
carb-Glc	672	Non-Human Polysaccharides	Isomaltotriose - 14	0	0	0	0		-69	0	0	0		0	0	0	0		0	0	0	0		-457	-149.5	0	0		0	0	0	0		0	0	0	0		0	0	0	0		0	0	0	0		0
carb-Gal	673	Mono/Disaccharides	Gal-BSA-21	0	0	0	0		-109	0	0	0		0	0	0	0		0	0	0	0		-573.5	-153	0	0		0	0	0	0		98.5	0	0	0		0	0	0	0		0	0	0	0		0
non-human	674	Non-Human Polysaccharides	chitotriose - 04	0	0	0	0		-87	0	0	0		0	0	0	0		0	0	0	0		-621.5	-146	0	0		0	0	0	0		0	0	0	0		29182.5	12075	2108.5	231.5		0	0	0	0		0
non-human	675	Non-Human Polysaccharides	Galb1-3Galb1 - 07	0	0	0	0		-76.5	0	0	0		0	0	0	0		0	0	0	0		-496.5	-168	0	0		0	0	0	0		9975.5	2167	230	0		0	0	0	0		0	0	0	0		0
glycolipid	676	Sia-glycolipid	GD2 (Xuefei)	0	0	0	0		-116	0	0	0		0	0	0	0		0	0	0	0		-307	-87	0	0		0	0	0	0		0	0	0	0		0	0	0	0		0	0	0	0		0
carb-Glc	677	Non-Human Polysaccharides	maltoheptaose - 21	0	0	0	0		-91	0	0	0		0	0	0	0		0	0	0	0		-632.5	-164	0	0		0	0	0	0		0	0	0	0		-3.5	0	0	0		0	0	0	0		0
carb-Glc	678	Non-Human Polysaccharides	maltononaose - 14	0	0	0	0		-87	0	0	0		0	0	0	0		0	0	0	0		-546	-178.5	0	0		0	0	0	0		0	0	0	0		0	0	0	0		0	0	0	0		0
carb-Glc	679	Mono/Disaccharides	maltose - 20	0	0	0	0		-109	0	0	0		0	0	0	0		0	0	0	0		-668.5	-138.5	0	0		0	0	0	0		0	0	0	0		0	0	0	0		0	0	0	0		0
carb-Glc	680	Non-Human Polysaccharides	maltotriose - 21	0	0	0	0		-95	0	0	0		0	0	0	0		0	0	0	0		-661.5	-168	0	0		0	0	0	0		0	0	0	0		-7	0	0	0		0	0	0	0		0
Carb-Man	681	PolyMannose N-linked	Mana1-2Man	0	0	0	0		-87.5	0	0	0		0	0	0	0		0	0	0	0		-504.5	-171.5	0	0		0	0	0	0		0	0	0	0		0	0	0	0		0	0	0	0		0
y-protein	682	y-glycoproteins	CRM197	0	0	0	0		310.5	43	0	0		233	0	0	0		0	0	0	0		4402.5	1283.5	276	23.5		105.5	0	0	0		0	0	0	0		113	0	0	0		91	0	0	0		2
non-human	683	Non-Human Polysaccharides	Galb1-6Galb1 - 05	0	0	0	0		-98.5	0	0	0		0	0	0	0		0	0	0	0		-606.5	-182	0	0		0	0	0	0		0	0	0	0		-7	0	0	0		0	0	0	0		0
non-human	684	Non-Human Polysaccharides	chitobiose - 03	0	0	0	0		-83.5	0	0	0		0	0	0	0		0	0	0	0		-336.5	-128	0	0		0	0	0	0		0	0	0	0		3267	321	0	0		0	0	0	0		0
carb-Glc	686	Non-Human Polysaccharides	Isomaltotriose - 05	0	0	0	0		-102	0	0	0		0	0	0	0		0	0	0	0		-359.5	-142.5	0	0		0	0	0	0		0	0	0	0		-14	0	0	0		0	0	0	0		0
carb-Glc	687	Non-Human Polysaccharides	maltohexaose - 04	0	0	0	0		-83.5	0	0	0		0	0	0	0		0	0	0	0		-394.5	-135	0	0		0	0	0	0		0	0	0	0		0	0	0	0		0	0	0	0		0
non-human	688	Non-Human Polysaccharides	chitopentaose - 06	0	0	0	0		-98.5	0	0	0		0	0	0	0		0	0	0	0		-566.5	-149.5	0	0		0	0	0	0		0	0	0	0		38522.5	22445	4857	847.5		0	0	0	0		0
non-human-Glc	690	Non-Human Polysaccharides	laminaritriose - 06	0	0	0	0		-80	0	0	0		0	0	0	0		0	0	0	0		3150.5	877.5	160.5	0		0	0	0	0		0	0	0	0		36	0	0	0		0	0	0	0		0
non-human-Glc	691	Non-Human Polysaccharides	Glcb1-4Glcb1-3Glc - 17	0	0	0	0		-102	0	0	0		0	0	0	0		0	0	0	0		-391	-132	0	0		0	0	0	0		0	0	0	0		40267.5	33092.5	8203	1624		0	0	0	0		22197
non-human-Xyl	692	Non-Human Polysaccharides	Xylb5 - 05	0	0	0	0		-109	0	0	0		0	0	0	0		0	0	0	0		-740	-175	0	0		0	0	0	0		0	0	0	0		-7	0	0	0		0	0	0	0		6096
non-human	693	Non-Human Polysaccharides	chitobiose - 12	0	0	0	0		-80	0	0	0		0	0	0	0		0	0	0	0		-412.5	-135.5	0	0		0	0	0	0		0	0	0	0		37386	28568	11371.5	2256.5		0	0	0	0		0
Carb-Man	694	PolyMannose N-linked	Mana1-3Man	0	0	0	0		-91	0	0	0		0	0	0	0		0	0	0	0		-705	-146	0	0		0	0	0	0		0	0	0	0		0	0	0	0		0	0	0	0		0
glycolipid	695	Sia-glycolipid	GD2-NHAc (Xuefei)	0	0	0	0		-80	0	0	0		0	0	0	0		0	0	0	0		-534	-146	0	0		0	0	0	0		0	0	0	0		0	0	0	0		0	0	0	0		0
carb-Glc	696	Non-Human Polysaccharides	maltooctaose - 20	0	0	0	0		-91	0	0	0		0	0	0	0		0	0	0	0		-457	-160.5	0	0		0	0	0	0		0	0	0	0		0	0	0	0		0	0	0	0		0
non-human	697	Non-Human Polysaccharides	chitotetraose - 11	0	0	0	0		-95	0	0	0		0	0	0	0		0	0	0	0		-727.5	-138	0	0		0	0	0	0		0	0	0	0		40075.5	38844.5	17035	5825.5		0	0	0	0		0
carb-Glc	698	Non-Human Polysaccharides	maltopentaose - 17	0	0	0	0		-80	0	0	0		0	0	0	0		0	0	0	0		-669	-146	0	0		0	0	0	0		0	0	0	0		0	0	0	0		0	0	0	0		0
Carb-Man	699	PolyMannose N-linked	Mana1-4Man	0	0	0	0		-76.5	0	0	0		0	0	0	0		0	0	0	0		-431	-142	0	0		0	0	0	0		0	0	0	0		0	0	0	0		0	0	0	0		0
Lewis	700	Lewis	LeA tri	0	0	0	0		-87	0	0	0		0	0	0	0		0	0	0	0		-690.5	-138	0	0		0	0	0	0		0	0	0	0		0	0	0	0		0	0	0	0		0
non-human-Glc	701	Non-Human Polysaccharides	Glcb1-4Glcb1-4Glc - 04	0	0	0	0		-87	0	0	0		0	0	0	0		0	0	0	0		1205	197	32.5	0		0	0	0	0		0	0	0	0		511	0	0	0		0	0	0	0		144
non-human	702	Non-Human Polysaccharides	chitotetraose - 03	0	0	0	0		-61.5	0	0	0		0	0	0	0		0	0	0	0		296	84	0	0		0	0	0	0		0	0	0	0		10156.5	1184	153	0		0	0	0	0		0
carb-Glc	703	Mono/Disaccharides	maltose - 05	0	0	0	0		-102	0	0	0		0	0	0	0		0	0	0	0		-365	-149.5	0	0		0	0	0	0		0	0	0	0		50.5	3.5	0	0		0	0	0	0		0
non-human	704	Non-Human Polysaccharides	Galb1-6Galb1 - 19	0	0	0	0		-83.5	0	0	0		0	0	0	0		0	0	0	0		-668.5	-149	0	0		0	0	0	0		14176.5	3278	338	0		0	0	0	0		0	0	0	0		0
carb-Glc	705	Non-Human Polysaccharides	maltoheptaose - 04	0	0	0	0		-72.5	0	0	0		0	0	0	0		0	0	0	0		-131.5	7.5	0	0		0	0	0	0		0	0	0	0		0	0	0	0		0	0	0	0		0
carb-Glc	706	Non-Human Polysaccharides	maltopentaose - 06	0	0	0	0		-102	0	0	0		0	0	0	0		0	0	0	0		-496.5	-153	0	0		0	0	0	0		0	0	0	0		0	0	0	0		0	0	0	0		0
non-human	707	Non-Human Polysaccharides	Galb1-3Galb1 - 24	0	0	0	0		-87	0	0	0		0	0	0	0		0	0	0	0		-614	-145.5	0	0		0	0	0	0		34581	24002	7231	1962.5		0	0	0	0		0	0	0	0		0
non-human-Glc	708	Non-Human Polysaccharides	Glcb1-4Glcb1-4Glc - 13	0	0	0	0		-73	0	0	0		0	0	0	0		0	0	0	0		2695.5	972.5	160.5	14		0	0	0	0		0	0	0	0		39091	18069.5	2426.5	273.5		0	0	0	0		7852
non-human-Glc	709	Non-Human Polysaccharides	cellotetraose - 17	0	0	0	0		-102	0	0	0		0	0	0	0		0	0	0	0		-250.5	-106	0	0		0	0	0	0		0	0	0	0		40313	29680.5	4583	770.5		0	0	0	0		27753
carb-Glc	710	Non-Human Polysaccharides	maltohexaose - 20	0	0	0	0		-18	0	0	0		0	0	0	0		0	0	0	0		501	69	0	0		0	0	0	0		0	0	0	0		0	0	0	0		0	0	0	0		0
carb-Glc	711	Non-Human Polysaccharides	maltotetraose - 18	0	0	0	0		-31.5	0	0	0		0	0	0	0		0	0	0	0		607	132	5.5	0		0	0	0	0		0	0	0	0		0	0	0	0		0	0	0	0		0
carb-Glc	712	Non-Human Polysaccharides	maltooctaose - 04	0	0	0	0		-109	0	0	0		0	0	0	0		0	0	0	0		-320	-128	0	0		0	0	0	0		0	0	0	0		12.5	0	0	0		0	0	0	0		0
carb-Glc	714	Non-Human Polysaccharides	maltotriose - 05	0	0	0	0		-87	0	0	0		0	0	0	0		0	0	0	0		-563	-168	0	0		0	0	0	0		0	0	0	0		0	0	0	0		0	0	0	0		0
carb-GalNAc	715	Mono/Disaccharides	GalNAcb-phenyl Dz- low	0	0	0	0		-102	0	0	0		0	0	0	0		0	0	0	0		-760	-160	0	0		0	0	0	0		0	0	0	0		0	0	0	0		0	0	0	0		0
carb-Glc	716	Non-Human Polysaccharides	maltotetraose - 05	0	0	0	0		56.5	0	0	0		29	0	0	0		0	0	0	0		2357.5	608.5	120	0		21	0	0	0		0	0	0	0		-3.5	0	0	0		3.5	0	0	0		0
carb-GalNAc	717	Mono/Disaccharides	GalNAca-phenyl amide- low	0	0	0	0		-87	0	0	0		0	0	0	0		0	0	0	0		-617.5	-164	0	0		0	0	0	0		87	0	0	0		0	0	0	0		0	0	0	0		0
non-human	718	Non-Human Polysaccharides	chitotriose - 16	0	0	0	0		-98.5	0	0	0		0	0	0	0		0	0	0	0		-795.5	-160	0	0		0	0	0	0		0	0	0	0		40108	38543	15891	5138.5		0	0	0	0		0
carb-GalNAc	719	Mono/Disaccharides	GalNAca-phenyl amide- high	0	0	0	0		-102	0	0	0		0	0	0	0		0	0	0	0		873.5	157	17.5	0		0	0	0	0		147.5	0	0	0		-7	0	0	0		0	0	0	0		0
non-human-Glc	720	Non-Human Polysaccharides	Glcb1-4Glcb1-3Glc - 06	0	0	0	0		-87	0	0	0		0	0	0	0		0	0	0	0		-289	-113.5	0	0		0	0	0	0		0	0	0	0		29962	8490	1048.5	39.5		0	0	0	0		2410
carb-Glc	721	Non-Human Polysaccharides	maltononaose - 04	0	0	0	0		-88	0	0	0		0	0	0	0		0	0	0	0		80.5	-25.5	0	0		0	0	0	0		0	0	0	0		878.5	61.5	0	0		0	0	0	0		0
Peptide	722	y-Peptides	TSSASTGH-BSA	0	0	0	0		-109	0	0	0		0	0	0	0		0	0	0	0		-482.5	-143	0	0		0	0	0	0		0	0	0	0		-7	0	0	0		0	0	0	0		0
peptide-TF	723	y-glycopeptides	TSSA(S-TF)-TGH-BSA	0	0	0	0		-83.5	0	0	0		0	0	0	0		0	0	0	0		-424	-142.5	0	0		0	0	0	0		0	0	0	0		0	0	0	0		0	0	0	0		0
Peptide	724	y-Peptides	ATPLPVTD-BSA	0	0	0	0		-102	0	0	0		0	0	0	0		0	0	0	0		-596	-149.5	0	0		0	0	0	0		0	0	0	0		0	0	0	0		0	0	0	0		0
peptide-TF	725	y-glycopeptides	TSSA(S-TF)TGHA(T-TF)PLPVTD-BSA	0	0	0	0		-105.5	0	0	0		0	0	0	0		0	0	0	0		-654.5	-167.5	0	0		0	0	0	0		0	0	0	0		0	0	0	0		0	0	0	0		0
peptide-TF	726	y-glycopeptides	TSSAS(T-TF)GHA(T-TF)PLPVTD-BSA	0	0	0	0		-80	0	0	0		0	0	0	0		0	0	0	0		-471.5	-150.5	0	0		0	0	0	0		0	0	0	0		0	0	0	0		0	0	0	0		0
peptide-TF	727	y-glycopeptides	TSSASTGHA(T-TF)PLPVTD-BSA	0	0	0	0		-87	0	0	0		0	0	0	0		0	0	0	0		-672.5	-134.5	0	0		0	0	0	0		0	0	0	0		0	0	0	0		0	0	0	0		0
carb-GalNAc	728	Mono/Disaccharides	GalNAca-phenyl Dz- low	0	0	0	0		-65	0	0	0		0	0	0	0		0	0	0	0		-646.5	-134.5	0	0		0	0	0	0		17.5	0	0	0		0	0	0	0		0	0	0	0		0
carb-GalNAc	729	Mono/Disaccharides	GalNAca-phenyl Dz- high	0	0	0	0		-76.5	0	0	0		0	0	0	0		0	0	0	0		-555.5	-145.5	0	0		0	0	0	0		80	0	0	0		0	0	0	0		0	0	0	0		0
Lewis	730	Lewis	LeX trisaccharide	0	0	0	0		-87	0	0	0		0	0	0	0		0	0	0	0		-641	-134.5	0	0		0	0	0	0		0	0	0	0		0	0	0	0		0	0	0	0		14
carb-GalNAc	731	Mono/Disaccharides	GalNAcb-phenyl amide- low	0	0	0	0		-73	0	0	0		0	0	0	0		0	0	0	0		-426	-131	0	0		0	0	0	0		0	0	0	0		0	0	0	0		0	0	0	0		0
non-human	733	Non-Human Polysaccharides	Manb3 - 16	0	0	0	0		-91	0	0	0		0	0	0	0		0	0	0	0		-583	-138	0	0		0	0	0	0		0	0	0	0		0	0	0	0		0	0	0	0		0
non-human-PNAG	734	Non-Human Polysaccharides	PNAG 0 (00000)	0	0	0	0		-73	0	0	0		0	0	0	0		0	0	0	0		506.5	86	10.5	0		0	0	0	0		0	0	0	0		0	0	0	0		0	0	0	0		0
Carb-Glc	735	Mono/Disaccharides	Glcb1-4Manb1 - 05	0	0	0	0		-69	0	0	0		0	0	0	0		0	0	0	0		13693	3359	745	189.5		0	0	0	0		0	0	0	0		0	0	0	0		0	0	0	0		115
Carb-Glc	736	Mono/Disaccharides	Glca1-6Glca -15	0	0	0	0		-87	0	0	0		0	0	0	0		0	0	0	0		-573.5	-138	0	0		0	0	0	0		0	0	0	0		0	0	0	0		0	0	0	0		0
non-human-PNAG	737	Non-Human Polysaccharides	PNAG 16 (10000)	0	0	0	0		-73	0	0	0		0	0	0	0		0	0	0	0		77	11	0	0		0	0	0	0		0	0	0	0		0	0	0	0		0	0	0	0		0
GAG-Hep	738	GAG	Hep-Octa-GT24-C5-03	0	0	0	0		56.5	0	0	0		21	0	0	0		182.5	0	0	0		4687.5	1220.5	281	36		14	0	0	0		0	0	0	0		0	0	0	0		131	0	0	0		124
non-human-PNAG	739	Non-Human Polysaccharides	PNAG 10 (01010)	0	0	0	0		-91	0	0	0		0	0	0	0		0	0	0	0		-136.5	-95	0	0		0	0	0	0		0	0	0	0		0	0	0	0		0	0	0	0		0
non-human-PNAG	740	Non-Human Polysaccharides	PNAG 19 (10011)	0	0	0	0		-73	0	0	0		0	0	0	0		0	0	0	0		703.5	104	21	0		0	0	0	0		0	0	0	0		0	0	0	0		0	0	0	0		0
non-human	741	Non-Human Polysaccharides	Ara2 - 08	0	0	0	0		-69	0	0	0		0	0	0	0		0	0	0	0		-405.5	-131	0	0		0	0	0	0		0	0	0	0		0	0	0	0		0	0	0	0		0
non-human-PNAG	742	Non-Human Polysaccharides	PNAG 11 (01011)	0	0	0	0		-98.5	0	0	0		0	0	0	0		0	0	0	0		1005	98	51	0		0	0	0	0		0	0	0	0		0	0	0	0		0	0	0	0		0
non-human	743	Non-Human Polysaccharides	Ara3 - 06	0	0	0	0		-73	0	0	0		0	0	0	0		0	0	0	0		-596	-149.5	0	0		0	0	0	0		0	0	0	0		0	0	0	0		0	0	0	0		0
non-human-PNAG	744	Non-Human Polysaccharides	PNAG 22 (10110)	0	0	0	0		-59	0	0	0		0	0	0	0		0	0	0	0		1228	316	52.5	0		0	0	0	0		0	0	0	0		0	0	0	0		0	0	0	0		0
Carb-GlcNAc	745	Mono/Disaccharides	GlcNAc-ITC - 06	0	0	0	0		-98.5	0	0	0		0	0	0	0		0	0	0	0		533.5	10.5	10.5	0		0	0	0	0		0	0	0	0		6271.5	1156.5	65	0		0	0	0	0		0
non-human-PNAG	746	Non-Human Polysaccharides	PNAG 25 (11001)	0	0	0	0		-80	0	0	0		0	0	0	0		0	0	0	0		497.5	47.5	7	0		0	0	0	0		0	0	0	0		0	0	0	0		0	0	0	0		0
non-human	747	Non-Human Polysaccharides	Manb2 - 04	0	0	0	0		-51	0	0	0		0	0	0	0		0	0	0	0		-438.5	-107.5	0	0		0	0	0	0		0	0	0	0		0	0	0	0		0	0	0	0		0
non-human	748	Non-Human Polysaccharides	4-Me-GlcAa1-2Xylb1 - 07	0	0	0	0		-95	0	0	0		0	0	0	0		0	0	0	0		-628.5	-156.5	0	0		0	0	0	0		0	0	0	0		0	0	0	0		0	0	0	0		0
non-human-PNAG	749	Non-Human Polysaccharides	PNAG 4 (00100)	0	0	0	0		-87	0	0	0		0	0	0	0		0	0	0	0		1001.5	186.5	28.5	0		0	0	0	0		0	0	0	0		0	0	0	0		0	0	0	0		0
non-human	750	Non-Human Polysaccharides	Arafa1-3(Arafa1-2)Xylb1 - 05	0	0	0	0		-73	0	0	0		0	0	0	0		0	0	0	0		-380	-138.5	0	0		0	0	0	0		0	0	0	0		0	0	0	0		0	0	0	0		0
non-human-PNAG	751	Non-Human Polysaccharides	PNAG 12 (01100)	0	0	0	0		-95	0	0	0		0	0	0	0		0	0	0	0		705.5	66	39.5	0		0	0	0	0		0	0	0	0		0	0	0	0		0	0	0	0		0
non-human-PNAG	752	Non-Human Polysaccharides	PNAG 18 (10010)	0	0	0	0		-25.5	0	0	0		9	0	0	0		0	0	0	0		2567.5	658	145.5	0		0	0	0	0		0	0	0	0		0	0	0	0		0	0	0	0		0
non-human	753	Non-Human Polysaccharides	Manb3 - 04	0	0	0	0		-73	0	0	0		0	0	0	0		0	0	0	0		-559	-164	0	0		0	0	0	0		0	0	0	0		0	0	0	0		0	0	0	0		0
non-human-PNAG	754	Non-Human Polysaccharides	PNAG 9 (01001)	0	0	0	0		-73	0	0	0		0	0	0	0		0	0	0	0		1564	320	123.5	0		0	0	0	0		0	0	0	0		0	0	0	0		0	0	0	0		0
non-human-Xyl	755	Non-Human Polysaccharides	Xylb2 - 05	0	0	0	0		-98.5	0	0	0		0	0	0	0		0	0	0	0		-621.5	-156.5	0	0		0	0	0	0		0	0	0	0		0	0	0	0		0	0	0	0		935.5
non-human	756	Non-Human Polysaccharides	Ara4 - 08	0	0	0	0		-73	0	0	0		0	0	0	0		0	0	0	0		-617.5	-166	0	0		0	0	0	0		0	0	0	0		0	0	0	0		0	0	0	0		0
non-human-PNAG	757	Non-Human Polysaccharides	PNAG 13 (01101)	0	0	0	0		-91	0	0	0		0	0	0	0		0	0	0	0		1581	263.5	105.5	0		0	0	0	0		0	0	0	0		0	0	0	0		0	0	0	0		0
non-human-PNAG	758	Non-Human Polysaccharides	PNAG 5 (00101)	0	0	0	0		-87	0	0	0		0	0	0	0		0	0	0	0		170	-11.5	0	0		0	0	0	0		0	0	0	0		0	0	0	0		0	0	0	0		0
Carb-Glc	759	Mono/Disaccharides	Glca1-6Glca -05	0	0	0	0		-73	0	0	0		0	0	0	0		0	0	0	0		-683.5	-149.5	0	0		0	0	0	0		0	0	0	0		0	0	0	0		0	0	0	0		0
non-human-PNAG	760	Non-Human Polysaccharides	PNAG 17 (10001)	0	0	0	0		-83.5	0	0	0		0	0	0	0		0	0	0	0		-360	-110.5	0	0		0	0	0	0		0	0	0	0		0	0	0	0		0	0	0	0		0
non-human	761	Non-Human Polysaccharides	Manb1-4Glcb1 - 06	0	0	0	0		-58	0	0	0		0	0	0	0		0	0	0	0		-471.5	-124	0	0		0	0	0	0		0	0	0	0		0	0	0	0		0	0	0	0		0
non-human-PNAG	762	Non-Human Polysaccharides	PNAG 2 (00010)	0	0	0	0		-69	0	0	0		0	0	0	0		0	0	0	0		292.5	-18	3.5	0		0	0	0	0		0	0	0	0		0	0	0	0		0	0	0	0		0
non-human	763	Non-Human Polysaccharides	4-Me-GlcAa1-2Xylb1-4Xylb- 07	0	0	0	0		-87	0	0	0		0	0	0	0		0	0	0	0		-574	-124	0	0		0	0	0	0		0	0	0	0		0	0	0	0		0	0	0	0		0
non-human-PNAG	764	Non-Human Polysaccharides	PNAG 14 (01110)	0	0	0	0		-65	0	0	0		0	0	0	0		0	0	0	0		-206	-117	0	0		0	0	0	0		0	0	0	0		0	0	0	0		0	0	0	0		0
non-human-PNAG	765	Non-Human Polysaccharides	PNAG 26 (11010)	0	0	0	0		-73	0	0	0		0	0	0	0		0	0	0	0		-208.5	-84	0	0		0	0	0	0		0	0	0	0		0	0	0	0		0	0	0	0		0
non-human	766	Non-Human Polysaccharides	Ara6 - 08	0	0	0	0		-80	0	0	0		0	0	0	0		0	0	0	0		-639.5	-124	0	0		0	0	0	0		0	0	0	0		0	0	0	0		0	0	0	0		0
non-human-PNAG	767	Non-Human Polysaccharides	PNAG 3 (00011)	0	0	0	0		-65	0	0	0		0	0	0	0		0	0	0	0		486.5	76.5	9	0		0	0	0	0		0	0	0	0		0	0	0	0		0	0	0	0		0
non-human-PNAG	768	Non-Human Polysaccharides	PNAG 29 (11101)	0	0	0	0		-69	0	0	0		0	0	0	0		0	0	0	0		11.5	18	0	0		0	0	0	0		0	0	0	0		0	0	0	0		0	0	0	0		0
non-human-Xyl	769	Non-Human Polysaccharides	Xylb3 - 05	0	0	0	0		-80	0	0	0		0	0	0	0		0	0	0	0		-629	-131	0	0		0	0	0	0		0	0	0	0		0	0	0	0		0	0	0	0		10968
non-human-PNAG	770	Non-Human Polysaccharides	PNAG 20 (10100)	0	0	0	0		-65	0	0	0		0	0	0	0		0	0	0	0		140.5	34.5	0	0		0	0	0	0		0	0	0	0		0	0	0	0		0	0	0	0		0
non-human-PNAG	771	Non-Human Polysaccharides	PNAG 15 (01111)	0	0	0	0		-61.5	0	0	0		0	0	0	0		0	0	0	0		108	62.5	0	0		0	0	0	0		0	0	0	0		0	0	0	0		0	0	0	0		0
non-human-PNAG	772	Non-Human Polysaccharides	PNAG 8 (01000)	0	0	0	0		-83.5	0	0	0		0	0	0	0		0	0	0	0		-153	-72.5	0	0		0	0	0	0		0	0	0	0		0	0	0	0		0	0	0	0		0
non-human-Glc	773	Non-Human Polysaccharides	Glca1-6Glca1-6Glca1-6Glca1-6Glca -09	0	0	0	0		-65	0	0	0		0	0	0	0		0	0	0	0		-654.5	-123.5	0	0		0	0	0	0		0	0	0	0		0	0	0	0		0	0	0	0		0
non-human-PNAG	774	Non-Human Polysaccharides	PNAG 6 (00110)	0	0	0	0		-51	0	0	0		0	0	0	0		0	0	0	0		-173.5	-51.5	0	0		0	0	0	0		0	0	0	0		0	0	0	0		0	0	0	0		0
non-human	775	Non-Human Polysaccharides	Arafa1-3(Arafa1-2)Xylb1-4Xylb - 04	0	0	0	0		-87	0	0	0		0	0	0	0		0	0	0	0		-639	-138	0	0		0	0	0	0		0	0	0	0		0	0	0	0		0	0	0	0		0
non-human-PNAG	777	Non-Human Polysaccharides	PNAG 21 (10101)	0	0	0	0		58.5	0	0	0		36	0	0	0		0	0	0	0		2242	729	186	10.5		3.5	0	0	0		0	0	0	0		0	0	0	0		0	0	0	0		0
non-human	778	Non-Human Polysaccharides	Manb5 - 04	0	0	0	0		-95	0	0	0		0	0	0	0		0	0	0	0		-670.5	-138	0	0		0	0	0	0		0	0	0	0		0	0	0	0		0	0	0	0		0
non-human-PNAG	779	Non-Human Polysaccharides	PNAG 27 (11011)	0	0	0	0		-69	0	0	0		0	0	0	0		0	0	0	0		-93.5	-83.5	0	0		0	0	0	0		0	0	0	0		0	0	0	0		0	0	0	0		0
non-human-PNAG	780	Non-Human Polysaccharides	PNAG 23 (10111)	0	0	0	0		-58	0	0	0		0	0	0	0		0	0	0	0		35	-18	0	0		0	0	0	0		0	0	0	0		0	0	0	0		0	0	0	0		0
non-human-Glc	781	Non-Human Polysaccharides	Glcb1-3Glcb1-3Glcb -03	0	0	0	0		-87	0	0	0		0	0	0	0		0	0	0	0		909	102.5	36	0		0	0	0	0		0	0	0	0		0	0	0	0		0	0	0	0		0
non-human-PNAG	782	Non-Human Polysaccharides	PNAG 7 (00111)	0	0	0	0		-80	0	0	0		0	0	0	0		0	0	0	0		172	-29.5	0	0		0	0	0	0		0	0	0	0		0	0	0	0		0	0	0	0		0
non-human-PNAG	783	Non-Human Polysaccharides	PNAG 24 (11000)	0	0	0	0		-58	0	0	0		0	0	0	0		0	0	0	0		-343.5	-117	0	0		0	0	0	0		0	0	0	0		0	0	0	0		0	0	0	0		0
y-protein	784	y-glycoproteins	EGFR	0	0	0	0		-66	0	0	0		0	0	0	0		0	0	0	0		-468	-117	0	0		0	0	0	0		0	0	0	0		83.5	21.5	0	0		0	0	0	0		0
non-human-PNAG	785	Non-Human Polysaccharides	PNAG 31 (11111)	0	0	0	0		-80	0	0	0		0	0	0	0		0	0	0	0		-135	-73	0	0		0	0	0	0		0	0	0	0		0	0	0	0		0	0	0	0		0
non-human-PNAG	786	Non-Human Polysaccharides	PNAG 28 (11100)	0	0	0	0		-61.5	0	0	0		0	0	0	0		0	0	0	0		141	-9	0	0		0	0	0	0		0	0	0	0		0	0	0	0		0	0	0	0		0
y-protein	787	y-glycoproteins	Her2	0	0	0	0		-80	0	0	0		0	0	0	0		0	0	0	0		-482.5	-117.5	0	0		0	0	0	0		0	0	0	0		0	0	0	0		0	0	0	0		0
non-human-PNAG	788	Non-Human Polysaccharides	PNAG 1 (00001)	0	0	0	0		-91	0	0	0		0	0	0	0		0	0	0	0		455	29.5	7	0		0	0	0	0		0	0	0	0		0	0	0	0		0	0	0	0		0
non-human-PNAG	789	Non-Human Polysaccharides	PNAG 30 (11110)	0	0	0	0		-54.5	0	0	0		0	0	0	0		0	0	0	0		-464	-138	0	0		0	0	0	0		0	0	0	0		0	0	0	0		0	0	0	0		0
y-glycoprotein	790	y-glycoproteins	gp120 Clade B	0	0	0	0		-87	0	0	0		0	0	0	0		0	0	0	0		-764	-146	0	0		0	0	0	0		0	0	0	0		0	0	0	0		0	0	0	0		0
non-human	791	Non-Human Polysaccharides	4-Me-GlcAa1-2Xylb1-4Xylb- 19	0	0	0	0		-87	0	0	0		0	0	0	0		0	0	0	0		-668.5	-131	0	0		0	0	0	0		0	0	0	0		0	0	0	0		0	0	0	0		0
non-human	792	Non-Human Polysaccharides	Ara4 - 23	0	0	0	0		-61.5	0	0	0		0	0	0	0		0	0	0	0		-668.5	-134.5	0	0		0	0	0	0		0	0	0	0		0	0	0	0		0	0	0	0		0
y-protein	793	y-glycoproteins	PD-L1	0	0	0	0		18	7	0	0		21	0	0	0		0	0	0	0		2232	494	107.5	0		3.5	0	0	0		0	0	0	0		95	7	0	0		14	0	0	0		36
Carb-Glc	794	Mono/Disaccharides	Glcb1-4Manb1 - 15	0	0	0	0		-54.5	0	0	0		0	0	0	0		0	0	0	0		32418	16757	5175	1088.5		0	0	0	0		0	0	0	0		328.5	0	0	0		0	0	0	0		5286.5
non-human	795	Non-Human Polysaccharides	Ara3 - 21	0	0	0	0		-73	0	0	0		0	0	0	0		0	0	0	0		-650.5	-145.5	0	0		0	0	0	0		0	0	0	0		0	0	0	0		0	0	0	0		0
non-human-Xyl	796	Non-Human Polysaccharides	Xylb2 - 13	0	0	0	0		-73	0	0	0		0	0	0	0		0	0	0	0		-572	-105.5	0	0		0	0	0	0		0	0	0	0		0	0	0	0		0	0	0	0		5266.5
non-human	797	Non-Human Polysaccharides	Ara2 - 23	0	0	0	0		-58	0	0	0		0	0	0	0		0	0	0	0		-569	-116	0	0		0	0	0	0		0	0	0	0		0	0	0	0		0	0	0	0		0
non-human	798	Non-Human Polysaccharides	Arafa1-3(Arafa1-2)Xylb1 - 14	0	0	0	0		-76.5	0	0	0		0	0	0	0		0	0	0	0		-614	-164	0	0		0	0	0	0		0	0	0	0		0	0	0	0		0	0	0	0		0
non-human	799	Non-Human Polysaccharides	Manb1-4Glcb1 - 14	0	0	0	0		-73	0	0	0		0	0	0	0		0	0	0	0		-522.5	-116	0	0		0	0	0	0		0	0	0	0		0	0	0	0		0	0	0	0		0
non-human	800	Non-Human Polysaccharides	Manb2 - 18	0	0	0	0		-58	0	0	0		0	0	0	0		0	0	0	0		-563	-120	0	0		0	0	0	0		0	0	0	0		0	0	0	0		0	0	0	0		0
non-human-Xyl	801	Non-Human Polysaccharides	Xylb2 - 26	0	0	0	0		-73	0	0	0		0	0	0	0		0	0	0	0		-621.5	-145.5	0	0		0	0	0	0		0	0	0	0		0	0	0	0		0	0	0	0		28464.5
non-human	802	Non-Human Polysaccharides	Ara6 - 21	0	0	0	0		-73	0	0	0		0	0	0	0		0	0	0	0		-574	-124	0	0		0	0	0	0		0	0	0	0		0	0	0	0		0	0	0	0		0
non-human	803	Non-Human Polysaccharides	Arafa1-3(Arafa1-2)Xylb1-4Xylb - 17	0	0	0	0		-58	0	0	0		0	0	0	0		0	0	0	0		-590	-109	0	0		0	0	0	0		0	0	0	0		0	0	0	0		0	0	0	0		0
non-human	804	Non-Human Polysaccharides	Manb3 - 10	0	0	0	0		-69	0	0	0		0	0	0	0		0	0	0	0		-613.5	-109	0	0		0	0	0	0		0	0	0	0		0	0	0	0		0	0	0	0		0
non-human	805	Non-Human Polysaccharides	4-Me-GlcAa1-2Xylb1 - 25	0	0	0	0		-78.5	0	0	0		0	0	0	0		0	0	0	0		-585	-127.5	0	0		0	0	0	0		0	0	0	0		0	0	0	0		0	0	0	0		0
non-human	806	Non-Human Polysaccharides	Ara7 - 17	0	0	0	0		-58	0	0	0		0	0	0	0		0	0	0	0		-664.5	-116.5	0	0		0	0	0	0		0	0	0	0		0	0	0	0		0	0	0	0		0
non-human	807	Non-Human Polysaccharides	Manb5 - 12	0	0	0	0		-58	0	0	0		0	0	0	0		0	0	0	0		-545	-95	0	0		0	0	0	0		0	0	0	0		0	0	0	0		15	0	0	0		0
non-human-Glc	809	Non-Human Polysaccharides	Glca1-6Glca1-6Glca1-6Glca1-6Glca1-6Glca -09	0	0	0	0		-58	0	0	0		0	0	0	0		0	0	0	0		-630.5	-124	0	0		0	0	0	0		0	0	0	0		0	0	0	0		0	0	0	0		0
non-human-Xyl	810	Non-Human Polysaccharides	Xylb5 - 17	0	0	0	0		-54.5	0	0	0		0	0	0	0		0	0	0	0		-529	-98.5	0	0		0	0	0	0		0	0	0	0		0	0	0	0		0	0	0	0		36042.5
Lewis	812	Sia-Lewis	3'Neu5Ac-LeX (Sialyl LeX) - HSA	0	0	0	0		-61.5	0	0	0		0	0	0	0		0	0	0	0		-566.5	-123.5	0	0		0	0	0	0		0	0	0	0		0	0	0	0		0	0	0	0		0
non-human	813	Non-Human Polysaccharides	Gala1-4Gala1-4Galb1-06	0	0	0	0		-47	0	0	0		0	0	0	0		0	0	0	0		-438.5	-112.5	0	0		0	0	0	0		0	0	0	0		0	0	0	0		0	0	0	0		0
glycolipid	814	Sia-glycolipid	GM2 analog-06	0	0	0	0		-87	0	0	0		0	0	0	0		0	0	0	0		-630	-142	0	0		0	0	0	0		0	0	0	0		0	0	0	0		0	0	0	0		0
glycolipid	815	glycolipid	Gal-GalNAc-aGM1-06	0	0	0	0		-73	0	0	0		0	0	0	0		0	0	0	0		-270.5	-91.5	0	0		0	0	0	0		0	0	0	0		0	0	0	0		0	0	0	0		0
non-human	816	Non-Human Polysaccharides	Gala1-4Gala1-4Galb1-15	0	0	0	0		-51	0	0	0		0	0	0	0		0	0	0	0		-548	-120	0	0		0	0	0	0		0	0	0	0		0	0	0	0		0	0	0	0		0
GAG	817	GAG-hya	Hya 3-04	0	0	0	0		42281	34210	7384	502		0	0	0	0		0	0	0	0		-221	-121	0	0		3417	360	0	0		0	0	0	0		0	0	0	0		0	0	0	0		0
glycolipid-neutral	818	glycolipid	iGb5 type 1-06	0	0	0	0		-64.5	0	0	0		0	0	0	0		0	0	0	0		-13	-56	0	0		0	0	0	0		0	0	0	0		0	0	0	0		0	0	0	0		0
GAG	819	GAG-hya	Hya 4-04	0	0	0	0		-51	0	0	0		0	0	0	0		0	0	0	0		-493.5	-124	0	0		0	0	0	0		0	0	0	0		39880.5	36800.5	29270.5	42635.5		0	0	0	0		0
GAG	820	GAG-hya	Hya 3-14	0	0	0	0		44489.5	49440	24923	5933		0	0	0	0		0	0	0	0		-562.5	-146	0	0		40050.5	17434	2640.5	215		0	0	0	0		0	0	0	0		0	0	0	0		0
glycolipid-neutral	821	glycolipid	iGb5 type 1-13	0	0	0	0		-83.5	0	0	0		0	0	0	0		0	0	0	0		-662	-126	0	0		0	0	0	0		0	0	0	0		0	0	0	0		0	0	0	0		0
Blood Group H	822	Blood Group	isoglobo-H analogue type 1-05	0	0	0	0		-54.5	0	0	0		0	0	0	0		0	0	0	0		-552	-124	0	0		0	0	0	0		0	0	0	0		102	91	0	0		0	0	0	0		0
non-human-Glc	823	Non-Human Polysaccharides	laminaritriose-04	0	0	0	0		-74.5	0	0	0		0	0	0	0		0	0	0	0		157	-44.5	0	0		0	0	0	0		0	0	0	0		0	0	0	0		0	0	0	0		0
non-human-Glc	824	Non-Human Polysaccharides	sophoropentaose-04	0	0	0	0		-51	0	0	0		0	0	0	0		0	0	0	0		-244.5	-109	0	0		0	0	0	0		0	0	0	0		0	0	0	0		0	0	0	0		89
Blood Group H	825	Blood Group	isoglobo-H analogue type 2-07	0	0	0	0		-58	0	0	0		0	0	0	0		0	0	0	0		-538.5	-124	0	0		0	0	0	0		0	0	0	0		0	0	0	0		0	0	0	0		0
non-human-Glc	826	Non-Human Polysaccharides	laminaripentaose-	0	0	0	0		-65	0	0	0		0	0	0	0		0	0	0	0		-444	-109	0	0		0	0	0	0		0	0	0	0		0	0	0	0		0	0	0	0		0
N-linked	827	PolyMannose N-linked	S2G2-GlcNAc2-Asn	0	0	0	0		-47	0	0	0		0	0	0	0		0	0	0	0		-456.5	-116	0	0		0	0	0	0		0	0	0	0		0	0	0	0		0	0	0	0		0
N-linked	828	PolyMannose N-linked	G2-GlcNAc2-Asn	0	0	0	0		-73	0	0	0		0	0	0	0		0	0	0	0		-526	-178.5	0	0		0	0	0	0		0	0	0	0		0	0	0	0		0	0	0	0		0
N-linked	829	PolyMannose N-linked	G0-GlcNAc2-Asn	0	0	0	0		-65	0	0	0		0	0	0	0		0	0	0	0		-379.5	-105.5	0	0		0	0	0	0		0	0	0	0		398	0	0	0		0	0	0	0		0
N-linked	830	PolyMannose N-linked	Man9-GlcNAc2-Asn	0	0	0	0		-51	0	0	0		0	0	0	0		0	0	0	0		-417	-112.5	0	0		0	0	0	0		0	0	0	0		0	0	0	0		0	0	0	0		0
N-linked	831	PolyMannose N-linked	Man5-GlcNAc2-Asn	0	0	0	0		-73	0	0	0		0	0	0	0		0	0	0	0		-503	-168	0	0		0	0	0	0		0	0	0	0		0	0	0	0		0	0	0	0		0
Lewis	833	Lewis	LeB-08	0	0	0	0		-51	0	0	0		0	0	0	0		0	0	0	0		-402.5	-112.5	0	0		0	0	0	0		0	0	0	0		0	0	0	0		37623	29286.5	4097	625		0
carb-Sia	834	Sia-Lewis	sialyl LeC-04	0	0	0	0		-78.5	0	0	0		0	0	0	0		0	0	0	0		-305.5	-132	0	0		0	0	0	0		0	0	0	0		0	0	0	0		0	0	0	0		0
non-human	835	Non-Human Polysaccharides	Mannuronic acid dp3	0	0	0	0		-73	0	0	0		0	0	0	0		0	0	0	0		258	-80.5	0	0		0	0	0	0		0	0	0	0		0	0	0	0		0	0	0	0		0
non-human-Glc	836	Non-Human Polysaccharides	sophorotetraose-18	0	0	0	0		-51	0	0	0		0	0	0	0		0	0	0	0		-399	-105.5	0	0		0	0	0	0		0	0	0	0		0	0	0	0		0	0	0	0		6571
non-human-Glc	837	Non-Human Polysaccharides	sophorotriose-05	0	0	0	0		-76.5	0	0	0		0	0	0	0		0	0	0	0		-546	-135	0	0		0	0	0	0		0	0	0	0		0	0	0	0		0	0	0	0		376
non-human	838	Non-Human Polysaccharides	Mannuronic acid dp9	0	0	0	0		-80	0	0	0		0	0	0	0		0	0	0	0		-409	-120	0	0		0	0	0	0		0	0	0	0		0	0	0	0		0	0	0	0		0
non-human-Glc	839	Non-Human Polysaccharides	sophorotetraose-04	0	0	0	0		-51	0	0	0		0	0	0	0		0	0	0	0		-51.5	-77	0	0		0	0	0	0		0	0	0	0		0	0	0	0		0	0	0	0		376
Lewis	840	Lewis	LeY (CF3)-NPr - 12	0	0	0	0		-65	0	0	0		0	0	0	0		0	0	0	0		-384.5	-109	0	0		0	0	0	0		0	0	0	0		0	0	0	0		36915	37515	20400	7856		0
glycolipid-neutral	841	glycolipid	Lac-NOEt -12	0	0	0	0		-80	0	0	0		0	0	0	0		0	0	0	0		-530	-131	0	0		0	0	0	0		0	0	0	0		0	0	0	0		0	0	0	0		0
Lewis	842	Lewis	LeY (CF3)-NOEt - 12	0	0	0	0		-47	0	0	0		0	0	0	0		0	0	0	0		-455	-120	0	0		0	0	0	0		0	0	0	0		0	0	0	0		37191.5	41141.5	24244	12967.5		0
non-human-Glc	843	Non-Human Polysaccharides	laminariseptaose-05	0	0	0	0		-61.5	0	0	0		0	0	0	0		0	0	0	0		-162.5	-55	0	0		0	0	0	0		0	0	0	0		1823.5	100.5	0	0		0	0	0	0		18
Lewis	844	Lewis	LeY (CF3, CF3)-NOEt - 8	0	0	0	0		32.5	0	0	0		25	0	0	0		0	0	0	0		1856.5	373	69	0		0	0	0	0		0	0	0	0		0	0	0	0		39131	45827	19391.5	10515		0
glycolipid-neutral	845	glycolipid	Lac-BCN-BSA 06	0	0	0	0		-58	0	0	0		0	0	0	0		0	0	0	0		-241	-98.5	0	0		0	0	0	0		0	0	0	0		0	0	0	0		0	0	0	0		0
glycolipid-neutral	847	glycolipid	Lac-DBCO-BSA 06	0	0	0	0		-87	0	0	0		0	0	0	0		0	0	0	0		-329	-121	0	0		0	0	0	0		0	0	0	0		0	0	0	0		0	-10.5	0	0		0
i antigen	849	Lewis/HMO	pLNnH-06	0	0	0	0		-51	0	0	0		0	0	0	0		0	0	0	0		-464.5	-105.5	0	206.5		0	0	0	0		0	0	0	0		0	0	0	0		0	0	0	0		0
peptide	850	y-Peptides	Abeta1-15	0	0	0	0		-25.5	0	0	0		17.5	0	0	0		0	0	0	0		2805.5	539	140	0		0	0	0	0		0	0	0	0		0	0	0	0		0	0	0	0		5.5
non-human-Glc	851	Non-Human Polysaccharides	nigerotetraose-03	0	0	0	0		-65	0	0	0		0	0	0	0		0	0	0	0		-190	-112.5	0	0		0	0	0	0		0	0	0	0		0	0	0	0		0	0	0	0		0
peptide-GalNAc Tyr	852	y-glycopeptides	Abeta1-15 GalNAc-Tyr)	0	0	0	0		-47	0	0	0		5.5	0	0	0		0	0	0	0		1644.5	346	80	0		0	0	0	0		151.5	0	0	0		0	0	0	0		0	0	0	0		0
non-human-Glc	853	Non-Human Polysaccharides	dePol-Pustulan-01	0	0	0	0		-80	0	0	0		0	0	0	0		0	0	0	0		-478.5	-146	0	0		0	0	0	0		0	0	0	0		0	0	0	0		0	0	0	0		0
non-human-Glc	854	Non-Human Polysaccharides	laminarioctaose-06	0	0	0	0		-7.5	0	0	0		0	0	0	0		0	0	0	0		894	130	5.5	0		0	0	0	0		0	0	0	0		551.5	2	0	0		0	0	0	0		47
non-human-Glc	855	Non-Human Polysaccharides	nigerobiose-04	0	0	0	0		-47	0	0	0		0	0	0	0		0	0	0	0		162.5	-25	0	0		0	0	0	0		0	0	0	0		0	0	0	0		0	0	0	0		0
non-human-Glc	856	Non-Human Polysaccharides	laminaritetraose--04	0	0	0	0		-5.5	0	0	0		10.5	0	0	0		0	0	0	0		2551.5	498.5	102	0		3.5	0	0	0		0	0	0	0		34.5	0	0	0		0	0	0	0		9
non-human-Glc	857	Non-Human Polysaccharides	nigeropentaose-03	0	0	0	0		51	0	0	0		40	0	0	0		0	0	0	0		2754	748	107.5	0		16	0	0	0		0	0	0	0		0	0	0	0		29	0	0	0		0
i antigen	858	Lewis/HMO	pLNnH-12	0	0	0	0		-51	0	0	0		0	0	0	0		0	0	0	0		-588	-116	0	0		0	0	0	0		0	0	0	0		0	0	0	0		0	0	0	0		0
non-human-Glc	859	Non-Human Polysaccharides	nigerotriose-3.5	0	0	0	0		-69	0	0	0		0	0	0	0		0	0	0	0		11	-62	0	0		0	0	0	0		0	0	0	0		0	0	0	0		0	0	0	0		0
non-human	860	Non-Human Polysaccharides	Galacturonan dp3	0	0	0	0		-51	0	0	0		0	0	0	0		0	0	0	0		-146.5	-69.5	0	0		0	0	0	0		0	0	0	0		0	0	0	0		0	0	0	0		0
glycolipid	861	Sia-glycolipid	sialyl iGb5 type 2	0	0	0	0		-69	0	0	0		0	0	0	0		0	0	0	0		-650	-175	0	0		0	0	0	0		0	0	0	0		0	0	0	0		0	0	0	0		0
glycolipid	862	Sia-glycolipid	sialyl SSEA4 analogue type 1	0	0	0	0		-73	0	0	0		0	0	0	0		0	0	0	0		-653.5	-109	0	0		0	0	0	0		0	0	0	0		0	0	0	0		0	0	0	0		0
glycolipid	863	Sia-glycolipid	SSEA-4 type 1 analog	0	0	0	0		-54.5	0	0	0		0	0	0	0		0	0	0	0		-201	-66	0	0		0	0	0	0		0	0	0	0		0	0	0	0		0	0	0	0		0
y-glycoprotein	864	y-glycoproteins	MUC5AC-commercial	0	0	0	0		259.5	39.5	0	0		58	0	0	0		0	0	0	0		2699	1011	266.5	32.5		95	0	0	0		0	0	0	0		80	0	0	0		186	3.5	0	0		0
y-glycoprotein	865	y-glycoproteins	MUC5AC-isolated	0	0	0	0		65	0	0	0		0	0	0	0		0	0	0	0		824.5	272.5	12.5	0		10.5	0	0	0		0	0	0	0		0	0	0	0		0	0	0	0		0
y-glycoprotein	866	y-glycoproteins	SARS-CoV2 Nucleocapsid	0	0	0	0		14.5	0	0	0		170	0	0	0		0	0	0	0		762.5	223	56.5	0		54.5	0	0	0		21.5	0	0	0		0	0	0	0		0	0	0	0		40
y-glycoprotein	867	y-glycoproteins	SARS-CoV2 Spike S1 (RBD)	0	0	0	0		336	98.5	0	0		0	0	0	0		0	0	0	0		762	215.5	36	0		0	0	0	0		0	0	0	0		27	0	0	0		38	136.5	0	0		0
y-glycoprotein	868	y-glycoproteins	SARS-CoV2 Spike S1 (Full Length)	0	0	0	0		14.5	0	0	0		0	0	0	0		0	0	0	0		316.5	64.5	0	0		0	0	0	0		0	0	0	0		0	0	0	0		0	0	0	0		0
y-glycoprotein	869	y-glycoproteins	SARS-CoV2 Spike S2 (Full Length)	0	0	0	0		-30	0	0	0		0	0	0	0		0	0	0	0		-148	-40.5	0	0		0	0	0	0		0	0	0	0		0	0	0	0		10.5	0	0	0		0
Lewis	874	Lewis	LeY (CF3)-NOEt-repeat	0	0	0	0		-60	0	0	0		0	0	0	0		0	0	0	0		-277.5	-71	0	0		0	0	0	0		0	0	0	0		0	0	0	0		37700.5	42377.5	21804.5	9593.5		0
Lewis	875	Lewis	LeY (CF3,CF3)-NOEt-08-repeat	0	0	0	0		-36.5	0	0	0		0	0	0	0		0	0	0	0		321.5	64.5	0	0		0	0	0	0		0	0	0	0		0	0	0	0		37141	42922	24470.5	17894		0
Lewis	876	Lewis	LeY (CF3, CF3)-NOEt - 15	0	0	0	0		-65	0	0	0		0	0	0	0		0	0	0	0		-221.5	-69.5	0	0		0	0	0	0		0	0	0	0		0	0	0	0		36832.5	46489	26347	22439.5		0
carb-Man	877	Mono/Disaccharides	Man-a - 20-repeat	0	0	0	0		-87	0	0	0		0	0	0	0		0	0	0	0		73	18	14	0		0	0	0	0		0	0	0	0		0	0	0	0		0	-14	0	0		0
glycolipid	878	Sia-glycolipid	GD2 tetra (Gc/Gc) - 04-repeat	0	0	0	0		-50.5	0	0	0		0	0	0	0		0	0	0	0		-522.5	-112.5	0	0		0	0	0	0		0	0	0	0		0	0	0	0		0	0	0	0		0
carb-Sia	879	Sia-LacNac	6'Neu5Gc-LacNAc-Sp - 05-repeat	0	0	0	0		-50.5	0	0	0		0	0	0	0		0	0	0	0		-296.5	-78.5	0	0		0	0	0	0		0	0	0	0		0	0	0	0		816.5	529.5	69	0		0
z-control	230	z-control	6'Neu5Gc-LacNAc-Sp - 05	1745	1836	1847	1780		1818	2045	2415.5	1602.5		1677	1728.5	1989.5	1432.5		1471	1739	1845	1662.5		1780	2253.5	2487	2583.5		1635	1730.5	1911	1207.5		1589.5	1743	1845.5	1659		1758.5	1778	1916.5	1582.5		1611.5	2105	2112	1716		1800
z-control	1	z-control	Alexa Fluoro 647	436	515	447.5	463.5		383.5	511.5	460	380		599	619.5	568	628		467	458.5	491.5	513		1208	928.5	655.5	694		531	533	518.5	610		533	478.5	471	548		569.5	496.5	419.5	376		471	493	416	418		460
z-control	808	z-control	Alexa Fluoro 647 end	854.5	902.5	1012	851		734.5	982.5	716	707		774	792.5	769	668.5		714.5	745	694	748.5		899.5	1084	1023	1094		756	796.5	666.5	555		763	902.5	741	785		756	816.5	582.5	829		957	948	642.5	1026.5		584
z-control	848	z-control	BCN-BSA	0	0	0	0		-58	0	0	0		0	0	0	0		0	0	0	0		-416.5	-131	0	0		0	0	0	0		0	0	0	0		0	0	0	0		0	0	0	0		0
z-control	634	z-control	Biotin-BSA-03	0	0	0	0		-102	0	0	0		0	0	0	0		0	0	0	0		-555.5	-142.5	0	0		0	0	0	0		0	0	0	0		0	0	0	0		0	0	0	0		0
z-control	2	z-control	BSA	0	0	0	0		-76.5	0	0	0		0	0	0	0		0	0	0	0		208.5	73	11	0		0	0	0	0		0	0	0	0		0	0	0	0		0	0	0	0		0
z-control	245	z-control	BSA - C5 (Alkyne) - 10	0	0	0	0		-47.5	0	0	0		38	0	0	0		0	0	0	0		2781	303.5	219	0		0	0	0	0		0	0	0	0		0	0	0	0		0	0	0	0		0
z-control	332	z-control	BSA - C5 (Alkyne) - 23	0	0	0	0		-116	0	0	0		0	0	0	0		0	0	0	0		1226.5	202.5	58	0		0	0	0	0		0	0	0	0		-7	0	0	0		0	0	0	0		0
z-control	670	z-control	BSA (ozonyzed)	0	0	0	0		-102	0	0	0		0	0	0	0		0	0	0	0		-175	-80.5	0	0		0	0	0	0		0	0	0	0		0	0	0	0		0	0	0	0		0
z-control	870	z-control	BSA Blank 6	0	0	0	0		-47	0	0	0		0	0	0	0		0	0	0	0		-556	-160.5	0	0		0	0	0	0		0	0	0	0		0	0	0	0		0	0	0	0		0
y-glycoprotein	359	z-control	CEA	592	770.5	683	726.5		720	973.5	849	601		710.5	692	902.5	463.5		590	674	728.5	809		385.5	612.5	809.5	853		864	811	929.5	504		584.5	721.5	677.5	816.5		822	745.5	785.5	701.5		769	676	725.5	747		441.5
z-control	873	z-control	Cy3	10404.5	10124	10373.5	9548		10246.5	12156	9625	11783		12201.5	12951	12304	9482		10989.5	11395.5	11976.5	12709		8807	9276.5	8612	9707		12040.5	12735	10304.5	9820		12311.5	11211	12404	13106		11651.5	13010.5	9027	13290.5		10969.5	13300	7984	12364		8499.5
z-control	872	z-control	Cy3	10229.5	11092	9075	9604.5		10217	11218.5	9674	11832.5		11631.5	12939	11324.5	9836.5		10410.5	10407	11896	11114		8697	9260	8154	8844.5		11052	12515.5	9537.5	8786		11547.5	10047	12057	10831		10982.5	12689	7713.5	11633.5		9230	11753.5	6781	11733.5		7806
z-control	4	z-control	Cy3	9579	9694.5	9842.5	9930		9510.5	10471	10723	7859.5		11178	10660.5	10189.5	12397		10500	10164	10467.5	11465		9794	8432.5	8893.5	9575.5		11039	11342.5	11109	10569.5		10668.5	9886	10098	10928		10930	10794.5	9513	8172		10302.5	10389	9011	8572		4069.5
z-control	871	z-control	Cy3	9953.5	11796	9742	10747		10828	12230.5	10120	12263		12079	14136.5	12038.5	10938.5		11059	10907.5	12044	11797.5		8828.5	9373.5	8455	9277.5		11629.5	14056	9551.5	8566.5		11717	9674	11382.5	11145		10745	12481	7786.5	10858		10206	11620.5	7082.5	10918.5		8071
z-control	846	z-control	DBCO-BSA	0	0	0	0		-47	0	0	0		0	0	0	0		0	0	0	0		-299.5	-98.5	0	0		0	0	0	0		0	0	0	0		0	0	0	0		0	0	0	0		0
y-other	481	z-control	DNP-BSA	0	0	0	0		-47.5	0	0	0		17.5	0	0	0		0	0	0	0		8391.5	2122	549.5	83.5		10.5	0	0	0		0	0	0	0		42	0	0	0		0	0	0	0		0
y-other	401	z-control	dsDNA	0	0	0	0		237	95	0	0		118	2	0	0		0	0	0	0		2838.5	39.5	361	25		164	10.5	0	0		0	0	0	0		65	0	0	0		51	0	0	0		0
z-control	29	z-control	HSA	0	0	0	0		-91	0	0	0		0	0	0	0		0	0	0	0		92	14.5	0	0		0	0	0	0		0	0	0	0		0	0	0	0		0	-21	0	0		0
z-control	689	z-control	HSA (ozonyzed)	0	0	0	0		-105.5	0	0	0		0	0	0	0		0	0	0	0		4	-36.5	0	0		0	0	0	0		0	0	0	0		-10.5	0	0	0		0	0	0	0		0
z-control	93	z-control	HSA (recomb)	0	0	0	0		-65	0	0	0		0	0	0	0		0	0	0	0		6	5.5	0	0		0	0	0	0		0	0	0	0		0	0	0	0		0	0	0	0		0
z-control	399	z-control	human IgA	1004.5	615.5	369	211		446	394.5	371	178.5		2512.5	1182	898.5	244.5		1951	1066.5	683	438		-182.5	278	299.5	335.5		2037.5	1152.5	730	215		1885.5	1304.5	893.5	529.5		1194.5	642.5	405	248		679.5	467.5	401.5	252		756
z-control	400	z-control	human IgG	17908	17740	18329.5	19380.5		19107.5	20584	23559.5	14298		19329	19545	23915.5	14478.5		16934.5	18291.5	18809	17659.5		18054	19893.5	21736	22937.5		19105	19296.5	21663.5	12807		15518.5	18277	18694	15975		18928.5	19397.5	19949	18536		18968.5	20657.5	22264	19444		21006
z-control	624	z-control	Human IgG1	1997	2620.5	2717	2335		2052.5	1675.5	2061	1410.5		2254.5	2046	2320	1408.5		1290	1332	1597	1494		4556	5423.5	6758	5529.5		1560	1487	1655.5	909.5		1379.5	1286.5	1856	1449		1699.5	1467.5	1398	1231		1834.5	1688	1465	1377		6827
z-control	630	z-control	Human IgG2	8645	7675	8590.5	8479		9921	7918.5	7984	7934.5		9517.5	8480.5	10343	6627.5		7077.5	6399	7916.5	6878		12706	10394.5	13908.5	11072.5		7878	7535.5	8241.5	5776		7429.5	6386.5	8347.5	7081		7944	6973	6348	6703		7945	7700.5	7867	10400		14533.5
z-control	633	z-control	Human IgG3	4542	3819	4670.5	3999.5		4822.5	3797.5	4223	3053		4786.5	3908.5	5273.5	2978.5		3851.5	3030	4000.5	3241.5		9550	8448.5	11090.5	7813.5		3844.5	3596	4133.5	2373.5		4734.5	3290.5	4418.5	3411.5		3890.5	3331	3362	3187		4634.5	3837.5	4424	4816.5		8272.5
z-control	627	z-control	Human IgG4	15456	15180	17631.5	17175.5		15579	13318	18315.5	15601		16866.5	16770	20555	14146		14592	14765	16806.5	15736		18254.5	19943	20683	20390.5		15783	15403	17960.5	11487		14842.5	14228	17259.5	15477.5		16171.5	15618.5	14390.5	15432		17487.5	18473	15832.5	17528		17023.5
z-control	398	z-control	human IgM	663	412.5	244.5	218.5		287	295.5	244	149		1820	1163.5	758	207.5		1306.5	1010	595.5	324.5		-314	248	255	284.5		1730	1105	712.5	219		1209.5	1242.5	683	332		1090.5	738	348.5	250		547.5	445	222	211		1167.5
z-control	404	z-control	mouse IgG	0	0	0	0		-95	0	0	0		0	0	0	0		0	0	0	0		-422	27	0	0		0	0	0	0		0	0	0	0		0	0	0	0		0	0	0	0		0
z-control	403	z-control	mouse IgM	1061	866.5	1096	955.5		1022	965	1374	687		1078	917	1236.5	624.5		837	802	972	732.5		-9	725.5	848	1010		972.5	853	1129	540		827.5	880.5	966.5	705		958	825.5	975.5	752.5		1092.5	935.5	974	783.5		2276.5
z-control	405	z-control	No Data (BSA for carry over)	0	0	0	0		-83.5	0	0	0		0	0	0	0		0	0	0	0		-561	-36	0	0		0	0	0	0		0	0	0	0		0	0	0	0		0	0	0	0		0
z-control	636	z-control	No Data (BSA for carry over)	575.5	339.5	694	420		594	339.5	518.5	241		577	295.5	604.5	204		460	246.5	511	233.5		-59	72.5	264.5	134.5		502	266.5	500	160		471	251.5	524	233		480	233.5	357.5	217		465.5	228	390.5	295.5		427
z-control	407	z-control	No Data (BSA for carry over)	0	0	0	0		-87	0	0	0		0	0	0	0		0	0	0	0		268.5	25	0	0		0	0	0	0		0	0	0	0		0	0	0	0		0	0	0	0		0
z-control	7	z-control	No Data (BSA for carry over)	25	0	10.5	0		-40.5	0	14	0		10.5	0	0	0		3.5	0	0	0		-5.5	-9	7	0		25	0	0	0		7	0	0	0		3.5	0	0	0		0	0	0	0		7
z-control	373	z-control	No Data (BSA for carry over)	0	0	0	0		-124	0	0	0		0	0	0	0		0	0	0	0		-806	-131	0	0		0	0	0	0		0	0	0	0		-21	0	0	0		0	0	0	0		0
z-control	406	z-control	No Data (BSA for carry over)	0	29	0	25		-120	39.5	0	10.5		0	7	0	0		0	0	0	0		-747	0	18	83.5		0	0	0	0		0	0	0	0		-17.5	0	0	0		0	0	0	0		0
z-control	637	z-control	No Data (BSA for carry over)	0	0	0	0		-105.5	0	0	0		0	0	0	0		0	0	0	0		-685	-153	0	0		0	0	0	0		0	0	0	0		0	0	0	0		0	0	0	0		0
z-control	685	z-control	No Data (BSA for carry over)	0	0	0	0		-105.5	0	0	0		0	0	0	0		0	0	0	0		-544.5	-164	0	0		0	0	0	0		0	0	0	0		0	0	0	0		0	0	0	0		0
z-control	811	z-control	No Data (BSA for carry over)	0	0	0	0		-87	0	0	0		0	0	0	0		0	0	0	0		-557	-138	0	0		0	0	0	0		0	0	0	0		0	0	0	0		0	0	0	0		0
z-control	191	z-control	PEG-linker - 06	0	0	0	0		-87	0	0	0		0	0	0	0		0	0	0	0		77.5	40.5	0	0		0	0	0	0		0	0	0	0		0	0	0	0		-3.5	0	0	0		0
z-control	402	z-control	rabbit IgG	0	0	0	0		-76.5	0	0	0		0	0	0	0		0	0	0	0		-359.5	-25.5	0	0		0	0	0	0		0	0	0	0		0	0	0	0		0	0	0	0		0
z-control	260	z-control	Triazole linker from Xuefei - 43	0	0	0	0		-120	0	0	0		0	0	0	0		0	0	0	0		4053	978	240.5	25		0	0	0	0		0	0	0	0		0	0	0	0		0	0	0	0		0
z-control	832	z-control	Triazole-(PEG)3	0	0	0	0		-65	0	0	0		0	0	0	0		0	0	0	0		287.5	0	0	0		0	0	0	0		0	0	0	0		0	0	0	0		0	0	0	0		0
z-control	776	z-control	XH Cys linker	0	0	0	0		-65	0	0	0		0	0	0	0		0	0	0	0		-676	-127.5	0	0		0	0	0	0		0	0	0	0		0	0	0	0		0	0	0	0		0
[truncated: 67 more columns]

## Sheet: 1 well Matrix Validation A738
ID			ADI-45474	ADI-47319	ADI-47213	ADI-47201	ADI-47289	ADI-47217	ADI-47073	ADI-45440	ADI-47180	ADI-47173	ADI-47119	ADI-47133	ADI-47114	ADI-45393	ADI-47198	ADI-47095		ADI-45404	ADI-45497	ADI-47063	ADI-47227		ADI-46714	ADI-45499		ADI-75423	ADI-45370
Plate			PL29832_S1	PL30934_S2	PL30935_S3	PL30934_S2	PL33726_S1	PL33726_S1	PL33726_S1	PL30934_S2	PL33726_S1	PL33726_S1	PL33726_S1	PL32943_S1	PL32942_S1	PL33458_S0	PL33726_S1	PL33458_S0		PL29832_S1	PL30935_S3	PL33726_S1	PL32943_S1		PL30933_S3	PL30935_S3		PL30933_S3	PL30934_S2
Well			A05	A11	B09	C05	C08	C11	D05	D07	E05	E09	E12	F01	F03	H04	H08	H10		B04	D08	D10	E03		E02	G05		D09	H04
CONCENTRATION UG/ML			10	10	10	10	10	10	10	10	10	10	10	10	10	10	10	10		10	10	10	10		10	10		10	10
Binding Target			GB4	Terminal GlcAb1-3GlcNAcb1-4	BgB	Heparan	Glcb	Terminal GlcAb1-3GlcNAcb1-4	Galb1-4Gal	Chito/ Cello/ Terminal GlcNAcb1-4GlcAb1-3	LeB	Xylose	LNT	GlcNAca	Chito	Manb	Glcb1-3Glcb	Chito		GA2di	LacNAc/poly glycan	Lactose	GD3/SLeC		Poly	Poly		Neu5Ac / GT	Heparan
Component			Gb4 tetra (P1 tetra)-Sp - 06	Hya9 - 03	BG-B (Dextra) - 13	Hep-NAc-Hexa-05	Glc-b-23	Hya9 - 03	Galb1-4Gal	Hya6-04	DFLNHc- LacNAc/LeB - 08	X3Glc3 - 15	LNT - 17-HSA	GlcNAca1-4Galb - 20	Chitotriose	Manb4 - 14	Glcb1-3Glcb- 26	Chitotriose		GA2di - 37	LacNAc (trimeric) - 08	Lac - 33	GD3(9-OAc)-b-propyl-03 (repeat)						Hep-NAc-Hexa-05
IgG/IgM/LLPC			LLPC	IgG	IgM	IgG	IgG	IgG	IgG	IgG	IgG	IgG	IgG	LLPC	LLPC	IgM	IgG	LLPC		LLPC	IgM	IgG	LLPC		IgM	IgM		LLPC	IgG
Array version =			A738	A738	A738	A738	A738	A738	A738	A738	A738	A738	A738	A738	A738	A738	A738	A738		A738	A738	A738	A738		A738	A738		A738	A738
Classification			Hit	Hit	Hit	Hit	Hit	Hit	Hit	Hit	Hit	Hit	Hit	Hit	Hit	Hit	Hit	Hit		Weak Hit	Weak Hit	Weak Hit	Weak Hit		Polyreactive	Polyreactive		False Positive	False Positive
Batch =			C	C	C	C	C	C	C	C	C	C	C	C	C	C	C	C		C	C	C	C		C	C		C	C
Family	NAME	A738	A05	A11	B09	C05	C08	C11	D05	D07	E05	E09	E12	F01	F03	H04-MAN	H08	H10		B04	D08	D10	E03		E02	G05		D09	H04
carb-Glc	Maltose - 23	3	126	-21	-16	-15	2.5	2.5	2.5	0	2.5	2.5	5	7.5	7.5	151	0	231		0	37.5	5	5		1599	13		301.5	0
carb-Glc	Glc-b - 23	4	165	27	24	32	65502.5	7.5	25	1414	7.5	17.5	10	40	5	276	25	212.5		37.5	158.5	32.5	17.5		77	35.5		325.5	34
carb-GalNAc	GalNAc-a - 22	5				-1.5		2.5		0		2.5					0	152			174.5	15	5			-31
carb-Glc	Glc-a - 22	6	98.5	-21	-13	-7.5	6.5	2.5	0	11.5	0	0	5	2.5	-2.5	150	0	158.5		0	58.5	0	5		116	32		214.5	0
carb-Man	Man-a - 20	7	138.5	4	17.5	32.5	17.5	6.5	15	0	2.5	10	7.5	29	7.5	274	16.5	217		17.5	679	22.5	12.5		55	24.5		345	21.5
carb-GlcNAc	GlcNAc-b -21	8				8.5		-1		3927.5		4					4	2220.5			151.5	12.5	0			-29.5
carb-GalNAc	GalNAc-b - 21	9	2017.5	-23.5	-18	-5	2.5	1.5	2.5	0	0	0	0	2.5	2.5	133.5	0	136.5		0	8	6.5	2.5		73	-38.5		272	0
non-human	Fuc-b - 22	10	141.5	-6	-6	10.5	9	6.5	15	643	5	7.5	4	22.5	7.5	231	17.5	319.5		12.5	455.5	19	11.5		62.5	50		304.5	19
carb-Fuc	Fuc-a - 22	11				-15		0		18408		5					2.5	160.5			467	17.5	2.5			-19.5
non-human	Rha-a - 18	12	121	1.5	-5	-5	2.5	10	2.5	3.5	7.5	2.5	2.5	2.5	1.5	154	2.5	166		0	159	6.5	7.5		91	-31		416.5	5
non-human	Rha-b - 21	13	136	29.5	257	21	2.5	10	162.5	0	10	12.5	12.5	15	7.5	221.5	17.5	322		10	439.5	29	18		65	52.5		588.5	21.5
carb-Gal	Gal-a- 24	14				-13.5		5		0		2.5					0	191			329.5	17.5	5			30
carb-Gal	Gal-b- 21	15	126	-3.5	-2.5	8	7.5	0	3.5	0	0	2.5	0	5	0	142.5	0	177		0	121	7.5	5		88.5	1.5		438	2.5
peptide-Tn	Ac-Tn(Thr)-G - 21	16	137.5	-29.5	-24	-15	7.5	6.5	2.5	0	2.5	11.5	5	17.5	5	251	2.5	282		7.5	123.5	21.5	12.5		40	-8.5		397.5	2.5
carb-GalNAc	GalNAca1-6Galb - 22	17	-5	-17.5	2.5	-11	5	12.5	-4	-3.5	2.5	0	0	7.5	2.5	7.5	2.5	183		0	70.5	17.5	10		25	-46.5		-18.5	7.5
Blood Group A	Adi - 17	18	106	-27.5	0	-15	5	-2	2.5	-8.5	2.5	0	2.5	3	0	145	0	162		0	13	2.5	0		82	-31		328.5	5
carb-GlcNAc	GlcNAca1-4Galb - 20	19	137.5	-16	5.5	5	2.5	7.5	27.5	29.5	5	7.5	5	24241.5	10	242	10	320.5		7.5	133.5	17.5	15		45	-7.5		478.5	12.5
non-human-aGal	Bdi -23	20	106	-11	13	-5	2.5	2.5	2.5	-1.5	0	0	0	2.5	0	83.5	-1	189		2.5	224.5	17.5	0		50	-25		434.5	-2.5
carb-type 2	LacNAc - 22	21	140	-10	-7.5	-12.5	5	4	-2.5	-7	0	5	7.5	0	0	161	0	203.5		0	35	5	5		30	-36		408.5	0
glycolipid-neutral	GA1di -11	22	178	25	10.5	23.5	15	20	32.5	3.5	20	20	30	41.5	17.5	247.5	17.5	358		35	254.5	45	32.5		83.5	36.5		628.5	30
glycolipid-neutral	Lac - 33	23	60.5	-41	-5	-25.5	0	2.5	7.5	-7	2.5	-1	4	0	0	60	2.5	158.5		0	17.5	3599	0		22.5	-45.5		192	-7.5
peptide-GlcNAca	Ac-S-Ser(GlcNAc-a)-S-G - 24	24	99	-26	-33.5	499	5	5	5	-3.5	0	0	2.5	2.5	2.5	122.5	0	236.5		0	-2.5	2.5	5		35	-65		294	1603.5
non-human	Galb1-6Man-a - 13 (Alexa)	25	107.5	29.5	1.5	31	12.5	15	10	0	5	5	5	11.5	7.5	224.5	5	281		10	6892.5	40	14		79.5	83		465.5	15
carb-Man	Mana1-6Man-a - 15	26	117.5	2.5	-20.5	-8.5	2.5	7.5	2.5	-3.5	0	5	-1	0	2.5	79.5	1.5	194		0	668.5	12.5	4		102.5	-5		494	-2.5
peptide-F1a	Ac-S-Thr(F1a)-S-G - 04	27	120	-7.5	-23	-10	2.5	2.5	2.5	-3.5	5	0	7.5	4	0	118.5	0	143.5		0	108	10	2.5		46	-62.5		208.5	-7.5
non-human	Cellobiose -13	28	113.5	25	0	-7.5	10	2.5	12.5	1937.5	6.5	22.5	7.5	26.5	11	203.5	10	338		10	2859	35	15		222	229		403	17.5
carb-Glc	Isomaltose - 13	30	98.5	-10	9	3	5	2.5	2.5	-3.5	0	5	0	5	0	139.5	0	126		0	86.5	12.5	2.5		61.5	-51		251.5	-2.5
glycolipid-neutral	Gala1-4Galb - 11	31	146	2140.5	2223.5	406	87.5	312.5	510.5	139	-6	37.5	5	171.5	-1	248.5	12.5	246		5	2451.5	30.5	443		49370.5	26473		567	145
carb-Man	ManT -26	32	72	-23.5	-21	-15.5	0	0	0	-1.5	0	5	0	0	-2.5	82.5	2.5	86		5	47.5	26.5	2.5		25	-32.5		72.5	-1
carb-Sia	3'Neu5Ac-LacNAc -19	33	133.5	-53.5	-44	-31.5	0	0	0	-1.5	0	0	0	12.5	2.5	127.5	5	152.5		0	18	5	969		637	14.5		360.5	-2.5
non-human	Ara5 - 20	34	132.5	-58.5	-46	-32.5	2.5	0	7.5	-7	0	6.5	0	5	2.5	177.5	0	175.5		5	-5	0	2.5		1.5	-63		179	-2.5
Blood Group A	2'F-A type 2-Sp - 13	35	15	-2.5	-4.5	-1	0	0	2.5	-7	0	-2.5	2.5	5	2.5	102.5	5	81		2.5	17.5	5	7.5		10.5	-1		112.5	5
Blood Group H	BG-H1-Lac- 20 (LNF I)	36	132.5	-68.5	-50	-50	0	-5	0	-7	0	0	2.5	0	0	91	0	83.5		2.5	-45.5	5	4		44	-70		145	-6
Lewis	LeA-Lac -18 (LNFP II)	37	166	-47.5	-31	-15	0	7.5	7.5	-1.5	3.5	6.5	0	5	0	216	5	196		5	10	0	4		22.5	-30		222	-2.5
Lewis	LeB-Lac - 09 (LNDFH I)	38	96	-45	-32	-25	0	0	2.5	-7	36.5	2.5	-1.5	0	-1	153.5	2.5	149.5		0	17.5	5	5		19	-62.5		238.5	-5
Lewis	LeY -08	39	151.5	-47.5	-23.5	-35	2.5	-5	-2.5	0	12.5	0	0	2.5	2.5	108.5	7.5	132.5		5	-27.5	5	2.5		25	-62.5		399	-5
Lewis	LeX-Lac (monomeric- LNFIII)	40	161	-12.5	-18	-17	5	-2.5	4	-3.5	2.5	2.5	2.5	10	0	206	5	157.5		7.5	9	2.5	2.5		12.5	-22.5		300.5	2.5
Lewis	3'Neu5Ac-LeX (Sialyl LeX) - 09	41	103.5	-25	-10	-10	0	0	0	-8	0	0	0	2.5	-2.5	200.5	0	184.5		2.5	75.5	7.5	96		40	-41		370.5	-5
glycolipid-neutral	Gb3- 13	42	198.5	115	120	102.5	56.5	57.5	75	8	81.5	65	70	123.5	67.5	203.5	62.5	179.5		130	93.5	42.5	81.5		100	33		370.5	165
non-human	Xylb4 - 22	43	164	-60.5	-32.5	-37.5	5	1.5	10	59	4	879.5	-2.5	7.5	4	211	2.5	181		7.5	-7.5	5	2.5		4	-88.5		330	-5
Blood Group A	BG-A -19	44	87.5	-37.5	-23	24	0	-2.5	0	-3.5	2.5	-1	0	0	1.5	169.5	0	136.5		0	77.5	2.5	2.5		50.5	-47.5		216	29
non-human	X3Glc3 - 15	45	130	-64.5	-51	-32.5	0	0	-1	282	0	1093	2.5	0	0	115	0	105		0	-31	0	2.5		-10	-88.5		390.5	-5
glycolipid	GM3 - 12	46	159	-27.5	-22.5	-22.5	7.5	5	5	-7	2.5	7.5	2.5	10	2.5	216	2.5	147.5		10	12.5	2.5	2941		554	-20		231	7.5
carb-Sia	6'Neu5Ac-Lac	47	98.5	-32.5	-18.5	-31	0	-2.5	5	-7	2.5	0	2.5	4	-2.5	156	-1	108.5		2.5	9	10	2103		1154.5	-22.5		82	-5
Lewis	3'Neu5Ac-LeA -12	48	166	0	-10	-5	0	5	2.5	-3.5	0	5	1.5	0	2.5	178.5	5	188.5		2.5	-5	1.5	313		1.5	-26		782.5	-3.5
Lewis	LeX (dimeric) -07	49	141	-55.5	-40	-37.5	1.5	0	0	-7	5	7.5	0	2.5	2.5	217	4	165.5		5	0	2.5	0		6.5	-67.5		267.5	-10
non-human	Manb4 - 14	50	67.5	-77	-51	-45	0	-2.5	2.5	-3.5	0	1.5	0	0	4	4610	2.5	121.5		2.5	4	2.5	0		2.5	-103.5		122.5	-15
non-human	G2M4 - 07	51	164	-43	-27	-32.5	1.5	-2.5	0	-7	0	5	2.5	0	-2.5	208	0	153.5		2.5	-22.5	0	2.5		0	-59		529	-7.5
carb-Glc	Glca1-6Glca1-4Glca1-4Glcb - 15	52	137.5	-20	-10.5	-32.5	5	5	2.5	0	0	4	0	2.5	2.5	263.5	0	246		10	30	5	2.5		17.5	-37.5		420.5	-6
glycolipid-neutral	LNT - 21	53	145	-47.5	-28	-26	-2.5	-2.5	-2.5	3.5	5	4	4233	0	-2.5	156	5	153		2.5	-7.5	2.5	2.5		-2.5	-41.5		445.5	-10
glycolipid	LSTa - 10	54	157.5	-53	-47	-29	2.5	-3.5	4	-7	0	2.5	5	-2.5	2.5	113.5	2.5	154.5		0	-32.5	2.5	7.5		5	-55.5		418	-10
glycolipid	LSTb - 11	55	123.5	-44.5	-28	-35	5	0	2.5	-3.5	2.5	5	754.5	5	5	194.5	-1	185		5	10	7.5	7.5		20	-48.5		267	-10
glycolipid	LSTc - 07	56	137.5	-47.5	-51	-27.5	-2.5	-2.5	2.5	-7	0	-2.5	0	0	0	116	2.5	142.5		2.5	23536	10	2.5		10	-70		343	-10
glycolipid-neutral	GA1 tri- 20	57	198.5	-47.5	-22.5	-27.5	0	0	2.5	0	5	2.5	12.5	2.5	2.5	159.5	0	159.5		0	-33.5	2.5	5		7.5	-57.5		628.5	-5
Blood Group A	BG-A3-14	58	113.5	-17.5	-5	10.5	5	1.5	5	-7	2.5	7.5	4	7.5	5	157	0	222		7.5	214.5	12.5	12.5		63	110		266.5	35
Blood Group B	BG-B4-High	59	85.5	-67	484	-27.5	0	1.5	2.5	-7	2.5	0	0	0	0	180	2.5	151		0	65	7.5	2.5		32.5	-70.5		225	-12.5
Blood Group A	BG-A3-04	60	139	-13.5	-20	-15	-2.5	0	2.5	-3.5	2.5	5	4	0	5	149.5	-2.5	134		2.5	172	5	5		50	-31		527.5	5
Blood Group B	BG-B4-06	61	150	-28.5	-6	-20	2.5	5	7.5	0	2.5	5	2.5	5	2.5	153.5	2.5	176.5		2.5	239	27.5	5		190.5	-46		531	0
Blood Group A	BG-A4-05	62	111	-46	-25	-20	2.5	0	0	0	2.5	-5	0	2.5	0	138.5	2.5	127.5		0	189.5	80	0		47.5	-71		434	2.5
Blood Group A	BG-A4-14	63	114	-62.5	-40.5	17	2.5	0	0	-7	0	1.5	1.5	7.5	0	110	0	120		0	-10	2.5	-2.5		60.5	-21		195.5	17.5
Blood Group B	BG-B2-03	64	133.5	-37.5	-1.5	-12.5	2.5	0	7.5	-3.5	2.5	2.5	2.5	0	1.5	168.5	2.5	191		5	218.5	15	2.5		50	-22.5		748.5	-5
Blood Group B	BG-B3-05	65	133.5	-55.5	5.5	-32.5	2.5	-5	4	-3.5	0	0	0	2.5	-2.5	173.5	0	134		0	167	22.5	2.5		49	-65		357.5	-6
Blood Group B	BG-B1-05	66	138.5	-28.5	-18	-20	2.5	0	2.5	-3.5	0	1.5	-2.5	10	2.5	107.5	0	112.5		2.5	34	2.5	2.5		75.5	-18.5		333	-2.5
Blood Group A	BG-A1-04	67	174	-36	-15.5	-15	1.5	4	5	0	5	0	2.5	0	5	202	2.5	194.5		5	202	74	7.5		42.5	-19.5		620.5	5
Blood Group A	BG-A1-12	68	117.5	-58.5	-43.5	19.5	5	-2.5	0	-7	2.5	2.5	0	0	-2.5	163.5	0	131.5		0	24	9	0		12.5	-61		393.5	14
Blood Group A	BG-A2-04	69	150	-35	-37	-7.5	0	1	0	-7	0	2.5	7.5	5	1	128.5	1.5	115		0	7.5	5	0		39	-42.5		437	2.5
Blood Group A	BG-A2-16	70	161.5	-60	-38.5	-7.5	5	2.5	5	-3.5	5	2.5	2.5	2.5	5	232.5	2.5	191		2.5	12.5	7.5	2.5		22.5	-40		597	5
Blood Group B	BG-B3-17	71	112.5	-63	911	-45	2.5	0	0	-7	2.5	1.5	0	0	0	163.5	0	146		0	0	8	5		19	-71.5		318	-5
Blood Group B	BG-B1-15	72	152.5	-58.5	279.5	-33.5	2.5	12.5	2.5	-3.5	-2.5	0	0	2.5	5	128.5	2.5	90		0	-33	2.5	4		35	-55		243.5	0
Blood Group B	BG-B2-17	73	187	-37.5	-18.5	-30	5	5	2.5	-3.5	5	2.5	5	5	6.5	250	1.5	206		2.5	45	10	5		27.5	-35		684	-1
peptide-Tn-Ser	Ac-Tn(Ser)Tn(Ser)Tn(Ser)-G - 11	74	123.5	-61.5	-39.5	-42.5	0	0	0	-3.5	1.5	0	-5	0	-5	166.5	0	138		0	2.5	9	0		20	-80.5		384	-7.5
non-human	Chitotriose - 08	75	143.5	-18.5	-11.5	-11	1	-1	0	11884.5	0	2.5	2.5	2.5	1230	100	4	5739		0	5.5	5	1.5		-7.5	-32		410	1.5
non-human-aGal	Gal3- 07	76	127.5	-18.5	51.5	-16	5	12.5	25	0	2.5	-1	5	7.5	5	209.5	2.5	151		5	7.5	7.5	5		25	61.5		541	7.5
N-linked	Man3 - 06	77	118.5	-67	-23	-30	1.5	5	5	-3.5	1	5	0	7.5	-2.5	106	0	97.5		2.5	37.5	16.5	0		35	-65		282	-12.5
peptide	Ac-S-S-S-G - 24	78	206	-56.5	-38.5	-30	2.5	0	0	0	0	2.5	2.5	2.5	0	153	-5	152		2.5	-30	2.5	5		42.5	-57.5		403	-7.5
peptide-Tn-Ser	Ac-S-Tn(Ser)-S-G - 22	79	161	-31	-31.5	-30	5	0	2.5	-3.5	0	2.5	0	-2.5	2.5	263	7.5	247		2.5	10	5	9		22.5	-37.5		757.5	-7.5
glycolipid-neutral	P1 - 09	80	163.5	-68	-33.5	-42.5	0	-2.5	0	-3.5	7.5	-2.5	0	2.5	2.5	153.5	0	154.5		2.5	5	10	5		15	-70		516	-10
glycolipid-neutral	Gb4 - 09	81	2134	-17.5	-8.5	-2.5	2.5	5	2.5	0	0	0	1.5	5	0	142	0	139		2.5	10.5	7.5	2.5		25	-23.5		676	3.5
glycolipid	GM1a - 29	82	147.5	-11	-38	-37.5	2.5	2.5	0	0	5	2.5	5	2.5	2.5	239.5	4	181.5		5	0	5	15		42.5	-27.5		520.5	-7.5
carb-type 1	pLNH - 21	83	142.5	-87	-56	-49	2.5	0	-2.5	-7	0	-2.5	8905.5	-2.5	2.5	140	-1	136		0	140.5	12.5	2.5		6	-106.5		262.5	-21
N-linked	Man7D3 - 06	84	118.5	-58	-18	-15	5	5	6.5	-3.5	7.5	5	5	10	2.5	81	5	51		10	-37.5	2.5	10		14	-54		144	-1
glycolipid-neutral	LNnT - 14	85	158.5	2.5	-19	-25	5	2.5	2.5	0	0	0	0	7.5	1.5	201	0	232		5	534	7.5	2.5		21.5	-30		633.5	-5
N-linked	Man5 - 06	86	152.5	96	79	70	2.5	20	5	8	-2.5	0	4	22.5	0	83	0	125.5		0	25441.5	30	6.5		168	444.5		574	40
glycolipid-neutral	Gb4 tetra (P1 tetra)-Sp - 06	87	19904	4	2.5	-7.5	-1	7.5	5	0	2.5	5	0	4	5	476	2.5	344		5	8	7.5	2.5		67	-23.5		1260	2.5
N-linked	Man6 - II - 05	88	122.5	84	82.5	20.5	6.5	20	15	11	5	5	10	17.5	10	73.5	5	87.5		5	1012.5	17.5	10		4651	1135		306	12.5
Lewis	DFpLNH I- LeB - 09	89	156	-37.5	-14.5	-25	0	2.5	5	0	20	2.5	0	10	0	148.5	-2.5	156		1.5	5	12.5	2.5		6.5	-62.5		435.5	-10
glycolipid	DSLNT - 06	90	138.5	-26	-22.5	-21	2.5	5	2.5	-7	0	0	2.5	2.5	0	154.5	0	126.5		1.5	-20	2.5	62.5		12.5	-55		335	-5
N-linked	Man9 - 05 #2	91	152.5	-65	-34.5	-35	5	2.5	5	-3.5	0	0	5	7.5	-2.5	81	1.5	144		7.5	6.5	15	5		554.5	90		262.5	4
Blood Group B	2'F-B type 2-Sp - 07	92	1	-25	0	-17.5	5	6.5	2.5	-3.5	0	0	0	6.5	2.5	40	1.5	45		2.5	15	7.5	5		34	-23.5		-124.5	-5
Blood Group A	Globo A - 03	94	162.5	-52.5	-21	-24	2.5	4	5	-3.5	0	0	0	7.5	0	120	0	131		4	25	11.5	10		204.5	-15		343.5	2.5
N-linked	Man7D1 - 10	95	126	-56	-17.5	-10	10	12.5	12.5	-3.5	7.5	7.5	2.5	22.5	16.5	110	5	67.5		20	-8.5	22.5	15		7.5	-70		260.5	7.5
glycolipid	GM2-Sp - 14	96	116	-22.5	-23.5	-7.5	2.5	2.5	0	0	0	2.5	0	5	5	138.5	2.5	110		5	-15	2.5	15		26.5	-7.5		285.5	0
non-human	Cellotriose - 13	97	194.5	-43.5	-26	-20	2.5	1.5	5	6624.5	0	21	5	5	2.5	149	5	164		2.5	0	10	5		17.5	-51		474.5	4
Blood Group H	BG-H4- 04	98	153.5	-52	-32	-20	1.5	0	2.5	-3.5	0	4	0	2.5	2.5	173.5	4	170		0	139.5	54	2.5		20	-57.5		439.5	2.5
Blood Group A	BG-A1- 05	99	93.5	-68.5	-43.5	-22.5	5	0	4	-8.5	0	5	0	5	2.5	73	2.5	73.5		5	-52.5	2.5	5		100	-66		15.5	16
Blood Group H	BG-H3- 04	100	171.5	-32.5	-28	-17.5	0	0	0	-3.5	0	2.5	2.5	0	2.5	213.5	1	188		2.5	207	40	5		22.5	-40		598.5	-2.5
Blood Group B	BG-B (Dextra) - 13	101	112.5	-42.5	3206	-16	2.5	0	2.5	-5	0	0	1.5	0	5	194	0	149.5		2.5	30	5	4		42.5	-33.5		544	-3.5
non-human-aGal	alphaGal- 08	102	135	-58	-28.5	-32.5	4	12.5	7.5	-7	2.5	2.5	2.5	2.5	0	79	4	72.5		2.5	168.5	0	5		10	-57.5		157	-5
peptide-TF	Ac-S-TF(Ser)-S-G - 04-HSA	103	245	-47	-21	-24	0	2.5	0	-7	0	-1	2.5	0	2.5	228.5	2.5	196		5	15	5	5		15	-35		857	0
carb-Glc	Maltopentaose - 11	104	146	-72.5	-33.5	-31	2.5	-2.5	2.5	-7	0	2.5	0	-1.5	-1	104	0	76		0	-16	10	5		9	-79		255	-7.5
Blood Group H	BG-H4- 15	105	197	-37.5	-32	-22.5	0	-2.5	2.5	-3.5	0	2.5	2.5	5	0	112.5	2.5	146.5		5	-11.5	-2.5	-1		26.5	-48.5		370.5	-2.5
Blood Group B	Globo B - 05	106	229.5	-32.5	-7.5	-17.5	5	7.5	2.5	-3.5	0	0	0	5	1.5	212	7.5	218.5		2.5	35	5	10		34	37.5		777	-3.5
carb-type 2	LacNAc (trimeric) - 08	107	83	-27.5	-29	22.5	30	42.5	22.5	-5	32.5	55	25	34	52.5	126.5	27.5	33.5		45	65455	65	62.5		42.5	-47.5		-4	42.5
non-human	Forssman Di - 21	108	222	-41	-29.5	31	0	-3.5	-2.5	-3.5	2.5	2.5	0	2.5	0	171	1	217		2.5	-20	2.5	2.5		21.5	-50		555.5	77.5
peptide-TF	Ac-S-TF(Ser)-S-G - 16	109	207	-42.5	-31	-30	1.5	-2.5	5	-7	1.5	0	0	0	5	290.5	1.5	268		0	-2.5	2.5	7.5		10	-45		767	-7.5
Blood Group H	Globo H - 03	110	142.5	-40	-30.5	-2.5	0	2.5	3.5	-7	0	1.5	0	5	1.5	171	2.5	138		1.5	81	10	5		106	-25		553	-4
lewis	LeC-Sp - 06	111	4	-42.5	-32	-20	0	0	4	-3.5	0	0	236	2.5	0	15.5	5	-12.5		5	10	0	5		54	-45		-213	-5
Blood Group B	Globo B - 12	112	206	-30.5	-20.5	-32.5	5	2.5	2.5	-7	0	5	-2.5	0	2.5	266.5	2.5	198		2.5	-5	10	2.5		14	-55.5		624.5	-8.5
carb-GalNAc	GalNAc-a - 04	113	91	-43.5	-31	-7.5	7.5	2.5	2.5	-7	0	1.5	0	2.5	5	150	2.5	95.5		5	120	10	5		21.5	-52		335.5	-5
carb-GalNAc	GalNAca1-6Galb - 04	114	183	-22.5	-20.5	-7.5	0	-3.5	0	0	0	0	2.5	5	2.5	135	0	173.5		2.5	10	2.5	0		41.5	-26.5		578	0
Blood Group A	Adi - 04	115	146	-6	-17.5	-21	5	2.5	0	-3.5	0	2.5	-2.5	2.5	2.5	278.5	2.5	275		2.5	69.5	7.5	5		45	0		565.5	0
glycolipid-neutral	GA2di - 05	116	172.5	0	-2.5	5.5	0	6	0	0	0	0	5	5	-2.5	198	0	233		0	111.5	7.5	2.5		7.5	83.5		854	-3.5
glycolipid-neutral	LNT - 05	117	308.5	-60.5	-39.5	-32.5	2.5	0	2.5	-7	2.5	0	121	0	2.5	113.5	-2.5	168.5		0	-31	1.5	2.5		20	-72		585	-7.5
glycolipid-neutral	GA1 tri - 06	118	125	-36	-21	-39.5	5.5	7.5	14	-7	2.5	8	7.5	30	7.5	137	0	146.5		6.5	47.5	19	10		32.5	-42.5		233.5	0
non-human	Forssman Di - 04	119	147.5	-17.5	-21.5	0	0	5	0	-3.5	0	4	0	2.5	0	196	-1	232		1.5	100	10	5		22.5	-17		653.5	6.5
peptide-Tn-Ser	Ac-S-Tn(Ser)-S-G - 04	120	137.5	-10	-6	-10	0	2.5	0	0	0	0	2.5	4	5	146	1.5	157		2.5	30	5	0		52.5	0.5		536.5	0
peptide-Tn-Ser	Ac-Tn(Ser)Tn(Ser)Tn(Ser)-G - 03	121	161.5	-47.5	-58.5	-37.5	0	1.5	2.5	-7	0	5	2.5	4	0	145	0	202.5		0	72	5	0		4431	-73.5		355	-3.5
peptide-Tn	Ac-S-Tn(Thr)-S-G - 04	122	126	-41.5	-38.5	-18.5	0	-2.5	0	-10.5	0	5	-2.5	1.5	0	103.5	2.5	79		2.5	51	47.5	2.5		23.5	-62.5		386.5	0
peptide-TF	Ac-S-TF(Ser)-S-G - 04	123	198.5	-63	-34.5	-20	5	-2.5	0	-3.5	0	0	5	5	0	131	2.5	44		2.5	8	2.5	7.5		27.5	-47.5		454.5	0
glycolipid-neutral	GA2di - 37	124	204.5	-45	-31	-22	2.5	-2.5	2.5	-3.5	0	5	0	2.5	5	229.5	0	289		1936.5	-11.5	5	2.5		15	-25		690.5	-4.5
non-human	Forssman Di - 31	125	172.5	-63.5	-51	82.5	0	1.5	-2.5	-7	0	0	0	0	0	195.5	2.5	194.5		0	-35	2.5	5		9	-45		602.5	263
peptide-Tn-Ser	Ac-S-Tn(Ser)-S-G - 33	126	183	-42.5	-44.5	-8.5	7.5	5	5	-3.5	0	2.5	5	7.5	2.5	166.5	4	77		2.5	-15.5	7.5	10		-1	-55		494	0
Lewis	3'Neu5Ac-LeX (Sialyl LeX) - ??	127	161	-88.5	-48.5	-41	7.5	0	5	-10.5	0	5	0	5	4	203.5	-5	183.5		2.5	-18.5	5	2.5		5	-71		358.5	-11
peptide-TF	Ac-S-TF(Ser)-S-G - 28	128	110	-63	-60	-35	0	-5	0	-7	0	0	4	2.5	0	159	4	174.5		-2.5	-35	2.5	2.5		0	-76		612	-14
non-human	Chitotriose - 20	129	212	-84.5	-52	-42.5	5	-5	4	22579	0	-2.5	0	374.5	65492.5	88.5	5	45770.5		2.5	-71	2.5	0		-1	-88.5		187	-7.5
carb-Fuc	Fuc-a - 04	130	200.5	-27.5	-25.5	-23.5	5	-4.5	2.5	618	0	0	5	-2.5	2.5	213.5	2.5	217		2.5	136	5	5		32.5	-35		515	2.5
non-human	Fuc-b - 04	131	155	-25	-31.5	-12.5	-1	2.5	0	0	0	0	1.5	2.5	0	176.5	5	179.5		0	106.5	7.5	2.5		12.5	-55		636	-5
carb-GlcNAc	GlcNAca1-4Galb - 03	132	208	-47.5	-28.5	-8.5	4	2.5	0	354.5	2.5	-5	5	57.5	149	119	2.5	435.5		2.5	3625	2.5	1.5		31.5	-40		462.5	-2.5
carb-type 1+2	LNH - 13	133	330.5	-66	-35	-50	2.5	2.5	7.5	-7	0	0	1832.5	10	5	187.5	6.5	184		0	-17.5	17.5	2.5		7.5	-76		443.5	-12.5
carb-type 2	LNnH - 11	134	125	-79.5	-52.5	-42.5	0	5	10	-7	0	-2.5	2.5	7.5	2.5	109	1.5	100		2.5	-32.5	46	5		5	-82.5		252.5	-11
glycolipid-neutral	LNnT - 04	135	233.5	-28.5	-28.5	-17.5	4	1.5	0	7	0	0	5	5	4	171	0	70		0	59	0	2.5		36.5	-36		654	-1
carb-type 1	pLNH - 07	136	304.5	-34.5	-31.5	-25.5	2.5	0	0	0	0	2.5	782.5	2.5	2.5	254.5	5	207		0	144.5	0	2.5		18.5	-6		804.5	-7.5
Blood Group H	BG-H1- 06	137	180	-18.5	-12.5	-15	-1	0	0	0	0	2.5	-5	2.5	2.5	214	2.5	209.5		2.5	113.5	6.5	5		14	-28.5		636	-3.5
Blood Group H	BG-H2- 06	138	259.5	-15	-4	-11	7.5	5	0	-3.5	0	-1	0	0	2.5	203.5	0	131		2.5	8	4	2.5		39	16.5		786	-2.5
Blood Group H	BG-H2- 12	139	190.5	-32.5	-23	-22.5	5	4	0	5.5	0	2.5	5	5	5	281	0	198.5		0	59.5	2.5	0		22.5	7.5		718	2.5
Blood Group H	BG-H3- 14	140	160	-23.5	-30.5	-11	2.5	0	2.5	-3.5	0	-1	0	2.5	0	162	5	184.5		5	107.5	10	5		30	-23.5		475.5	1.5
N-linked	NGA2B - 05	141	126.5	-36.5	-29.5	-15	5	5	5	0	2.5	-2.5	2.5	5	0	124.5	4	85		2.5	-27.5	2.5	0		35	-32.5		443	0
peptide-Tn	Ac-S-Tn(Thr)-A-G - 08	142	165	-22.5	-5.5	-9	5	1.5	4	0	0	0	5	5	7.5	260	0	226		0	37.5	2.5	7.5		33	1		580.5	47
peptide-Tn	Ac-S-Tn(Thr)-A-G - 22	143	113.5	-38.5	-23	-26	0	3	-2.5	0	0	2.5	0	2.5	-1	180.5	2.5	189.5		0	0	5	2.5		10	-36.5		512	-7.5
N-linked	NGA2 - 07	144	152.5	-61	-46	-18.5	5	0	5	3.5	0	-2	-5	2.5	0	91.5	5	559.5		3.5	-25	7.5	0		16.5	-48.5		375	-10
peptide-Tn	Ac-V-Tn(Thr)-S-G - 08	145	138.5	-20	-14	-22.5	0	0	0	0	0	6.5	2.5	2.5	0	212	0	269		0	44	7.5	2.5		35	-10		516	0
peptide-Tn	Ac-V-Tn(Thr)-S-G - 19	146	101	-31	-29.5	-19.5	0	-2.5	1.5	-7	0	0	1.5	1.5	0	182.5	0	184.5		2.5	3	5	0		12.5	-31		514.5	-8.5
peptide-Tn	Ac-A-Tn(Thr)-S-G - 05	147	123.5	-38.5	-23	-12.5	5	-2.5	0	0	0	5	0	0	-2.5	139	0	66		2.5	1	5	0		35	-23.5		487	6.5
peptide-Tn	Ac-A-Tn(Thr)-S-G - 08	148	103.5	1	-10	-15	2.5	9	2.5	0	1.5	5	2.5	7.5	5	159	0	221		-2.5	67	5	5		42.5	23		402	2.5
peptide-Tn	Ac-A-Tn(Thr)-S-G - 23	149	110	-22.5	-25.5	-19	-2.5	2.5	2.5	0	0	6.5	0	2.5	0	198.5	2.5	198		0	2.5	4	2.5		9	-37.5		572.5	-10
N-linked	NA3 - 05	150	103.5	-36.5	-35.5	-17	2.5	1.5	7.5	0	0	0	5	2.5	0	96	2.5	45.5		5	-36	4	1.5		7.5	-81.5		289	-2.5
peptide-Tn	Ac-S-Tn(Thr)-G-G - 07	151	126	-70.5	-32	-26	0	2.5	0	0	0	0	0	2.5	0	187.5	-2.5	228.5		2.5	44	6.5	5		1009.5	-15		519.5	-7.5
peptide-Tn	Ac-S-Tn(Thr)-G-G - 19	152	96	-55	-31	-20	0	2.5	-2.5	0	0	-2.5	0	2.5	2.5	154.5	2.5	158		-2.5	-27.5	2.5	0		22.5	-56		528	-5
N-linked	NA2 - 08	153	114.5	-75	-35.5	-42.5	5	4	5	-7	0	0	5	5	0	95	2.5	60.5		0	-20	0	2.5		0	-43.5		230	-6
peptide-Tn	Ac-T-Tn(Thr)-P-G - 08	154	157.5	-30	-25	-15	2.5	0	0	0	0	1.5	5	5	1.5	212	2.5	203		2.5	24	2.5	5		11.5	11.5		696.5	0
peptide-Tn	Ac-T-Tn(Thr)-P-G - 21	155	133.5	-36	-18	-27.5	5	1.5	0	-3.5	0	1.5	5	2.5	0	176	2.5	176		0	-17.5	0	5		4	7.5		697.5	-5
peptide-Tn	Ac-S-Tn(Thr)-S-G HSA-23	156	151	-30	-26	-22.5	0	2.5	0	-3.5	0	0	2.5	-1	2.5	152.5	5	117		2.5	-20	-2.5	2.5		2.5	-33.5		660.5	-1
Lewis	3'Neu5Ac-LeX (Sialyl LeX) - HSA	157	147.5	-12.5	-9	0	2.5	2.5	4	-3.5	0	5	-2.5	2.5	2.5	229.5	0	230		0	20	1	5		12.5	25.5		754.5	6
peptide-TF	Ac-TF(Ser)-G - 04	158	129	-41	-25.5	-17.5	2.5	5	2.5	-7	0	5	0	2.5	5	157.5	0	167		0	16.5	7.5	1		10	-34		593	-7.5
peptide-TF	Ac-TF(Ser)-G - 24	159	114.5	-43.5	-33.5	-28.5	2.5	0	0	-3.5	0	-2.5	1.5	-2.5	5	142.5	-2.5	117.5		4	-39.5	2.5	0		7.5	-33.5		503.5	-12.5
peptide-Tn	Ac-T-Tn(Thr)-P-G - 04	160	150	-32.5	-23	-12	2.5	1.5	0	0	0	0	0	0	0	203.5	2.5	185		2.5	63	7.5	2.5		32.5	7.5		600.5	1.5
peptide-Tn	Ac-S-Tn(Thr)-G-G - 03	161	107.5	-30	-17.5	-13.5	2.5	2.5	0	-7	0	-1	-1	4	-2.5	132.5	0	137.5		2.5	71	10	-1		30	-10		606.5	0
peptide-Tn	Ac-V-Tn(Thr)-S-G - 04	162	111	-47.5	-24.5	-12.5	0	4	0	0	0	5	2.5	4	0	138.5	2.5	103.5		5	-23.5	2.5	5		47.5	-7.5		488.5	-1
peptide-Tn	Ac-S-Tn(Thr)-A-G - 04	163	171	-35	-23.5	-10	5	2.5	2.5	0	0	2.5	0	0	2.5	217.5	-2.5	190		2.5	70	5	2.5		22.5	1.5		660.5	-2.5
glycolipid-neutral	GA2di (accurate) - 28	164	128.5	-30	-18	-22	2.5	5	2.5	-3.5	0	-2.5	0	2.5	2.5	176	-1	179		-5	-12.5	3.5	0		12.5	-10		534.5	-2.5
N-linked	NGA3B - 06	165	163.5	-37.5	-21	-11	5	7.5	2.5	0	0	0	0	2.5	5	117.5	4	497		5	-32	0	5		14	91		503.5	-5
N-linked	NGA3 - 01	166	203.5	-2.5	-15.5	-15	2.5	2.5	0	0	0	7.5	0	4	0	231.5	2.5	228.5		0	70	5	0		32.5	31		767.5	6.5
N-linked	NGA4 - 06	167	30	-51.5	-29.5	-28.5	0	-2.5	5	5.5	0	2.5	1.5	7.5	0	103	2.5	688		2.5	-7.5	0	5		7.5	-70		-77	-10
N-linked	NGA4(B)2 - 04	168	123.5	-30	-26	-22.5	10	1.5	7.5	0	0	0	4	7.5	5	114	0	138.5		1.5	-26	2.5	2.5		20	-2.5		387.5	-12.5
N-linked	NGA5B - 02	169	180.5	-6	-7.5	-3.5	2.5	2.5	-1	3.5	0	2.5	0	5	1.5	238.5	5	229.5		0	37.5	11	7.5		22.5	57.5		728.5	-7.5
N-linked	NA4 - 05	170	103.5	-71	-41	-45	2.5	5	5	-7	0	-2.5	0	5	2.5	101.5	2.5	162		0	-12.5	11.5	2.5		2.5	-66		241	-15
peptide-Tn	Ac-P-Tn(Thr)-T-G - 05	171	132.5	0	-21	-17.5	0	5	5	-3.5	0	2.5	1.5	0	-2.5	150.5	0	133.5		5	15	0	2.5		58	-2		601	-5
peptide-Tn	Ac-P-Tn(Thr)-T-G - 08	172	206	-8.5	-17	-24	5	-3.5	-5	0	0	5	1.5	2.5	2.5	304	0	217		0	26.5	7.5	2.5		17.5	1.5		840	-5
peptide-Tn	Ac-P-Tn(Thr)-T-G - 22	173	80.5	-32.5	-17.5	-16	0	6	2.5	-2	10	0	0	5	-2.5	195.5	2.5	208.5		1.5	-2.5	5	0		5	-15.5		698	0
peptide-Tn	Ac-Tn(Thr)-Tn(Thr)-Tn(Thr)-G - 05	174	171	-28.5	-18	-15	-1	-2.5	0	0	0	0	2.5	2.5	-2.5	140	0	170.5		0	-19	2.5	0		12.5	-20		751	-1
peptide-Tn	Ac-Tn(Thr)-Tn(Thr)-Tn(Thr)-G - 08	175	151	14	0	5	17.5	16.5	27.5	0	15	16.5	20	25	24	263.5	20	231.5		30	32.5	20	44		44	21.5		770.5	54
peptide-Tn	Ac-Tn(Thr)-Tn(Thr)-Tn(Thr)-G - 20	176	143.5	-30	-31.5	-30.5	0	6.5	0	0	0	0	2.5	0	-2.5	207	0	219.5		2.5	-22.5	2.5	-2.5		7.5	-40		685.5	-7
peptide-Tn	Ac-S-Tn(Thr)-Tn(Thr)-G - 05	177	113.5	-31	-38.5	-26	-2.5	1.5	0	0	0	-2.5	2.5	0	5	142	0	125		2.5	-15	0	2.5		20	-40		574.5	-6
peptide-Tn	Ac-S-Tn(Thr)-Tn(Thr)-G - 09	178	118.5	-3.5	-18.5	-28.5	0	1.5	0	-3.5	0	5	0	0	2.5	238	0	178		-2.5	25	9	0		30	-23.5		651	-11
peptide-Tn	Ac-S-Tn(Thr)-Tn(Thr)-G - 22	179	126	-16	-28.5	-25.5	0	5	0	-3.5	0	0	-2.5	5	0	195.5	5	221.5		-5	-17.5	0	0		0	-53.5		663	-10
non-human-aGal	Gala3-type1 - 09	180	109	-32.5	-23	-26	2.5	5	2.5	-7	0	2.5	0	2.5	2.5	145	2.5	144		-2.5	-15	0	0		10	-38.5		575.5	-5
Blood Group H	2'FucLac (BG-H6) - 07	181	111	-48.5	-37	-20.5	2.5	0	5	22	0	7.5	0	6.5	2.5	156.5	0	242.5		7.5	25	4	4		2.5	-25		427	0
peptide-Tn	Ac-S-Tn(Thr)-V-G - 04	182	126	-45	-23	-18.5	7.5	0	0	-3.5	0	2.5	0	2.5	-2.5	153.5	2.5	173		2.5	46	0	5		22.5	-23.5		550.5	-7.5
peptide-Tn	Ac-S-Tn(Thr)-V-G - 22	183	130	-45	-20	-25	5	2.5	5	0	0	-1	5	15	2.5	108.5	1.5	126		0	0	2.5	4		177	0		493	1.5
peptide-Tn	Ac-G-V-Tn(Thr)-S-A-G - 04	184	140	-36	-34.5	-17.5	5	0	1.5	-5	0	-1	0	2.5	0	193.5	2.5	189.5		0	5	5	5		12.5	-7.5		554.5	-7.5
peptide-Tn	Ac-G-V-Tn(Thr)-S-A-G - 21	185	138.5	-45	-38.5	-32.5	2.5	2.5	-2.5	-3.5	0	5	0	2.5	0	132	0	150		2.5	-32.5	2.5	0		-1	-41		584.5	-5
peptide-TF	GTSSA-TF(Ser)-TGHATPLPVTD	186	117.5	-35	-23	-15	0	-1	0	0	0	0	0	0	0	141	0	136		0	-18.5	0	0		37.5	-2.5		528	-5
peptide-TF	GTSSAS-TF(Thr)-GHATPLPVTD	187	156	-45	-24.5	-7.5	0	3	0	-7	1.5	0	5	5	1.5	207	0	197		-2.5	52	5	5		21.5	-12.5		680	5
peptide-TF	GTSSASTGHA-TF(Thr)-PLPVTD	188	150	-22	-19	-18	2.5	5	4	-7	0	5	1	2.5	2.5	157	-2.5	163		1.5	21	2.5	2.5		35	-5		608.5	-5
peptide-TF	GTSSA-TF(Ser)-TF(Thr)-GHATPLPVTD	189	135	-27.5	-10.5	-12.5	0	2.5	0	0	0	5	-2.5	-2.5	7.5	128.5	0	143.5		1.5	-8	5	5		31.5	-25		504	-2.5
peptide	GTSSASTGHATPLPVTD	190	156	-41	-38.5	-25	2.5	0	2.5	-7	0	0	2.5	2.5	2.5	192	5	187		2.5	63.5	7.5	5		22.5	-17.5		580.5	-2.5
non-human-aGal	Galilli - 21	192	115	-56	-19.5	-22.5	2.5	2.5	0	-1.5	0	5	2.5	0	2.5	97.5	0	87.5		2.5	-41	-2.5	5		2.5	-27.5		398.5	-2.5
Blood Group H	6'Neu5Ac-LNF V - 12	193	151	-54	-47.5	-40	2.5	0	2.5	-3.5	0	0	0	2.5	-2.5	215	0	132		5	-26.5	5	348		14	-48		290.5	-7.5
Lewis+Sia	Fuc- 6'Neu5Ac-LNnH-APD-HSA - 12	194	112.5	-68	-46	-47.5	2.5	2.5	0	-10.5	0	0	0	0	0	115.5	0	106		2.5	-35	5	11.5		0	-88		228.5	-12.5
carb-Sia	3'Neu5Ac-3-FL - 07	195	129	-53	-29.5	-27.5	4	0	-3.5	-7	0	2.5	-2.5	2.5	0	115	0	119		0	-59.5	2.5	7.5		19	-32.5		494.5	-10
peptide	Ac-S-Thr-S-G - 18	196	206	-44	-29	-28.5	1	0	0	0	0	0	0	4	1.5	252	5	159.5		2.5	5	5	5		36	-3.5		681	-10
N-linked	GlcNAc-Man3 - 02	197	65	7.5	-2.5	-8	5	12.5	5	4	0	2.5	2.5	7.5	2.5	106	2.5	117.5		10	101	9	5		210.5	47		344.5	2.5
N-linked	LacNAc-Man5 - 02	198	67.5	-2.5	-3	-8.5	5	6.5	7.5	-7	0	5	2.5	2.5	5	86	2.5	101		0	30	0	5		92	109		354.5	6.5
N-linked	GlcNAc-Man5 - 03	199	233.5	-11	-15	-22.5	-2.5	2.5	2.5	0	0	0	-1	7.5	0	244	0	182.5		0	54	2.5	5		77	55		722	233.5
Lewis	LeA-LeX - 21	200	118.5	-35	-20.5	-20	12.5	11.5	12.5	-7	12.5	20	16.5	15	20	135	10	117.5		32.5	-20	16.5	25		15	-68.5		318.5	15
carb-Sia	3'Neu5Ac-LNnT - 09	201	101	-48	-46	-23.5	6.5	-1	-1.5	-3.5	0	2.5	0	-1	2.5	100	0	106		2.5	-5	0	24		12.5	-45		271.5	-10
GAG	Hep-N-acetylated	202	136	-15	-13.5	-9	5	-2.5	22.5	0	0	1.5	0	5	0	236	0	149		0	184.5	11.5	5		41.5	23		617.5	7.5
GAG	Hep-5000 - 01	203	101	5	-3.5	32	0	2.5	0	4	5	5	0	2.5	0	142.5	2.5	194		2.5	221.5	6.5	2.5		49	14.5		758.5	22.5
N-linked	Man6 - I - 04	204	152.5	-56.5	-40	-22.5	0	2.5	2.5	-3.5	0	2.5	0	2.5	0	107	1.5	154		2.5	-15	2.5	2.5		133.5	-7.5		476.5	7.5
Lewis	3'-sulpho-LeX - 15	205	15	29	2.5	32.5	0	-1.5	2.5	8	0	5	2.5	0	5	262.5	0	91.5		3.5	11.5	2.5	10		140	53.5		147.5	10
GAG-Hya	Hya9 - 03	206	143.5	65341.5	-28.5	-30	4	2169	6.5	-7	0	0	-1	5	-2.5	161	2.5	222		2.5	5	7.5	0		114.5	53.5		501.5	-10
Lewis	3'-sulpho-LeA - 15	207	101	-27.5	-33.5	-17.5	0	5	0	-7	0	0	-2.5	5	0	144.5	5	178		5	-20.5	2.5	5		17.5	-22.5		577	-10
non-human	Gala1-2Gal - 13	208	106	6.5	-22.5	-19.5	2.5	5	0	-7	0	2.5	4	10	6.5	234	0	165		0	69.5	10	7.5		114	113.5		453	1.5
Lewis	6'-sulpho-LeX - 08	209	111.5	201	-31	-26.5	7.5	5	5	-7	0	1.5	2.5	5	-1	181	2.5	181		5	29	5	2.5		76	-12.5		424.5	-6
GAG-Hya	Hya8 - 03	210	137.5	-20	-29.5	-15	2.5	0	0	20893.5	0	1.5	0	4	2.5	129	0	175.5		0	0.5	2.5	0		48	18		599	-2.5
Lewis	6'-sulpho-LeA - 16	211	93.5	-45	-49.5	-30.5	7.5	2.5	0	-7	0	2.5	2.5	2.5	1.5	194.5	2.5	167		-2.5	-10	2.5	2.5		5	-37.5		391.5	-11
Blood Group H	MSMFLNH I - 11	212	152.5	-28.5	-17.5	-35	2.5	2.5	5	0	0	0	0	5	2.5	126.5	0	149		2.5	-38.5	2.5	0		7.5	-66		517.5	-11
Blood Group A	A-LeB hexa - 06	213	141	-64	-27	-22.5	2.5	5	2.5	22	0	2.5	2.5	12.5	2.5	96	4	20		2.5	-17.5	5	7.5		78.5	-20		341	0
N-linked	Hybrid-M5N4B - 03	214	113.5	-62.5	-38.5	-27.5	2.5	1.5	0	-7	0	2.5	5	0	5	183	2.5	161.5		-2.5	-6	7.5	2.5		55.5	-35		334	-7.5
Lewis	MSMFLnNH - 09	215	111	-16	-12.5	-10	2.5	5	2.5	6	0	0	0	10	7.5	129.5	0	207		-2.5	-13.5	0	1.5		4	-45		647.5	-1.5
carb-type1	iLNO - 06	216	141	-51	-21.5	-25	0	5	0	8	0	0	229.5	2.5	29	101	0	42.5		2.5	-26.5	4	2.5		5	-50		398	-5
Blood Group H	MFLNH I - 11	217	98.5	-70.5	-43.5	-35	-2.5	-2.5	2.5	-7	0	-2.5	2.5	2.5	2.5	149	2.5	164		-5	-30	5	0		-5	-50		337	-12.5
non-human-aGal	alphaGal-6-deoxy - 11	218	196.5	107.5	105	101.5	67.5	70	61	8	71.5	65	44	102.5	67.5	184.5	52.5	206		127.5	75	51.5	77.5		67.5	20.5		532.5	131
Lewis	MFLNH III - 14	219	152.5	-88.5	-36	-35	2.5	2.5	0	0	0	2.5	798.5	0	2.5	81	-2.5	34		2.5	-48.5	-1	2.5		-3.5	-81		316	-12.5
Blood Group H	TFiLNO(1-2 1-2 1-3) - 04	220	131	-16.5	0.5	-11.5	5	5	10	0	2.5	2.5	7.5	5	6.5	212.5	5	115.5		0	-7.5	7.5	5		36.5	21.5		517	-5
Lewis	LeC (dimeric)-Sp - 16	221	17.5	-28.5	-12.5	-7.5	2.5	2.5	7.5	-3.5	0	1.5	32.5	2.5	5	131	2.5	267.5		0	-10	5	0		10	-16		112.5	-2.5
carb-Sia	3'Neu5Ac(9Ac)-LacNAc-Sp - 04	222	65	-27.5	-8	-12.5	10	2.5	2.5	-3.5	0	4	2.5	9	0	92.5	-2.5	14		2.5	-8.5	0	66.5		74.5	55		181	0
non-human-aGal	Bdi-g - 06	223	140	-39	10	-23	5	5	10	0	0	2.5	2.5	10	10	172	5	112.5		0	7.5	7.5	5		208.5	217.5		407	0
glycolipid-neutral	Lac-C5 - 14	224	37.5	-5	-12.5	-13.5	4	5	5	0	0	1.5	4	10	2.5	116	1.5	87.5		5	56	622	2.5		181.5	265.5		132	2.5
carb-Man	Mana1-6Man-a - 04	225	156	-51	-37	-22.5	0	0	0	-3.5	0	2.5	2.5	2.5	-2.5	110	-2.5	53		2.5	-12.5	-2.5	2.5		42.5	-50		522.5	-5
Blood Group B	B tetra type 1-Sp - 16	226	19	19	94.5	2	0	5	2.5	-3.5	0	2.5	2.5	5	2.5	171.5	5	62		1.5	15	5	7.5		17.5	165.5		282	6.5
carb-type 2	LacNAc-Sp - 06	227	188	-15	-6	-7.5	2.5	5	2.5	0	0	5	5	5	0	204.5	2.5	331.5		5	17.5	7.5	7.5		45	49.5		515	1.5
carb-GlcNAc	LNT-2-Sp - 15	228	7.5	-45	-36	-27.5	1.5	7.5	2.5	402.5	0	5	2.5	5	11.5	25	2.5	1533		7.5	-30.5	5	7.5		27.5	-18.5		-169	-3.5
glycolipid	GD1a-Sp - 05	229	123.5	-9	-10.5	-27	5	5	0	0	0	1.5	1.5	0	2.5	199	5	47.5		0	-11	4	5		28.5	-17.5		385.5	-8.5
carb-Sia	6'Neu5Gc-LacNAc-Sp - 05	230	7.5	-17.5	-19.5	-18.5	5	7.5	2.5	-5	5	-2.5	2.5	5	5	60	2.5	0		2.5	9	7.5	0		20	-26.5		-135.5	2.5
glycolipid	SSEA-4-Sp - 05	231	419	-30	-13.5	-13.5	4	5	0	0	0	5	2.5	6.5	0	236	5	14		0	-27	0	10		42.5	-12.5		685.5	0
carb-Sia	3'Neu5Ac(9Ac)-LacNAc-Sp - 10	232	17.5	-6	-12	-2.5	2.5	2.5	-2.5	3.5	2.5	2.5	0	0	5	155	5	62		0	2.5	0	234		16.5	32.5		136	130.5
Lewis	3'Neu5Ac(9Ac)-LeC-Sp - 12	233	14	22.5	-3.5	-10	5	9	5	0	5	0	6.5	5	1	91	0	41.5		10	-7.5	0	9314		52.5	-21.5		41	0
carb-GalNAc	LDN-Sp - 14	234	204.5	0.5	5	-2.5	2.5	0	0	0	2.5	5	2.5	9	0	179.5	2.5	33		2.5	-21.5	-2.5	7.5		34	24.5		544.5	5
Blood Group B	B tetra type 2-Sp - 07	235	208.5	-13.5	-10	-17	2.5	1.5	2.5	3.5	0	4	0	5	5	317	4	61		0	2.5	5	5		78	-44.5		518	-2.5
glycolipid	GD1a-Sp - 10	236	118.5	21	17.5	21	1.5	10	5	0	5	0	2.5	5	2.5	177.5	0	278		5	12.5	0	2.5		22.5	5		753.5	18
peptide-GlcNAcb	Ac-S-Ser(GlcNAc-b)-S-G - 24	237	196.5	-61	-52	-18.5	0	2.5	0	1212	0	0	-2.5	0	-2.5	130	2.5	90.5		2.5	-38	0	0		6.5	-67.5		471.5	-7.5
carb-type 2	LacNAc-Sp - 15	238	27.5	38	5.5	12.5	5	4	2.5	0	2.5	5	2.5	5	10	145	0	76		0	30	2.5	10		22.5	86		217.5	7.5
Lewis	LeC (dimeric)-Sp - 06	239	5	-3.5	-28.5	-18.5	2.5	4	5	-7	0	2.5	12.5	5	5	83.5	2.5	12.5		3.5	22.5	10	6		51.5	5.5		-89.5	-5
glycolipid-neutral	Lac-C5 - 05	240	5	-3.5	-16.5	-2.5	5	7.5	2.5	0	0	0	2.5	6.5	2.5	37.5	5	-2.5		7.5	10	15	5		99	113.5		-81.5	-1
glycolipid	SSEA-4-Sp - 12	241	60	-28.5	-3.5	-3.5	0	5	4	-7	5	5	2.5	1.5	0	141	1.5	163.5		5	-16	5	2.5		-5	7.5		334.5	-2.5
non-human-aGal	Bdi-g - 16	242	213.5	-46	7.5	-37	2.5	4	7.5	-7	0	0	-2.5	7.5	0	62.5	5	170		4	-32.5	-5	5		75.5	-29		55	-10
Blood Group A	A tetra type 1-Sp - 15	243	138.5	30	11.5	31	0	0	0	3.5	0	5	-2.5	7.5	0	126	2.5	158		5	12	5	2.5		-2.5	38.5		597	17.5
non-human	Forssman Tetra-BSA - 05	244	188	-40	-20.5	-11.5	2.5	1.5	5	-5.5	0	5	2.5	2.5	5	200	0	166		2.5	-6.5	2.5	0		32.5	-32.5		581.5	13
Blood Group H	BG-H2 - 16	246	151	-70.5	-29.5	-32.5	2.5	-2.5	0	48	0	0	1.5	5	2.5	108.5	0	106		4	-40	4	5		15	-58.5		261	-7.5
carb-Sia	CT/Sda-Sp - 13	247	194.5	-7.5	-16	-12.5	0	2.5	5	-3.5	1.5	5	6.5	30	0	237	3	202.5		1.5	-12.5	5	2.5		15	-12.5		419.5	-5
Blood Group A	A tetra type 2-Sp - 17	248	7.5	-48.5	-36	-5	2.5	0	5	-7	0	0	0	2.5	0	42.5	0	0		2.5	-21	2.5	2.5		9	-36		-135	14
carb-Sia	6'Neu5Ac-LacNAc (dimeric)-Sp - 13	249	17.5	-35	-12	-19	1.5	0	2.5	0	0	5	-2.5	5	1.5	66	0	36.5		2.5	57955.5	0	14		1.5	-21		105	-3.5
glycolipid	GM3(Gc)-Sp - 14	250	7.5	-37.5	-20.5	-20.5	5	7.5	12.5	-5	5	7.5	7.5	9	9	81	5	7.5		10	-7.5	7.5	7.5		43	25		-94	2.5
carb-Sia	3'KDN-LacNAc-Sp - 05	251	9	-47.5	-23.5	-22.5	2.5	2.5	2.5	-7	0	0	0	7.5	-2.5	55.5	5	-10		5	9	2.5	5		42.5	-3.5		-93	0
carb-GlcNAc	GNLacNAc-Sp - 06	252	2.5	-40	-23	-17.5	2.5	-1	0	18.5	0	5	2.5	5	0	16.5	0	253.5		5	5	2.5	2.5		22.5	-17.5		-116	-7.5
Blood Group A	2'F-A type 2-Sp - 05	253	307	-33.5	-17	-14.5	2.5	0	14	-3.5	0	2.5	1.5	2.5	5	227.5	2.5	167		5	-6.5	2.5	1		34	0		525	4
glycolipid-neutral	Gb4 tetra (P1 tetra)-Sp - 15	254	18357.5	-6	-10	-2.5	2.5	-2.5	0	-3.5	0	2.5	2.5	0	5	97.5	0	80.5		0	-15	0	5		7.5	-11		69	0
carb-GlcNAc	GNLacNAc-Sp - 16	255	7.5	-60.5	-36	-27.5	6.5	2.5	1.5	545	0	2.5	0	5	20	22.5	0	1909		6.5	44	2.5	7.5		20	5		-162	-2.5
carb-Sia	3'Neu5Gc-LacNAc-Sp - 06	256	7.5	-37.5	-23	-30	2.5	10	2.5	0	0	0	0	1.5	0	89.5	2.5	11		5	-9	5	4		52.5	-16		-72	4
glycolipid	GT3-Sp - 03	257	141	-27.5	-18.5	-15	4	2.5	0	-7	0	5	0	2.5	2.5	222.5	2.5	516		2.5	-2.5	1058.5	24		27.5	16.5		114	-5
carb-Glc	Glc-a - 05	258	178	-41	-18	-22.5	4	-5	2.5	-3.5	0	4	2.5	2.5	2.5	127.5	1.5	209		2.5	-8	2.5	2.5		11.5	-36		362	-5
Lewis	LeC-Sp - 15	259	51.5	10	12.5	-11	4	0	0	3.5	0	0	826	2.5	2.5	281	2.5	82.5		0	0	2.5	3.5		21.5	7.5		221	5
carb-Sia	6'Neu5Ac-LacNAc-Sp - 05	261	2.5	-25	95.5	-15	5	-2.5	2.5	-7	2.5	2.5	2.5	2.5	1.5	24.5	0	-10		5	-17.5	-2.5	21.5		40	-14		-121	-5
glycolipid	Fuc-GM1a - 08	262	117.5	-56	-28.5	-49.5	2.5	0	2.5	-5	0	4	0	2.5	2.5	196.5	-2.5	126.5		0	-23.5	0	2.5		5	-63		439	-15
Lewis	3'KDN-LeC-Sp - 04	263	10	23	0	-5	6.5	2.5	5	-7	2.5	0	5	10	7.5	52.5	7.5	2.5		7.5	10	0	2.5		138.5	-9		-74.5	6
N-linked	Man1 - 04	264	199	-33.5	-28.5	-17.5	2.5	-2.5	0	0	0	5	0	4	-1	157	0	249.5		1.5	-7.5	2.5	0		-3.5	-30		555.5	-3.5
Blood Group A	A tetra type 1-Sp - 05	265	142.5	-24	-15	-7.5	5	5	12.5	0	0	2.5	0	5	2.5	255.5	0	105		7.5	15	5	5		42.5	10.5		165.5	15
carb-GlcNAc	3'GN type1-Sp - 16	266	31	-15	-17.5	-11.5	0	2.5	2.5	0	0	2.5	0	1.5	0	136	2.5	444		2.5	-15	1.5	2.5		22.5	0		164.5	-5
Blood Group B	2'F-B type 2-Sp - 15	267	44	-2.5	16	8	2.5	5	2.5	0	0	5	2.5	2.5	0	192	2.5	38		5	-8.5	0	2.5		12.5	4		223.5	0
Lewis	3'KDN-LeC-Sp - 12	268	5	-2.5	-7.5	-10.5	5	0	2.5	-3.5	2.5	0	2.5	5	7.5	87.5	1.5	20		5	10	5	0		18	-3.5		33.5	0
Blood Group B	B tetra type 2-Sp - 20	269	7.5	-36	-21.5	-17.5	2.5	-2.5	4	-7	0	2.5	2.5	0	0	58.5	2.5	30		4	-26	0	5		10	-20		-48.5	-8.5
non-human	Galb1-4Gal	270	20	-17.5	-19	-12.5	2.5	-2.5	19063	0	0	1.5	0	0	2.5	124	-2.5	50		5	-28	2.5	0		2.5	-40		153	-6.5
glycolipid	GD3-Sp - 04	271	0	-42.5	-31	-23	5	5	5	-5	0	1	1.5	10	5	59	0	4		2.5	-12.5	5	111.5		14	4		-162	-10
carb-Sia	3'KDN-LacNAc-Sp - 12	272	6.5	-7.5	9	-6	0	5	3	0	0	0	-2.5	5	2.5	72.5	0	60		5	8.5	2.5	4		10	-15.5		53.5	2.5
carb-Sia	3'Neu5Ac-LacNAc-Sp - 05	273	5	-43.5	-26	-20	2.5	2.5	5	0	0	2.5	5	16.5	0	-2.5	2.5	-2.5		2.5	-10	2.5	101		153.5	35.5		-147	0
carb-Sia	6'Neu5Ac-LDN-Sp - 13	274	35	-5	-11	-16.5	2.5	2.5	7.5	0	0	2.5	2.5	5	0	163	0	129		2.5	-18.5	7.5	26.5		15	7.5		200.5	-2.5
carb-Man	Man-a - 05	275	126	-35	-20	-10	0	-2.5	0	0	0	0	0	2.5	5	149.5	-2.5	143.5		0	-2.5	2.5	2.5		28	-7		545.5	1.5
Blood Group B	B tetra type 1-Sp - 04	276	305	-7.5	60	-2.5	7.5	1.5	5	-3.5	0	0	5	10	2.5	261.5	2.5	31.5		2.5	9	2.5	2.5		96.5	56		733.5	0
Blood Group A	A tetra type 2-Sp - 07	277	7.5	-27.5	-29.5	-3.5	0	4	2.5	-3.5	0	2.5	5	5	2.5	66	4	34		5	-5	2.5	0		15	-26		-80.5	5
carb-type 1	LNT-Sp - 06	278	146	-27.5	-14	-12.5	2.5	2.5	5	0	0	2.5	61.5	5	2.5	162	7.5	214.5		5	15.5	6.5	2.5		20	-0.5		525	10
Lewis	LeC-Sp - 07	279	832.5	-17.5	20	-15	7.5	-1	2.5	0	0	0	424	10	2.5	675	-2.5	2.5		5	0	2.5	0		193.5	5.5		1990.5	2.5
glycolipid	GQ2-Sp - 06	280	10	-28.5	-14.5	-12.5	7.5	6.5	5	0	0	2.5	2.5	5	5	90	0	48.5		2.5	-13.5	5	5		20	59		52.5	-2.5
Lewis	3'Neu5Ac-LeC-Sp - 12	281	7.5	-38.5	-33	-20	5	5	4	-7	0	0	0	5	2.5	63.5	2.5	12.5		0	5	2.5	10514.5		7.5	3		-52.5	-5
glycolipid	GM3-Sp - 11	282	37.5	-7.5	-8	2.5	5	5	0	-3.5	0	0	2.5	5	0	111	2.5	10.5		2.5	-17.5	0	1925		16.5	57.5		153.5	1.5
peptide-Tn-Ser	R-Tn(Ser)-Tn-hydroxyethylamide - 36	283	178	-47.5	-28.5	-16.5	4	0	-2.5	0	0	0	0	2.5	2.5	244	0	179.5		2.5	-20	1.5	2.5		9	-35		526.5	-10
Lewis	3'Neu5Ac-LeC-Sp - 05	284	7.5	-32.5	-28	-27.5	2.5	5	0	-7	0	2.5	-2.5	5	2.5	59	3	0		2.5	14.5	2.5	2225.5		26.5	-22.5		-112	-2.5
glycolipid	GM3-Sp - 04	285	334.5	-22.5	-10.5	-16	5	2.5	2.5	-3.5	0	4	5	2.5	-2.5	239.5	0	55		5	-10	0	698.5		60	63.5		829.5	-2.5
carb-GlcNAc	3'GN-LacNAc (dimeric)-Sp - 14	286	3.5	-55	-31	-29	2.5	5	5	15	0	2.5	2.5	5	2.5	90.5	0	460		4	14441.5	5	5		7.5	-31		-29.5	-5
carb-GlcNAc	LNT-2-Sp - 06	287	4	-32.5	-15	-13.5	0	4	5	15	0	0	0	2.5	5	50	0	183.5		5	5	5	0		10	-26		-65	-2.5
glycolipid	GT2-Sp - 08	288	88.5	26.5	22.5	-2.5	2.5	22.5	7.5	7.5	0	2.5	2.5	6.5	2.5	135	7.5	44		2.5	0.5	0	7.5		172.5	632.5		419.5	2.5
non-human	Forssman Tetra-BSA - 13	289	172.5	-51	-43.5	-43	-1	4	2.5	-7	0	0	2.5	7.5	4	189	-2.5	50		0	-27.5	7.5	5		0	-55		265	0
non-human-aGal	alpha-Gal tetra - 17	290	162	-50.5	-33	-25.5	0	1.5	5	-7	0	-1	0	5	2.5	120	0	192.5		0	30.5	2.5	2.5		-7.5	-56		419	-12.5
glycolipid-neutral	Gb5/SSEA3 - 04	291	174	-21	-22	-16	1.5	-2.5	0	-3.5	0	1.5	0	0	-2.5	125	0	44		0	4.5	-2.5	5		25	-26		669	-2.5
carb-Sia	3'Neu5Ac-LacNAc-Sp - 10	292	265	-13.5	-10	-22	5	2.5	0	0	0	2.5	0	2.5	0	313	0	231.5		4	-7.5	2.5	165.5		33	20.5		1022	-2.5
Blood Group H	Globo H - 10	293	77.5	-55.5	-44.5	-29	2.5	3.5	2.5	-10.5	0	2.5	0	5	0	76.5	0	103.5		0	-30	5	0		7.5	-55.5		57	-10
Blood Group A	Globo A - 09	294	118.5	-60.5	-43.5	-17.5	4	-2.5	2.5	-7	0	0	2.5	5	0	56	2.5	25		5	-47	5	5		5	-86		101.5	-1
glycolipid	GT2-Sp - 03	295	175.5	-28	-6	-36	5	12.5	16.5	0	0	1.5	2.5	9	5	244.5	0	31.5		5	-6	5	12.5		127.5	100		507.5	0
carb-Sia	3'Neu5Gc-LacNAc-Sp - 10	296	53	-17.5	-27.5	-11	0	7.5	2.5	-1.5	0	1.5	0	2.5	0	135	0	161.5		0	-6	5	1.5		22.5	5.5		278.5	-2.5
carb-Sia	3'Neu5Ac-LacNAc (dimeric)-Sp - 13	297	82	-25	-12.5	-12.5	0	-2.5	0	-7	0	0	2.5	0	5	140.5	0	24		2.5	2347	0	5		12.5	-30		433	0
carb-Sia	CT/Sda-Sp - 05	298	2.5	7.5	-18	-21	5	10	3.5	0	0	5	2.5	12.5	6.5	118	5	25		0	10	5	15		2415	18		-74	2.5
peptide-GlcNAca	Ac-S-Ser(GlcNAc-a)-S-G - 07	299	115	-27.5	-32	25	2.5	4	0	-7	0	0	-2.5	2.5	0	163.5	-2.5	217		0	15	5	-2.5		15	-12		423.5	37.5
Blood Group H	TFiLNO(1-2 1-2 1-4) - 06	300	138.5	-53.5	-43.5	-30	2.5	0	7.5	-7	0	0	20	0	2.5	42.5	2.5	27.5		0	-46.5	0	5		-3.5	-101		140	-12.5
glycolipid	GD3-Sp - 08	301	61.5	-30	-7.5	-16	2.5	1.5	4	-3.5	0	2.5	2.5	5	2.5	141	0	145		4	6.5	2.5	458		0	-8.5		322	0
carb-type 1	LNT-Sp - 15	302	20	-12.5	-10	-2	2.5	5	2.5	0	0	-2.5	176	5	2.5	102.5	0	116		5	-5.5	5	7.5		7.5	-10		136.5	5
Lewis	3'Neu5Gc-LeC-Sp - 12	303	15	5	4	-7.5	4	2.5	0	0	0	2.5	4	5	0	84	2.5	5		5	-5	6.5	2.5		54.5	62.5		115	1.5
glycolipid	GQ2-Sp - 03	304	181.5	-37	-7.5	-25	2.5	2.5	7.5	0	2.5	2.5	2.5	10	2.5	179.5	2.5	280.5		5	-1	5	0		160	154		493.5	2.5
glycolipid-neutral	Gb5/SSEA3 - 12	305	123.5	-48	-30.5	-33.5	0	0	0	-7	0	5	4	5	2.5	107.5	0	172.5		2.5	-27.5	5	2.5		7.5	-45		427	-7.5
peptide-GlcNAcb	Ac-S-Ser(GlcNAc-b)-S-G - 07	306	60.5	-42.5	-20.5	-22.5	5	0	1.5	11.5	0	0	1.5	2.5	0	96	-4	51.5		2.5	-18	-5	5		32.5	-40		278	-5
carb-type 2	LacNAc (dimeric)-Sp - 16	307	7.5	-26	-20.5	-6	0	-2.5	2.5	-3.5	5	-1	0	0	11.5	128.5	5	298.5		5	16767.5	0	-2.5		7.5	12.5		121.5	0
carb-Sia	3'Neu5Ac-LacNAc (dimeric)-Sp - 06	308	12.5	-43	-49.5	-42	5	0	2.5	-7	0	5	5	2.5	2.5	46	0	-10.5		5	3036	0	2.5		15	-37		-174.5	-5
non-human-aGal	alpha-Gal tetra - 04	309	165.5	-17.5	-7	-10	2.5	-5	2.5	0	0	2.5	0	5	-2.5	130	0	47.5		0	23	-5	0		10	-31		600	0
Lewis	3'Neu5Ac(9Ac)-LeC-Sp - 05	310	5	-25	-3.5	-15	1.5	6.5	7.5	0	0	0	5	6.5	5	86	2.5	10		5	-7.5	5	3263		50	10		-75	5
carb-type 2	LacNAc (dimeric)-Sp - 06	311	2.5	-56	-28.5	-35	2.5	2.5	5	-7	0	2.5	2.5	2.5	0	33.5	4	-2.5		5	12855	1.5	6.5		169	-17.5		-186	-5
glycolipid	GM2-Sp - 07	312	35	-40	-26	-20	-1	2.5	5	0	0	2.5	5	2.5	0	52	5	0		5	5	0	5		51.5	-15		23.5	-7.5
carb-type 1	MFiLNO(1-3) - 09	313	193	2.5	31	-52.5	12.5	2.5	17.5	-7	10	-2.5	4731	10	17.5	138	-2.5	87.5		45	-47.5	11.5	0		396.5	-74.5		232	6.5
glycolipid	GD2-Sp - 04	314	87.5	-21	-33	-26	2.5	7.5	5	-3.5	0	5	0	2.5	0	118.5	0	179		5	-10	0	10		52.5	15.5		240.5	-3.5
carb-Sia	6'Neu5Ac-LacNAc (dimeric)-Sp - 05	315	256	-30	-38.5	-26	2.5	0	-2.5	0	0	5	5	1.5	-2.5	171	0	56.5		0	65265.5	2.5	2.5		15	-8.5		464	-6
Lewis	3'Neu5Gc-LeC-Sp - 05	316	363.5	-9.5	-6.5	-23	2.5	0	2.5	0	2.5	2.5	6	0	2.5	333	1.5	246.5		5	1.5	6.5	2.5		66.5	20.5		954	2.5
Lewis	DFLNnH- LeX/LeX - 10	317	127.5	-63.5	-51	-38.5	0	0	2.5	-7	0	0	2.5	0	-3.5	72.5	-2.5	143.5		0	-30	5	2.5		-4.5	-57.5		228.5	-12.5
glycolipid	GD1b - 05	318	80.5	-62	-26	-34.5	0	2.5	7.5	-7	0	2.5	1.5	5	0	51	1.5	42.5		2.5	-39.5	0	2.5		86	-28.5		-48	-7.5
carb-Sia	6'Neu5Ac-LacNAc-Sp - 11	319	309	-2.5	-1.5	-18.5	-1	5	5	0	0	5	5	0	5	353	0	218.5		2.5	5	5	15		5	50		1160	2.5
carb-GlcNAc	3'GN-LacNAc (dimeric)-Sp - 06	320	77.5	-15	-38.5	-16	0	2.5	5	33.5	0	0	5	2.5	5	118.5	2.5	1266.5		5	11325.5	1.5	2.5		10	-49		320	-5
N-linked	Man1 - 12	321	113.5	-17.5	-24.5	-5	2.5	-1	2.5	53.5	2.5	0	0	2.5	0	130	0	50		0	-11	0	0		39	-15		446.5	-2.5
glycolipid	GM3(Gc)-Sp - 05	322	10	-12.5	-18.5	-25.5	4	4	15	0	0	-2.5	10	0	5	130	0	15		7.5	-12.5	5	0		42.5	33.5		3.5	2.5
carb-GalNAc	LDN-Sp - 05	323	5	-26	-22.5	-17.5	5	2.5	2.5	-7	0	2.5	5	0	0	52.5	-2.5	15.5		5	29.5	5	2.5		20	23		-80.5	0
carb-Sia	6'Neu5Ac-LDN-Sp - 05	324	103.5	-20	-10.5	-10	6.5	5	2.5	-3.5	0	0	0	0	0	111	-2.5	67.5		2.5	7.5	0	7.5		47.5	14		350.5	-2.5
glycolipid	GT3-Sp - 07	325	146	70.5	18	37.5	2.5	2.5	7.5	11	1.5	0	2.5	4	7.5	294	2.5	214.5		4	20	2.5	5		20.5	31.5		877	12.5
peptide-core 3	Ac-S-Thr(core 3)-S-G - 05	326	83	-50.5	-30.5	-40	0	-1	0	-3.5	0	2.5	0	2.5	61.5	151	0	329.5		2.5	20.5	5	0		34	-45		288	-7.5
carb-Sia	3'Neu5Ac-LDN-Sp - 11	327	7.5	6.5	-10	-3.5	0	0	5	-3.5	2.5	2.5	1	0	-2.5	101	0	17.5		0	-5	4	52.5		12.5	2.5		160.5	10
carb-GlcNAc	3'GN type1-Sp - 04	328	5	24	-5	-13.5	7.5	2.5	5	0	0	2.5	2.5	10	5	113.5	5	143		7.5	89.5	2.5	7.5		816.5	118		-20.5	6.5
Lewis	DFLNHc- LacNAc/LeB - 08	329	85.5	-57	-31	-21	0	1.5	2.5	0	2065	1.5	-2.5	1.5	0	101	-2.5	177.5		5	14	-1.5	0		3	-31		113.5	-7.5
glycolipid	GD2-Sp - 10	330	50	-11	-10	-3.5	4	0	4	-3.5	0	0	1.5	2.5	0	131.5	-2.5	45		0	-4.5	2.5	0		10	-20		284	2.5
carb-Sia	3'Neu5Ac-LDN-Sp - 05	331	185.5	-32.5	-17	-24	5	0	5	0	0	2.5	2.5	7.5	2.5	207	0	283		5	2.5	2.5	20		37.5	-7.5		595.5	-2.5
Blood Group B	2'F-B type 2-Sp - 03	333	5	-53.5	-15	-20	0	5	0	-7	0	0	2.5	30	5	10	0	-2.5		0	-10	0	5		204	-10		-56.5	-5
Blood Group A	A tetra type 2-Sp - 05	334	-2.5	-51.5	-26	-7.5	4	0	0	-7	0	4	5	4	2.5	96	2.5	38		5	-10	0	5		21.5	-33.5		-61.5	10
Blood Group B	B tetra type 2-Sp - 05	335	6.5	-63	-37	-27.5	0	5	0	-7	0	2.5	0	0	7.5	24.5	0	15		0	-35	1.5	0		2.5	-48.5		-131	-8.5
glycolipid	GM2-Sp - 04	336	2.5	-63	-25	-28.5	0	1.5	0	-3.5	0	0	0	4	5	16.5	-2.5	1.5		2.5	-11	2.5	2.5		17.5	-27.5		-103.5	-15
Blood Group A	BG-A5-05	337	145	-36.5	-24.5	-2.5	2.5	2.5	1.5	-7	0	0	2.5	5	7.5	188.5	2.5	157		2.5	35.5	5	0		40	-48.5		400.5	5
peptide-core 3	Ac-S-Thr(core 3)-S-G - 21	338	127.5	-81	-44.5	-47.5	0	0.5	1.5	-14	0	-1.5	2.5	0	29523.5	152	0	2373		0	-31	0	-2.5		70	-72.5		287.5	-10
Blood Group B	BG-B5-04	339	118.5	-39	15	-17.5	2.5	6.5	0	-3.5	0	0	0	1.5	0	89.5	0	106		2.5	-26	0	2.5		22.5	-45		327	-5
Blood Group B	BG-B5-17	340	192	-43	1415	-38.5	2.5	2.5	5	-3.5	0	1.5	0	2.5	0	202	0	130.5		7.5	-18.5	2.5	2.5		42.5	-45		324.5	2.5
peptide-F1a	Ac-S-Thr(F1a)-S-G - 18	341	108.5	-67	-46	-40	0	0	0	-14	0	0	0	-2.5	0	150	0	194		0	-43.5	5	0		0	-71		374	-12.5
Blood Group H	BG-H1-10	342	131	-60.5	-37	-30	4	0	-2.5	-3.5	26.5	4	2.5	0	2.5	85	0	127.5		1.5	-43.5	1.5	0		27.5	-52.5		333.5	-10
Blood Group A	BG-A6-04	343	174	-35	-29.5	-22.5	4	2.5	0	0	0	0	0	2.5	5	194.5	-2.5	145.5		2.5	27	4	0		31.5	-30		439.5	5
Blood Group A	BG-A6-23	344	111	-61	-46	-9	0	-2.5	0	-7	0	2.5	2.5	-2.5	0	139.5	1.5	149		0	-30	0	0		9	-60		325.5	17.5
Blood Group H	BG-H5-04	345	122.5	-10	-13	-22.5	0	1.5	0	11.5	0	0	0	1.5	2.5	97.5	-1	156		1.5	-1	0	0		26.5	-32.5		431.5	0
Blood Group H	BG-H5-19	346	198.5	-37	-18	-32.5	2.5	5	4	3238.5	0	0	0	5	0	222.5	0	145.5		2.5	4	0	2.5		34	-12.5		486	0
Blood Group B	BG-B6- 03	347	118.5	-31	-25.5	-25.5	0	-5	0	-7	0	2.5	0	-2.5	0	130.5	0	165.5		0	19.5	-2.5	0		4	-35		328	-6.5
Blood Group B	BG-B6-15	348	156	-38	-6.5	-30	0	0	1.5	-3.5	0	2.5	1.5	-3.5	2.5	121	0	157.5		0	-51	0	-2.5		7.5	-30		394.5	-6
Blood Group H	BG-H6-05	349	197	-18.5	-16.5	-14	7.5	-2.5	0	0	0	2.5	0	2.5	7.5	259.5	1.5	181		5	23	7.5	2.5		35	1.5		569	7.5
Blood Group H	BG-H6-21	350	123.5	-55.5	-28.5	-30	0	-3.5	0	15	0	2.5	5	0	5	158.5	-2.5	179.5		0	-25	0	0		10	1.5		304.5	-10
Blood Group A	BG-A5-16	351	105	-62	-42	10.5	2.5	0	0	-5.5	0	2.5	-3.5	2.5	0	107	-2.5	140		0	-55.5	0	5		-3.5	-50		295	22.5
y-glycoprotein	AGE60 (Both Dyes Added)	352	87	-20	-14.5	-35.5	5	0	2.5	0	2.5	2.5	2.5	5	11.5	204.5	5	120		10	8	5	5		61.5	-17.5		384	2.5
y-glycoprotein	Alpha-1-acid glycoprotein	353	127.5	47	30	-2.5	2.5	6.5	0	0	0	0	2.5	2.5	1.5	169	1.5	211		0	4	1.5	0		-2.5	20.5		721.5	6.5
y-glycoprotein	Alpha-fetoprotein	354	85	30	37.5	4	5	17.5	5	0	0	2.5	0.5	7.5	0	120.5	5	137		7.5	6.5	0	2.5		23	51.5		471	6.5
y-glycoprotein	BSM	355	84	-22.5	-5	-33.5	1.5	10	2.5	-3.5	0	2.5	2.5	6.5	5	209.5	4	120		0	-28.5	5	0		10	81		113	0
y-glycoprotein	BSM (ox)	356	90.5	-3.5	1.5	-6	0	6.5	0	-3.5	0	0	2.5	0	0	141	-2.5	149		0	-26	0	0		1.5	-3.5		437	-2.5
y-glycoprotein	BSM (deacetylated)	357	75.5	5	1.5	4	2.5	9	2.5	0	0	2.5	2.5	0	5	126.5	0	164		0	-6.5	5	-2.5		10	30		275	0
y-glycoprotein	BSM (asialo)	358	111.5	-6	-8.5	-23	4	0	5	0	2.5	0	4	-2.5	129	204.5	6.5	408		0	-21	2.5	5		10	-7.5		330	-2.5
y-glycoprotein	CEA	359	1475	4498.5	2758.5	4630.5	2502	2003.5	1884	40.5	1443	1313	1419	4355.5	3413	1109.5	1383	1378		3300.5	588.5	2164	3017		1027	2294.5		2168	6774.5
y-glycoprotein	FABP	360	111	90	120	53.5	2.5	45	5	30	0	2.5	0	5	1.5	154.5	4	237.5		2.5	74.5	5	6.5		0	191.5		814	12.5
y-glycoprotein	fetuin	361	148.5	196	181.5	-17.5	5	133.5	25	7	0	7.5	5	15	0	196	5	234.5		0	10	7.5	2.5		46.5	76		544	5
y-glycoprotein	fetuin (asialo)	362	133.5	544	431.5	23.5	17.5	421.5	46.5	16.5	0	10	15	37.5	2.5	169.5	20	195		12.5	42	10	2.5		45	330.5		654	12.5
y-glycoprotein	PSM A pos	363	118.5	43.5	38.5	53.5	12.5	20	15	3.5	22.5	24	12.5	27.5	19	98.5	17.5	111.5		17.5	36	20	30		5	42		42	82
y-glycoprotein	PSM A neg	364	137.5	10	14	20	10	5	5	0	1856.5	9	2.5	10	-1	206	5	212		12.5	7.5	5	5		9	11.5		554.5	25
y-glycoprotein	Fetuin (ox)	365	148.5	357.5	300.5	14.5	10	244.5	16.5	7.5	0	2.5	5	17.5	5	156	2.5	217		5	13	2.5	8.5		22.5	169.5		789.5	11.5
y-glycoprotein	glycophorin (asialo)	366	66.5	66	143.5	58.5	27.5	72.5	40.5	15	26.5	27.5	44	87.5	32.5	27.5	22.5	19		42.5	9.5	45	50		25	-42.5		-217.5	60
y-glycoprotein	Glycophorin A	367	52.5	30	22.5	6.5	2.5	15	17.5	0	2.5	2.5	6	12.5	7.5	184.5	5	108.5		10	-28.5	2.5	12.5		32.5	-20		226	15
y-glycoprotein	hsp90	368	32.5	608.5	2797.5	89	191	1265.5	524.5	157.5	30	55	246	260	25	-77.5	29	-8		15	216	280	35		10095.5	7785.5		-405	100
y-glycoprotein	KLH	369	155	12.5	0	17.5	7.5	2.5	-2.5	7	0	10	0	2.5	2.5	112.5	2.5	169		2.5	25	0	5		2.5	86.5		778	-2.5
y-glycoprotein	gp120	370	216	-25	-33.5	-23	0	6.5	2.5	0	0	0	2.5	2.5	5	177	2.5	158.5		10	22	6.5	5		26.5	-20		645	4
y-glycoprotein	OSM (ox)	371	100	-26	16.5	-27.5	0	2.5	5	-3.5	0	5	5	5	0	134.5	5	137.5		2.5	-17.5	0	2.5		0	-42		335.5	-7.5
y-glycoprotein	OSM (asialo)	372	127.5	-32.5	-16.5	-15	-1	17.5	0	0	2.5	5	0	2.5	5	87.5	7.5	161		4	-26	2.5	0		0	40		160.5	-2.5
y-glycoprotein	ovalbumin	374	123.5	502.5	518.5	83.5	10	115	59	62.5	2.5	2.5	13.5	55	4	176	2.5	261.5		2.5	107.5	11.5	7.5		436.5	2778		1064	42.5
y-glycoprotein	Ovalbumin (ox)	375	163.5	597.5	882	75	40.5	235	201.5	99	12.5	11.5	41.5	155	2.5	116	10	271		5	244.5	30	12.5		13875	19876.5		605	37.5
y-glycoprotein	PSA	376	317	312	178	126.5	40	40	37.5	15	17.5	21.5	16.5	47.5	55	284.5	22.5	260.5		35	156	27.5	62.5		41.5	995		1144.5	121
y-glycoprotein	Tgl	377	253.5	318	474	141	168.5	358	212	37	105.5	137.5	117.5	193	228.5	181	138.5	276		173.5	240	137.5	176		697	8659.5		247	184
y-glycoprotein	FABP-3	378	202	116	61.5	48.5	7.5	30	2.5	22	2.5	9	5	5	7.5	169.5	4	294.5		8	59	2.5	10		27.5	111		937	10
peptide-core 2	Ac-S-Thr(core 2)-S-G - 12	379	236	-40	-33	-21.5	-1	0	2.5	243.5	0	0	2.5	0	-2.5	259	-2.5	501.5		0	-31	5	0		2.5	-26		671.5	-2.5
peptide-N-GlcNAc	Ac-F-N(GlcNAcb1)-S-G-Hex-12	380	153.5	-15	-12.5	63.5	0	0	0	127	0	4	2.5	0	137.5	168.5	2.5	1885.5		1	0	2.5	0		7.5	21.5		622.5	27.5
Peptide-core-5	Ac-S-Ser(core 5)-S-G-04	381	175	-22.5	-16	-1	10	2.5	0	3.5	2.5	2.5	2.5	0	2.5	97.5	0	214		0	-1	0	2.5		22.5	16.5		478.5	-2.5
Peptide-core-5	Ac-S-Ser(core 5)-S-G-18	382	197.5	-35	-28.5	-25.5	5	-2.5	0	-3.5	0	2.5	5	0	2.5	253.5	0	179.5		5	-10	5	0		30	-42.5		633.5	5
Peptide-core-5	Ac-Ser(core 5)-S-G-05	383	150	-49	-37	-20	0	0	0	-2	0	0	-1	2.5	0	127.5	1.5	162		2.5	-5	2.5	4		4	-56.5		396.5	0
Peptide-core-5	Ac-Ser(core 5)-S-G-08	384	162.5	-41	-31	-15	0	5	-2.5	-7	2.5	4	0	0	0	120	-3.5	208.5		2.5	-37.5	0	-2.5		9	8		496	-3.5
y-glycoprotein	OSM	385	75	-14.5	-7.5	-36	7.5	4	7.5	-7	2.5	0	-2.5	0	0	179.5	0	111		0	-17.5	2.5	5		-5	-28.5		25	-3.5
peptide-Fuc	Ac-G-S(Fuca)-S-G-Hex-05	386	166.5	-15	-3.5	-5	2.5	2.5	0	0	0	0	2.5	0	0	138.5	1.5	221		0	4	5	-1.5		2.5	-30		728	0
peptide-Fuc	Ac-G-S(Fuca)-S-G-Hex-15	387	212	-6	7.5	20.5	2.5	1	0	3.5	0	2.5	5	-1	2.5	154.5	0	260.5		2.5	13	-3.5	2.5		6	52.5		842.5	4
peptide-Xyl	Ac-G-S(Xylb)-G-G-Hex-04	388	151.5	19	-7.5	22	0	2.5	-2.5	0	0	0	-1	2.5	2.5	263.5	2.5	178		0	24.5	2.5	5		34	7.5		679.5	2.5
peptide-Xyl	Ac-G-S(Xylb)-G-G-Hex-21	389	181	18	6.5	-13.5	0	4	2.5	7	0	5	4	-1	-2.5	161	0	275		2.5	7.5	5	-1		0	-9.5		770.5	1.5
peptide-Tn	Ac-G-S-T(Tna)A-P-G-Hex-06	390	186.5	-17.5	-6.5	-5	0	0	0	0	0	2.5	-1	0	2.5	161	2.5	226.5		0	3	2.5	2.5		5	-13.5		800	2.5
peptide-Tn	Ac-G-S-T(Tna)A-P-G-Hex-19	391	172.5	19	-7.5	0	0	2.5	2.5	3.5	0	0	0	-5	2.5	147.5	-2.5	209.5		0	1.5	0	0		12.5	-12.5		737	2.5
peptide-Glc	Ac-A-S(Glcb)-S-G-Hex-05	392	171	-23.5	-6	-17.5	0	1.5	-1	3.5	0	0	0	2.5	5	111	-2.5	171.5		5	-1.5	0	0		6.5	-22		699	3.5
peptide-Glc	Ac-A-S(Glcb)-S-G-Hex-18	393	166	-77.5	-45	-20	0	0	0	7.5	0	2.5	0	0	2.5	112.5	7.5	83		0	-37.5	0	0		20	-53.5		360.5	-6
N-linked	Man8D1D3 #2	394	150	-58.5	-38.5	-37.5	4	-2.5	7.5	-3.5	2.5	5	0	11.5	5	111	0	145.5		10	-8.5	2.5	-2.5		19	-40		174.5	-2.5
peptide	Muc1	395	40	-32.5	-27	-20	0	5	0	-7	0	0	5	0	2.5	72.5	-2.5	46.5		5	-22.5	2.5	5		7.5	-25		130.5	-5
peptide-Tn	Muc1-Tn8	396	121	0	3	5	5	10	5	-3.5	5	10	7.5	15	10	110	2.5	63		15	7	5	2.5		25	42.5		380	12.5
peptide-Tn	Muc1-Tn15	397	74.5	-23.5	-29.5	-6	21.5	0	-2.5	0	2.5	0	0	2.5	9	146	-2.5	131		0	10	0	0		11.5	-21		253	-2.5
peptide-Man	Ac-S-S(Mana)-S-G - 06	406	228.5	-40	-36	-30	5	0	0	0	2.5	2.5	0	5	1.5	159.5	5	121		2.5	-3.5	2.5	2.5		20	-46		345.5	5
peptide-Gal	Ac-S-S(Gala)-S-G - 06	407	88	-53.5	-41	-27.5	0	1.5	2.5	-7	0	0	2.5	2.5	0	90	2.5	98.5		0	-15	5	2.5		11.5	-46		182	-7.5
peptide-Man	Ac-P-T(Mana)-A-G - 07	408	130	-55	-43.5	-12	2.5	2.5	2.5	-7	0	2.5	5	0	2.5	66	1	32.5		1.5	-23.5	0	2.5		14	-27.5		147.5	-10
peptide-Man	Ac-S-S(Mana)-S-G - 20	409	149	-56	-46	-27.5	5	0	0	-5	2.5	0	1.5	0	2.5	152.5	0	95		3.5	-16	2.5	2.5		10	-33.5		341	2.5
peptide-Gal	Ac-S-S(Gala)-S-G - 16	410	88.5	-58.5	-28.5	-29.5	1.5	0	1.5	-7	0	0	-2.5	3.5	0	121	0	132		2.5	-30	2.5	0		6.5	-56.5		282	-7.5
peptide-Man	Ac-P-T(Mana)-A-G - 22	411	92.5	-61	-52	-22.5	1.5	0	-2.5	-7	2.5	0	0	-1	0	91	0	112.5		-2.5	-36	0	5		12.5	-10		142.5	-11
y-glycoprotein	fetuin (human)	412	45	829.5	202	38	7.5	138.5	10	7	0	1.5	5	7.5	2.5	204	2.5	202		2.5	10	5	2.5		21.5	540.5		467	12.5
peptide	Ac-APGSTAPPA-G-05	413	74	-48.5	-37	-36	0	-2.5	0	-7	0	0	5	2.5	0	112.5	-1	140		2.5	-12.5	2.5	0		12.5	-56		259	-10
peptide-Tn	Ac-APGS-Tn(Thr)-APPA-G-11	414	132.5	-47.5	-34.5	-22.5	0	2.5	-2.5	-3.5	0	1.5	0	0	0	107.5	0	146		5	-23.5	2.5	0		-2.5	-18.5		448.5	-5
peptide-Tn	Ac-APGS-Tn(Thr)-APPA-G-03	415	125	-43.5	-30	-28	15	0	5	0	2.5	0	0	2.5	5	212	2.5	106		0	2.5	2.5	0		15	-43.5		228	0
peptide	Ac-APGSTAPPA-G-14	416	97	-61	-49.5	-40	0	-5	0	-7	0	0	2.5	5	2.5	123.5	-2.5	129		5	-18.5	1.5	-2.5		1.5	-56		314	-10
peptide	Ac-GSTAP-G-05	417	100.5	-33.5	-37	-5	0	2.5	-2.5	-3.5	0	2.5	0	0	0	91	1.5	128		2.5	-5	0	5		31.5	24.5		360.5	-10
glycolipid-neutral	iGb4-07	418	6883	54.5	48.5	17.5	5	7.5	2.5	7	0	0	-1.5	17.5	2.5	95.5	5	55.5		2.5	202	5	9		99	53.5		170	15
peptide	Ac-GSTAP-G-15	419	111	-32.5	-37	-27.5	0	0	2.5	-7	0	0	0	0	5	151.5	2.5	141		4	-10	0	0		22.5	-33.5		405	-6
glycolipid-neutral	iGb5-06	420	118.5	-38.5	-23	-13.5	2.5	0	-2.5	-7	0	0	0	-5	0	56	-2.5	137		2.5	-10.5	0	2.5		0	-17.5		249	-2.5
peptide-Tn-Ser	AzHex-S-Tn(Ser)-V-G-HexNH2-06	421	107.5	-11.5	-2.5	-15.5	5	9	2.5	0	1.5	0	2.5	7.5	7.5	142.5	2.5	121		2.5	41	2.5	2.5		91	92.5		353.5	2.5
carb-Man	Ma2Ma6(Ma2Ma3)-03	422	98.5	5	46.5	5.5	0	7.5	7.5	7	0	0	0	10	-5	20.5	2.5	71		0	384.5	0	2.5		727	182.5		225	10
peptide-Tn-Ser	AzHex-S-Tn(Ser)-V-G-HexOH-06	423	62.5	-4.5	-14	-7.5	2.5	7.5	0	0	0	5	1.5	7.5	0	84.5	5	80		2.5	13	0	2.5		76.5	147.5		163.5	2.5
carb-Man	Ma2Ma2Ma3-04	424	103.5	-26	-10	-7.5	0	2.5	4	0	2.5	0	0	5	2.5	71	2.5	82.5		0	36	0	0		40	-1		160	2.5
peptide-Tn-Ser	AzHex-S-Tn(Ser)-V-G-HexOH-15	425	41.5	10	13	18.5	2.5	9	2.5	3.5	0	0	1	7.5	-5	118	2.5	79.5		0	25	0	5		15	169		260	10
non-human	Rha-a - 05	426	100	-40	-33.5	-17.5	0	-2.5	2.5	-1.5	0	1.5	0	12.5	0	61.5	5	93		0	-18.5	2.5	2.5		30	-19		216	-6
peptide-Tn-Ser	AzHex-S-Tn(Ser)-V-G-HexNH2-16	427	50	34	25	18.5	75.5	10	0	3.5	2.5	4	0	4	5	156.5	7.5	101.5		5	27	2.5	2.5		45	167		218.5	12.5
non-human	Rha-b - 05	428	85.5	-40.5	-15	-22.5	2.5	-2.5	2.5	0	0	0	-2.5	0	-2.5	110.5	-1	111		0	-5.5	-2.5	0		38	-23		368	-2.5
peptide-Tn-Ser	Ac-S-Tn(Ser)-V-G-03	429	106	-61	-26	-15	0	0.5	0	-7	0	0	2.5	2.5	-1	78.5	0	52.5		-2.5	-30.5	-2.5	2.5		30	-42.5		194	-7.5
peptide-TF	Ac-S-TFa(Ser)-TFa(Ser)-G-15	430	113.5	-66	-45.5	-31	0	-2.5	0	-7	1.5	2.5	0	0	2.5	164.5	0	98.5		0	-11	2.5	-1		-10	-47.5		310.5	0
carb-Man	Ma2Ma3(Ma6)-08	431	86	-20	0	4.5	0	2.5	5	3.5	0	0	2.5	10	5	1.5	0	57.5		0	108	2.5	2.5		251	88		82.5	7.5
glycolipid-neutral	iFs-05	432	95	76	95.5	65	0	12.5	7.5	15	0	0	2.5	24	0	23	1.5	76.5		0	165	-2.5	2.5		522.5	452		297	30
peptide-Core4	Ac-S-Core4(Thr)-S-G-07	433	117.5	-55.5	-52	-37.5	5	-2.5	0	497	0	0	2.5	0	1019	172	0	1140.5		-1	-15	0	0		5	-37.5		337	0
glycolipid	GT1a - 04	434	84.5	-23.5	-18.5	-22.5	0	2.5	0	0	0	0	5	5	-1.5	104.5	0	114		0	-17.5	0	2.5		207	68.5		207	-2.5
peptide-Core4	Ac-S-Core4(Thr)-S-G-10	435	93.5	-62.5	-42	-30	0	-2.5	0	523	0	-2.5	2.5	0	695	107.5	1.5	691		0	-31	1.5	5		0	-43.5		283	-15
glycolipid-neutral	iFs-11	436	104	-58.5	-14	-21.5	5	11.5	5	3.5	2.5	0	2.5	9	2.5	10.5	0	-1		0	6.5	2.5	0		42.5	-45		-10	1.5
carb-Man	Ma3(Ma6Ma6Ma3)-05	437	93	67.5	65.5	36	0	22.5	10	11.5	0	0	5	67.5	2.5	16.5	2.5	66.5		0	10468	2.5	10		241	939		224.5	21.5
peptide-Tn	AzHex-D-Tn(Thr)-R-NH2-06	438	116	14	-1	5.5	5	6.5	0	3.5	-2.5	0	2.5	5	0	110	2.5	144.5		2.5	25.5	1	0		35	82.5		501	2.5
carb-Man	Ma2Ma2Ma3(Ma3Ma6)-03	439	110	255	121	91.5	6.5	25	13.5	7	0	0	2.5	622	6.5	2.5	0	35		0	31114.5	2.5	124.5		2883.5	4239		168.5	171
peptide-Tn	AzHex-PD-Tn(Thr)-RP-NH2-07	440	69	3	1.5	-0.5	2.5	7.5	5	-1.5	0	0	2.5	2.5	2.5	123.5	1.5	98.5		0	10.5	2.5	2.5		10	68.5		381	7.5
carb-Man	Ma2Ma3Ma6(Ma3)-04	441	91	-30	-31	-17.5	0	0	0	-7	0	0	2.5	5	0	40.5	2.5	110.5		2.5	-22.5	0	5		324.5	-18.5		116	0
peptide-Tn	AzHex-SAPD-Tn(Thr)-RPAP-NH2-07	442	198	4	7.5	3	4	9	0	7	0	1.5	1	0	5	243.5	0	147.5		2.5	18	2.5	0		17.5	18		680.5	5
carb-Man	Ma2Ma3(Ma6)-04	443	83	-30	-34.5	-30.5	0	5	0	3.5	0	2.5	0	1.5	5	45	0	44		0	9.5	2.5	2.5		227.5	18		64.5	0
peptide-Tn	AzHex-VTSAPD-Tn(Thr)-RPAPGS-NH2-06	444	152.5	-17.5	-16.5	-21.5	0	0	0	0	0	0	2.5	0	-2.5	153	5	178.5		2.5	-13.5	2.5	5		17.5	-6		535	-2.5
carb-Man	Ma3Ma6-05	445	126	-14.5	-3	29	5	2.5	5	0	0	0	4	0	0	192	1	88.5		0	21.5	0	2.5		23	9		211	0
carb-Man	Ma2Ma6-16	446	84.5	51	34	22.5	1.5	5	6.5	7.5	1.5	0	2.5	37.5	0	20	-2.5	71.5		0	689.5	2.5	0		81	181		244.5	55
carb-Man	Ma2Ma6(Ma3)-07	447	72.5	-30	-26	-17.5	0	5	0	0	2.5	0	2.5	2.5	0	10	2.5	82.5		0	-21	2.5	4		41.5	-26		-1.5	-4
Carb-GlcA	GlcA-LNT-05	448	100	29	-11.5	-5	5	11.5	0	0	0	0	0	2.5	2.5	163.5	7.5	63		0	1623.5	0	-2.5		21.5	-40		164	0
peptide	AzHex-D-T-R-NH2-07	449	158.5	3	1.5	-8	5	15	2.5	7	0	0	2.5	2.5	0	166	-2.5	218.5		4	57.5	1.5	5		41.5	92.5		600.5	5
peptide	AzHex-P-D-T-R-P-NH2-07	450	116	17.5	-2.5	6.5	5	5	5	-3.5	2.5	0	2.5	0	0	125.5	2.5	154.5		5	46.5	2.5	4		24	101.5		542.5	7.5
peptide	AzHex-S-A-P-D-T-R-P-A-P-NH2-07	451	98.5	5	12.5	7.5	0	7.5	2.5	3.5	0	0	-2.5	5	2.5	135	0	133.5		2.5	20	0	2.5		38	70		423	11.5
peptide	AzHex-V-T-S-A-P-D-T-R-P-A-P-G-S-NH2-07	452	97	-12	-12.5	-13.5	1.5	10	5	0	2.5	1.5	-2.5	9	5	130.5	0	114		2.5	10.5	0	0		15	103		424	6.5
glycolipid	GD2-b-propyl-03	453	55	-22.5	-15.5	-7.5	0	2.5	0	0	0	0	2.5	7.5	0	73	0	55		2.5	-2.5	0	3.5		59	49		141.5	0
carb-Man	Ma2Ma2Ma3(Ma6Ma6)-06	454	95	-27.5	10.5	-20	-2.5	12.5	5	0	2.5	0	2.5	37.5	2.5	-7.5	0	11		0	174.5	2.5	2.5		151.5	103		27	5
glycolipid	GD3(9-OAc)-b-propyl-03	455	50	-28.5	-20.5	-17.5	2.5	2.5	0	-5.5	0	0	0	11	2.5	109	0	57.5		0	0.5	2.5	6540		62.5	17.5		250	6.5
carb-Man	Ma2Ma3(Ma6)Ma6-09	456	87.5	-47.5	-0.5	-15	0	5	2.5	0	0	0	5	9	-2.5	-11	2.5	12.5		0	-27.5	0	0		45	-37.5		-28.5	-7.5
glycolipid	GD3(Gc-Ac)-b-propyl-03	457	80.5	-26	-11	-10	12.5	5	2.5	0	0	1.5	2.5	2.5	2.5	157.5	2.5	125		2.5	12	2.5	5		22.5	20.5		287	5
carb-Man	Ma6(Ma3)Ma6-10	458	93	-73	-42	-32.5	0	0	-1	0	0	0	-2.5	2.5	-1	60	0	60		0	-35.5	0	0		7.5	-62.5		172.5	-5
glycolipid	GD3(Gc-Gc)-b-propyl-03	459	54	-8.5	-5	18.5	0	2.5	0	0	2.5	0	2.5	7.5	-2.5	81	5	78		2.5	-3	2.5	1.5		49	66		253	0
carb-Man	Ma2Ma6(Ma3)Ma6-07	460	110	-36	26.5	-17.5	2.5	10	2.5	0	0	0	2.5	6.5	1.5	52	-5	27.5		2.5	18	0	2.5		21.5	-18.5		43	-2.5
glycolipid	GM1b-05	461	84.5	-43	-19	-27.5	0	-2.5	7.5	-7	0	0	2.5	2.5	2.5	34.5	2.5	60		0	-23.5	1.5	0		30	-65		172.5	0
carb-Man	Ma6Ma6(Ma2Ma3)-06	462	75	27.5	42.5	30	0	10	5	7	2.5	0	5	10	0	17.5	2.5	68		0	60	5	5		155	251.5		207	15
carb-Man	Ma2Ma6Ma6-06	463	111	-32.5	-25	-25	2.5	2.5	0	0	0	0	0	5	-5	70	2.5	35.5		2.5	13.5	2.5	2.5		97.5	35.5		136.5	5
peptide-TF	Ac-S-TFa(Ser)-TFa(Ser)-G-03	464	84	-43.5	-39	-32.5	-1	0	2.5	0	0	0	2.5	2.5	1.5	93	0	88		0	-20	0	-2.5		27.5	-55		300.5	-6
carb-Man	Ma4(Ma6)-07	465	93.5	-13.5	-15.5	-8.5	0	0	2.5	3.5	0	2.5	4	2.5	-2.5	73.5	0	99		0	-11	0	2.5		2.5	-5		314.5	0
carb-Man	Ma2Ma3Ma6(Ma3)-10	466	108.5	-59	-46	-42.5	0	2.5	0	0	2.5	0	5	0	0	132	2.5	70		2.5	-23.5	2.5	0		15	-37.5		227	-1
glycolipid	GM1b-13	467	116	-67.5	-58.5	-50	0	-2.5	-2.5	-7	0	0	4	0	4	95.5	1	79		0	-30	0	0		11.5	-55		290	-7.5
carb-Man	Ma6Ma4(Ma6Ma6)-06	468	98.5	-56	-26	-31	2.5	2.5	2.5	0	0	2.5	2.5	2.5	0	-2.5	-2.5	48		0	-38	2.5	0		58	-36		-45	-2.5
carb-Man	Ma2Ma6(Ma2Ma3)Ma6-04	469	98.5	109	69	18.5	2.5	15	5	11	0	0	5	48	0	41	0	42.5		2.5	6193.5	5.5	12.5		210	603.5		292	32.5
peptide-Core4	Ac-S-Core4(Thr)-S-G-03	470	102.5	-44.5	-22	-28.5	0	4	0	31.5	0	0	0	7.5	5	127.5	0	141		2.5	-5	0	-2.5		40	-25		401.5	0
carb-Man	Ma3Ma6-13	471	111	-17.5	-2.5	-21.5	0	-1	5	-7	2.5	0	2.5	0	-2.5	71	0	124		0	-39.5	0	0		0	-27.5		305.5	-2.5
glycolipid	3'-Neu5Ac-Gb3-08	472	108.5	-10	-5	-13.5	1.5	7.5	0	0	0	0	-2.5	5	0	93	0	25		5	-7.5	0	50		62.5	8		155	7.5
carb-Man	Ma2Ma2Ma3(Ma6)-07	473	74	-40	-5	-24.5	4	9	2.5	-3.5	0	0	2.5	2.5	5	27.5	0	-2.5		1.5	-6	1.5	0		74.5	-20		55.5	-2.5
carb-Man	Ma3(Ma6)Ma6(Ma2Ma3)-06	474	86	-46.5	-16.5	-31	-2.5	0	2.5	0	0	0	7.5	1.5	0	15	-2.5	81		0	-31	2.5	0		75.5	-25		52.5	-6
Carb-GlcA	GlcA-LNT-16	475	131	19	-30	-37.5	0	36.5	0	-3.5	0	0	0	-2.5	5	202.5	5	123.5		0	2184.5	5	2.5		-3.5	-22.5		436.5	-5
carb-Man	Ma2Ma3-11	476	64	5	23	2	2.5	12.5	5	0	0	0	-2.5	10	2.5	11.5	2.5	25		0	137	5	0		115	226		115	2.5
carb-Man	Ma2Ma2Ma3-12	477	101	-8.5	32.5	-12.5	0	9	2.5	3.5	2.5	0	-2.5	6.5	-2.5	-13.5	-2.5	48.5		0	34.5	0	5		80	10		111	0
carb-Man	Ma2Ma3-04	478	106	35.5	25	-20.5	10	5	7.5	3.5	5	0	5	22.5	7.5	181.5	-1	100		25.5	31	5	17.5		294	141.5		337	27.5
carb-Man	Ma2Ma3Ma6-15	479	83.5	-50	-33.5	-32.5	0	0	0	1.5	0	0	5	1.5	1.5	91	2.5	45		0	-17.5	0	-2.5		1.5	-41		238	0
carb-Man	Ma3Ma6(Ma2Ma3)-03	480	88.5	-26	-22.5	-2.5	0	4	7.5	3.5	0	0	2.5	0	-1	40	2.5	111.5		0	-12	4	5		114.5	97.5		206	2.5
y-other	DNP-BSA	481	145	1280	719	162.5	67.5	231	128.5	59	0	10	4	201.5	10	176	4	155		5	20155.5	7.5	2046.5		19074	65313		1044	50
carb-Man	Ma6Ma6-05	482	71.5	-36	-13.5	-17.5	0	7.5	2.5	0	2.5	0	2.5	10	-2.5	105	0	55		7.5	-4	5	5		167.5	168		350	2.5
glycolipid	LSTd-03	483	103.5	-27.5	-3	0	2.5	5	0	0	0	0	2.5	15	0	38	-2.5	85.5		0	28	5	6		83	118		318.5	2.5
carb-Man	Ma2Ma2-06	484	93.5	-17.5	-10	-10	2.5	0.5	5	-3.5	0	0	1.5	15	0	137.5	2.5	110		10	10.5	2.5	2.5		160	213.5		415.5	6.5
carb-Man	Ma3Ma6(Ma2Ma3)-10	485	65	-66	-26.5	-37.5	2.5	2.5	0	-7	0	0	1.5	4	0	36	0	22.5		5	-53.5	2.5	-2.5		36.5	-64		18	-7.5
carb-Man	Ma2Ma2Ma3(Ma3Ma6)-09	486	51.5	-37.5	-5.5	-12.5	1.5	5	0	-3.5	0	0	2.5	5	0	-1	-2.5	44		0	-10	-2.5	2.5		88	61		-27	-7.5
glycolipid-neutral	iGb4-19	487	12629.5	19	10	76	2.5	-1	4	33	1.5	5	5	9	0	166.5	0	156.5		10	38.5	2.5	10		76	50		749	17.5
carb-Man	Ma6Ma6-09	488	70	-9	2.5	0.5	-5	10	2.5	0	0	0	2.5	7.5	-2.5	26	2.5	26		5	30	5	-2.5		102	291.5		155	10.5
carb-Man	Ma2Ma2Ma2-04	489	112.5	-22.5	-4	-7.5	2.5	12.5	5	0	0	0	0	2.5	-2.5	4	0	45		0	-3	0	2.5		82	50.5		112.5	0
glycolipid-neutral	iGb5-15	490	67.5	-87	-47	-46	2.5	-3.5	0	-7	0	0	-2.5	4	-2.5	46.5	0	-7.5		2.5	-40	2.5	0		-5	-67.5		-25	-5
carb-Man	Ma2Ma2-11	491	48.5	-26.5	-21	-31	-1	7.5	8	-3.5	0	0	5	10	0	28.5	-2.5	15		5	-21	0	5		105	104		-20	0
carb-Man	Ma3Ma6(Ma3)-04	492	92	-56	-24	-12.5	0	0	0	-5	0	2.5	0	7.5	0	55.5	-2.5	87.5		2.5	-17.5	0	-2.5		181.5	5		258.5	-5
glycolipid	3'-Neu5Ac-Gb3 - 04	493	113.5	-67	-36	-37.5	0	2.5	0	-7	0	1.5	4	7.5	2.5	127	2.5	80		2.5	-4	0	1.5		55.5	-2.5		264.5	0
carb-Man	Ma6(Ma3)Ma6-04	494	93.5	74.5	56	123	0	32.5	7.5	17	0	0	-1.5	146.5	0	25.5	0	69		5	3404	10	49		178	3208		389	79.5
carb-Man	Ma3(Ma6)-07	495	97.5	-3.5	26.5	4	0	11.5	0	0	0	0	0	10	0	12.5	0	85		0	55	2.5	2.5		65	122		179.5	2.5
glycolipid	di-sialyl type 1 - 04	496	126	-22.5	7.5	-12.5	0	7.5	0	0	0	5	1	0	2.5	187	0	131		2.5	0	2.5	4		12.5	11.5		511.5	0
carb-Man	Ma3Ma6(Ma3)-11	497	79	-57.5	-33.5	-42.5	0	0	2.5	-7	0	2.5	0	2.5	0	65	-5	37.5		2.5	-48	0	5		20	-35		9	-5
carb-Man	Ma2Ma6(Ma2Ma3)-07	498	92	-30	-26	-10	-2.5	5	2.5	0	0	7.5	0	2.5	0	-28.5	-2.5	60		2.5	-26	2.5	5		91	29		-124.5	-1
peptide-Tn-Ser	Ac-S-Tn(Ser)-V-G-13	499	142.5	-47.5	-30.5	-2	2.5	2.5	0	-7	0	0	-2.5	0	0	203	2.5	125		2.5	-12.5	1.5	2.5		1	-11		499.5	-5
carb-Man	Ma2Ma3Ma6-03	500	110	-12	-8.5	-18.5	0	25	0	2	0	0	2.5	5	0	19	0	30		0	19.5	0	5		35	14.5		118.5	2.5
carb-Man	Ma2Ma6(Ma3)-03	501	133.5	28	33.5	10.5	0	35	2.5	7.5	0	0	1.5	10	0	-17.5	-2.5	57.5		0	220.5	0	10		668.5	519.5		42.5	17.5
y-other	dsDNA	502	128.5	-3.5	-12	13	2.5	-2.5	2.5	3.5	0	0	-2.5	5	1.5	157.5	2.5	103.5		0	10.5	0	0		25	-2.5		382	22.5
N-linked	Man9 - 08	504	79	-68	-13.5	-37.5	-2.5	9	0	-3.5	0	0	5	2.5	2.5	-30	1.5	64		0	-41	0	2.5		-2.5	-75.5		-90.5	-7.5
glycolipid	GD2 (Gc/Gc) - 04	505	85.5	20	20.5	-13.5	5	12.5	12.5	0	0	2.5	0	2.5	2.5	98.5	0	35		5	18	0	2.5		80	20.5		120.5	17.5
N-linked	Man7D2 - 05	506	103.5	62	49	11	2.5	15	7.5	5.5	0	0	2.5	10	0	51.5	2.5	46.5		2.5	2.5	2.5	2.5		22.5	39		228.5	10
glycolipid	GM2 (Gc) - 04	507	114	29	22.5	42.5	1.5	16.5	17.5	7	0	0	1.5	5	0	30.5	-2.5	121.5		0	64.5	2.5	-1.5		64	49		204.5	20
N-linked	Man3a - 07	508	89.5	258.5	67	44	12.5	45	52.5	5.5	0	5	4	82	2.5	42.5	0	26.5		5	17172	5	39		1685.5	5442.5		5	32.5
non-human	AX2 - 04	509	122.5	52	12.5	20	2.5	7.5	7.5	7	0	0	0	20	2.5	10	-2.5	32.5		2.5	1167	0	5		147	239		219	42.5
glycolipid-neutral	Gala1-4Galb-	510	157.5	-10	-12.5	-13.5	0	-1.5	1.5	0	0	5	4	5	-2.5	19	0	105.5		0	-18.5	0	2.5		29	4.5		148	15
GAG-Hep	Hep-NAc-Tetra-06	511	135	-27.5	-16	34604.5	0	2.5	1.5	-7	0	0	0	2.5	1.5	161.5	1.5	130		0	1.5	0	0		9	-20		464.5	65467.5
non-human	AX3 - 04	512	136	-42.5	-36	-27.5	0	-2.5	1.5	-7	0	42.5	2.5	7.5	2.5	77.5	-2.5	67.5		0	-43.5	0	0		10	-22.5		248.5	-10
peptide	AzHex-G-Y-A-NH2 - 04	513	133.5	68.5	64	15	4	21.5	12.5	11	0	2.5	2.5	10	0	113.5	5	220.5		5	96	2.5	12.5		2521.5	5480		437.5	10
peptide	AzHex-L-Y-W-NH2 - 05	514	14	130	170	30	12.5	67.5	62.5	15	5	4	5	27.5	7.5	46.5	6.5	15		5	343.5	5	32.5		27827.5	19165		-25	17.5
peptide	AzHex-L-Y-W-NH2 - 08	515	42.5	127.5	69	27.5	5	71.5	11.5	18.5	0	2.5	5	5	0	110.5	0	56.5		0	135.5	10	33		1871.5	8289		515	17.5
peptide	AzHex-G-Y-A-NH2 - 11	516	51.5	380.5	126	83.5	30	47.5	52.5	46	0	5	5	38	0	89.5	2.5	147.5		2.5	2568	7.5	247		7361	21682		383.5	42.5
carb-Sia	3'Kdn-Galb- 03	517	138.5	-25	-14	-2.5	-1	12.5	5	0	0	2.5	0	7.5	0	83.5	0	59.5		0	-2.5	5	2.5		26.5	-3.5		122.5	7.5
peptide-GalNAc Tyr	AzHex-G-Y(GalNAc-a)-A-NH2 - 04	518	7.5	28.5	7.5	0.5	2.5	4	5	0	0	0	4	15	1	55	2.5	12.5		5	20.5	2.5	0		232	591.5		-64	10
glycolipid	3'Neu5Gc-LNnT - 03	519	88	19	32.5	38	0	5	2.5	7.5	0	1.5	2.5	35	0	-25	0	-8		2.5	101	2.5	0		95	172		62	15
peptide-GalNAc Tyr	AzHex-L-Y(GalNAc-a)-W-NH2 - 11	520	26.5	385	327	53.5	81.5	51.5	103.5	22	7.5	5	17.5	44	10	95	5	81		10	1280	5	167.5		16364.5	13049		397	45
glycolipid	GD2 (Gc/Ac) - 04	521	94.5	-41	-37	-35	0	7.5	5	-7	0	1.5	-2.5	2.5	-3.5	81	0	52.5		0	-48.5	5	-2.5		5	-30		92	-5
glycolipid	GM2 (Ac) - 06	522	111	16.5	9	20	-2.5	15	5	0	0	0	5	7.5	-2.5	36.5	0	55		2.5	-13	2.5	-2.5		15	16		113	7.5
Lewis	LeX-Gal (FucLNnT) - 07	523	173.5	-15	-18	-7.5	0	5	2.5	0	0	2.5	0	15	0	17.5	0	10		5	17	0	2.5		47.5	-10		70	14
peptide-GalNAc Tyr	AzHex-G-Y(GalNAc-b)-A-NH2 - 12	524	352	155.5	34	38.5	2.5	17.5	4	4	0	0	2.5	11.5	2.5	118	0	97.5		2.5	36	26.5	2.5		114	329		498.5	5
glycolipid-neutral	Lc3 di - 11	525	121	-48.5	-24.5	-14.5	-2.5	2.5	0	59	0	-2.5	2.5	2.5	0	92.5	0	474		0	-15	-1	0		0.5	-13.5		435.5	-7.5
GAG-Hep	Hep-NS-Hexa-04	526	186.5	-9	18	18	0	-2.5	1.5	0	0	1.5	0	5	4	191	0	130		5	40	2.5	0		302	82.5		599.5	10
peptide-GalNAc Tyr	AzHex-L-Y(GalNAc-a)-W-NH2 - 03	527	59	83.5	113.5	2.5	5	10	27.5	4	0	0	5	20	2.5	81.5	-1	63.5		5	95	7.5	1.5		2763.5	6100.5		281	10
glycolipid	3'Kdn-LNT - 04	528	103.5	168.5	40	48.5	0	22.5	2.5	10	0	1.5	2.5	41.5	1	48	-2.5	110		4	60.5	2.5	278.5		7.5	177.5		539	37.5
glycolipid	GD3 (Ac/Ac) - 04	529	98.5	-30	50	1.5	4	9	7.5	0	0	2.5	2.5	35	1.5	3	0	-21		10	39.5	0	110		83.5	30		26.5	10
GAG-Hep	Hep-Nona-GT15-04	530	126	325	350.5	375.5	4	9	0	74	0	2.5	0	7.5	3.5	196.5	2.5	152.5		2.5	541.5	7.5	0		144	380.5		993	221
peptide-GalNAc Tyr	AzHex-G-Y(GalNAc-b)-A-NH2 - 04	531	122.5	18	47.5	7.5	0	17.5	11.5	0	0	4	2.5	10	0	104	0	157.5		5	36.5	5	5		1609.5	2406.5		188.5	5
Lewis	3'Neu5Ac-LeX-Gal - 04	532	189.5	-20	4	-23	0	2.5	4	0	0	0	2.5	4	9	95.5	0	83.5		10	7.5	5	2.5		82.5	18.5		328	5
Lewis	3'Kdn-LeX-Gal - 03	533	88.5	44	0	1.5	-2.5	5	5	0	0	0	0	32.5	2.5	-12.5	2.5	2.5		0	392.5	5	80.5		82	156		34	34
GAG-Hep	Hep-NS-Tetra-05	534	90.5	2.5	41.5	11.5	0	7.5	-1	0	0	2.5	0	7.5	0	76	-2.5	40		5	35	0	0		206	52		247.5	15
peptide-GalNAc Tyr	AzHex-L-Y(GalNAc-b)-W-NH2 - 08	535	448	213.5	149	51.5	32.5	99.5	40	20.5	7.5	7.5	15	11.5	17.5	209.5	10	60		26.5	280.5	218	92.5		9063	15426.5		297.5	50
GAG-Hep	Hep-Octa-GT21-03	536	88.5	5174	5384	5325.5	30	50	16.5	877.5	2.5	66.5	10	490.5	17.5	399	25	497		7.5	6944	50	5		403	7370		5571	4990.5
glycolipid	GD2 (Kdn/Ac) - 03	537	111	-26	-20.5	-12.5	0	-2.5	0	-7	0	0	0	2.5	0	141.5	2.5	99		0	-16	0	-3.5		15	-21.5		371	-5
non-human	KDOa2-4KDOa - 09	538	22.5	9	3	-24	1.5	5	0	0	0	0	2.5	0	2.5	166	0	52.5		2.5	-17.5	2.5	2.5		67	43.5		249.5	5
non-human	KDOa2-8KDOa2-4KDOa - 06	539	47.5	184.5	148.5	80	52.5	60	32.5	8	22.5	25	32.5	40	45	179	37.5	82		71.5	65394	42.5	2155		25212	63665		457	71.5
glycolipid	3'Neu5Gc-LNT - 06	540	30	-15	-43.5	0	5	0	0	-1.5	0	0	2.5	0	-1	52.5	-2.5	-3.5		0	-19.5	2.5	-2.5		-7.5	-26		-20	0
non-human	KDOa2-8KDOa2-4KDOa - 02	541	51.5	-27.5	-21	-15.5	0	-1	2.5	-3.5	0	0	0	5	0	140	0	51		4	101	0	5		85.5	176		257.5	0
GAG-Hep	Hep-NAc-Penta-04	542	95	-5	-22.5	-12.5	1.5	0	0	-7	0	0	5	11.5	0	133	-2.5	72.5		2.5	12	0	0		39	35		314.5	10
glycolipid	GD3 (Kdn/Ac) - 05	543	103.5	-19	-13.5	-5	0	0	0	0	0	0	0	2.5	0	7.5	0	23.5		0	-28.5	-2	0		42.5	-25.5		-47.5	-2.5
glycolipid-neutral	iGb5 tetra - 09	544	128.5	-48.5	-31	-23	-2.5	0	0	-7	0	0	1	2.5	4	140	0	113.5		0	-23.5	5	2.5		0	-26		388.5	2.5
non-human	AX2 - 19	545	91	13	-6	4	1.5	-3.5	2.5	3.5	0	0	0	10	0	41	0	56.5		0	5	0	0		15	34.5		229.5	12.5
glycolipid-neutral	Gb4 tri - 07	546	2309	-42.5	-25.5	-17.5	0	0	5	0	0	0	2.5	0	0	72.5	0	69		0	-28.5	2.5	2.5		0	-25		205.5	-15
non-human	Glcb1-3Glcb- 26	547	121	-41.5	-26	-23.5	-10	5	0	3004	0	7.5	1.5	2.5	0	119.5	3067.5	113		1.5	-20	0	2.5		2.5	-28.5		487.5	-1
carb-Sia	3'Neu5Ac-Galb- 07	548	75	-4.5	15	30.5	2.5	5	7.5	7.5	0	0	-1	65.5	0	-15	0	19		5	265	3.5	560.5		110	995.5		-10	50
glycolipid	GD2 (Ac/Ac) - 04	549	62.5	-52.5	-34.5	-22.5	0	0	0	0	0	0	0	0	0	27.5	0	24		0	-42.5	2.5	0		0	-51		-67	-5
non-human	KDOa2-8KDOa - 09	550	70	-48.5	-31	-16	0	1.5	4	-3.5	0	0	0	11.5	0	178.5	-1	68		2.5	-10	2.5	2.5		37.5	1.5		246	5
glycolipid	3'Kdn-LNnT - 05	551	68	-30	-26.5	-29.5	4	5	2.5	-7	0	2.5	5	7.5	1.5	110.5	5	66.5		5	10.5	5	0		9	-50		170	2.5
Lewis	3'Neu5Ac8Me-LeX-Gal - 04	552	65	-59	-32	-30	0	0	-3.5	-7	0	0	1.5	0	0	32.5	-3.5	20		1.5	-25	1.5	-2.5		-2.5	-52.5		52.5	-5
glycolipid	GD3 (Gc/Ac) - 04	553	95	-38	-36	-25	0	-1	0	0	0	0	1.5	12.5	0	76	0	16.5		5	-22.5	0	2.5		8.5	-46		-25.5	6.5
glycolipid	GM1 (Ac) - 06	554	89.5	-45	-36	-27.5	-1	-3.5	2.5	0	0	0	0	2.5	-2.5	82.5	0	60		2.5	-31	-5	0		1	-51		262.5	1.5
glycolipid	3'Kdn-iGb5 - 04	555	87	-46	-13	-27.5	0	0	5	0	0	1.5	2.5	5	0	40	0	15		0	-34.5	0	0		0	-26		34.5	-5
Lewis	3'Neu5Gc-LeX-Gal - 04	556	106	-26	-5	-11	1.5	5	0	0	0	-2.5	0	10	0	46	0	30		2.5	21.5	2.5	2.5		45	-1		83.5	7.5
peptide-GalNAc Tyr	AzHex-L-Y(GalNAc-b)-W-NH2 - 04	557	61.5	67.5	172.5	20	20	32.5	30	11.5	0	0	22.5	11.5	7.5	65	4	54		7.5	606.5	34	27.5		20791	8996.5		87	22.5
non-human	Glcb1-3Glcb- 06	558	125	-21	-28.5	-12.5	0	-2.5	-2.5	193.5	0	1.5	0	0	0	68.5	51.5	105		0	-18.5	0	5		1	-12		348.5	-5
glycolipid	3'Kdn-Gb5 - 04	559	37.5	-36.5	8	5.5	0	2.5	2.5	3.5	0	2.5	2.5	11.5	0	35.5	0	-18.5		-2.5	43	0	5		42.5	46.5		12.5	6.5
peptide-GalNAc Tyr	AzHex-G-Y(GalNAc-a)-A-NH2 - 12	560	36.5	42	17.5	36	7.5	9	0	0	0	0	5	7.5	5	102.5	7.5	71.5		5	32.5	1.5	0		24	345.5		307.5	26.5
glycolipid	3'Neu5Ac-LNT - 08	561	95	-37.5	-42	-25	2.5	0	2.5	-3.5	0	0	-2.5	0	0	11.5	0	19		0	-32.5	-5	17.5		-2.5	-77.5		-35	-5
carb-Sia	3'Neu5Ac8Me-Galb- 04	562	93.5	12.5	33	12	2.5	6.5	2.5	0	0	0	2.5	15	-1	36.5	0	7.5		2.5	312	2.5	262		166.5	246		95	25
carb-Sia	3'Neu5Gc-Galb- 06	563	80.5	-13.5	9	0	1.5	17.5	0	-3.5	0	0	0	5	-1	-16.5	0	20		2.5	31	2.5	0		79.5	13		55.5	6.5
glycolipid	3'Neu5Ac8Me-LNT - 04	564	107.5	-41	-28.5	-26	0	9	0	-7	0	0	2.5	2.5	-2.5	-9	0	20		0	-28.5	4	0		22.5	17		-29	0
GAG-Hep	Hep-NAc-Nona-04	565	107.5	-17.5	-20	-9	5	0	2.5	0	0	0	4	2.5	-1	208.5	2.5	102.5		5	-12.5	0	7.5		49	-15		342	25
glycolipid	GD2 Tetra-06	566	91	-16	-5	-15	0	-2.5	2.5	-5	0	0	0	2.5	0	123.5	5	80.5		0	-15.5	0	-2.5		0	-11.5		420.5	-7.5
GAG-Hep	Hep-NS-Octa-03	567	106	47.5	2.5	23.5	0	0	1.5	0	0	0	-2.5	2.5	0	105	0	98.5		0	62.5	2.5	0		46.5	6.5		354	32.5
GAG-Hep	Hep-NAc-Octa-03	568	102.5	-21	-15	8194	7.5	0	1.5	0	0	0	2.5	2.5	0	192	0	111		5	12.5	5	2.5		35	-7.5		345	31614.5
glycolipid	GD2 Tetra-12	569	93.5	-31	-23.5	-1	-2.5	10	0	0	0	0	0	2.5	0	43.5	2.5	22.5		0	-19	0	9		2.5	-27		29	10
GAG-Hep	Hep-Octa-GT24-02	570	183.5	18162.5	12561	15514.5	112.5	231	247	2250	16.5	420	67.5	962.5	36.5	803	47.5	1301		7.5	17372	212	15		2499.5	19142.5		10786	15250.5
GAG-Hep	Hep-NAc-Hepta-05	571	106	-35	-26.5	-12.5	0	2.5	2.5	-7	0	0	1	2.5	0	193	0	93		1.5	-25	5	2.5		1.5	-13.5		347	4
GAG-Hep	Hep-Nona-GT16-03	572	113.5	102.5	93.5	101.5	5	7.5	2.5	18.5	0	5	7.5	15	5	123	0	108.5		37.5	121	-2.5	2.5		177.5	169		539	53
GAG-Hya	Hya6-04	573	67.5	-4.5	0	-8.5	2.5	12.5	5	22917	0	0	2.5	26.5	2.5	-7.5	0	18.5		2.5	-33	2.5	0		119	107.5		-144	-2.5
GAG-Hep	Hep-NS-Penta-05	574	107.5	-2.5	-19.5	1.5	0	5	0	0	0	0	-2.5	2.5	0	148.5	0	69.5		2.5	18	5	2.5		50	28.5		245.5	7.5
GAG-Hep	Hep-Nona-GT13-02	575	65	27	12.5	33.5	0	2.5	0	29.5	0	0	0	12.5	-1	66	2.5	61.5		6.5	40	2.5	5		112.5	81		267.5	27.5
GAG-Hya	Hya7-03	576	69	65329	-21	-7.5	5	1299.5	1.5	66	0	2.5	2.5	5	0	54	0	65.5		0	-18.5	5	0		98.5	17		185.5	-6
non-human	Chitotriose - 04	577	118.5	-8.5	15	28.5	0	2.5	0	6175	0	0	4	27.5	309	-4	4	1229.5		2.5	41	0	5		65	81		96	27.5
glycolipid-neutral	iGb4 tri - 05	578	1867	-5	-35.5	-27.5	2.5	2.5	-2.5	-3.5	0	0	2.5	2.5	-2.5	70	0	64		5	-15	0	5		15	-32		173	7.5
glycolipid-neutral	LNT tri - 10	579	116	73.5	-36	-12.5	-2.5	-2.5	0	16.5	0	0	183.5	1.5	5	44	-2.5	35		0	-35	0	1.5		-1	-41		168.5	-5
glycolipid-neutral	LNnT - 04	580	116	-52.5	-2.5	-23.5	0	12.5	0	-3.5	0	0	5	12.5	5	45.5	2.5	9		7.5	96.5	5	2.5		86	33.5		-12.5	17.5
GAG-Hep	Hep-NAc-Hexa-05	581	80.5	-43	-34.5	41286.5	0	0	2.5	0	0	0	0	2.5	0	58	0	73		5	-13.5	0	0		15	5		78.5	65475
GAG-Hep	Hep-Octa-GT17-02	582	95	45	18.5	10	2.5	0	1.5	15	0	0	2.5	1.5	-2.5	80	1.5	76.5		2.5	18.5	2.5	2.5		32.5	13.5		359.5	7.5
non-human	AX3 - 11	583	121	-52	-25.5	-33.5	2.5	0	2.5	0	0	1035.5	5	14	1.5	176	2.5	101		2.5	-22.5	5	5		2.5	-35		366	7.5
GAG-Hep	Hep-NS-Hepta-03	584	67.5	5	-10	-3.5	1	0	-2.5	-3.5	0	0	-2.5	0	2.5	106	0	91		5	33.5	-1	0		62.5	-7		332.5	10
GAG-Hep	Hep-Nona-GT14-02	585	66.5	41.5	17.5	30.5	-2.5	2.5	0	25.5	0	2.5	2.5	0	1.5	78.5	2.5	98		2.5	32.5	0	2.5		20	43		439.5	20
Blood group H	BG-H di	586	80.5	-51	-33.5	-27.5	-3.5	1.5	3.5	9.5	0	2.5	2.5	2.5	0	157.5	4	95.5		2.5	-10	49	5		5	-32.5		257.5	2.5
GAG-Hep	Hep-Hexa-GT23-04	587	0	192.5	-6	7679.5	5	167.5	2.5	1338	0	277.5	2.5	0	0	-5	62.5	773.5		7.5	10631.5	96.5	13.5		12.5	10763		-33	8656
N-linked	A2 (a2-3) - 01.4	588	111	66.5	53	36	0	10	5	15	0	0	4	5	0	55.5	0	84		3	26	2.5	2.5		100.5	180		385.5	17.5
y-glycoprotein	alpha 1 acid glycoprotein (isosep)	589	121	42.5	22.5	2.5	1.5	10	4	0	0	0	-3.5	0	-2.5	199	-2.5	132.5		0	2.5	0	5		11.5	37.5		667.5	2.5
GAG-Hep	Hep-Octa-GT18-02	590	84.5	-2	5.5	28.5	0	-1	0	0	0	0	0	7.5	0	112.5	4	82		0	86	5	5		42.5	55		337.5	21.5
y-glycoprotein	alpha 1 acid glycoprotein (asialo)	591	90.5	95	140	-2	2.5	45	19	18.5	0	2.5	7.5	27.5	0	103.5	2.5	81.5		2.5	-13	7.5	0		22.5	-1		419	-5
Lewis	LeY-LeX	592	112.5	-40	-31.5	-36.5	7.5	0	5	0	0	0	2.5	5	7.5	168.5	2.5	69		2.5	-30	5	11.5		17.5	-50		204	-2.5
N-linked	A2 (a2-6) - 01.5	593	83.5	8	15	13	0	12.5	2.5	8	0	0	0	5	0	61.5	0	47.5		2.5	3	2.5	5		105.5	846		291.5	24
GAG-Hep	Hep-Octa-GT19-03	594	103.5	95	73	6028.5	2.5	0	0	22	1.5	0	2.5	10	0	107.5	-2.5	118.5		0	83	0	2.5		52.5	41.5		515	29991.5
carb-type 2	LNnO-05	595	86	-35	-28	-26	2.5	4	2.5	0	0	0	-1	0	-5	184.5	2.5	76.5		-2.5	6093.5	1.5	2.5		2.5	-38.5		222	-2.5
non-human-aGal	Galili Hexa-05	596	78	-22	5	-32	-1	2.5	5	-3.5	0	0	-2.5	0	-2.5	-6	-2.5	32.5		2.5	7292	0	0		11.5	-21		-23	10
glycolipid related	Gb5 analogue type 1-06	597	108.5	-22.5	-16	-9	-5	2.5	0	0	7.5	2.5	-5	7.5	-2.5	100	5	83		2.5	-13	5	-2.5		10	-30.5		384	10
Carb-HNK-1	HNK 1 precursor-05	598	86	-14	-8.5	-14	0	5	2.5	0	0	0	2.5	5	-2.5	232	5	90.5		1	-8.5	5	10		26	54.5		296.5	12.5
Blood Group H related	Globo H analogue type 2-03	599	113.5	-30	-18	-18	1.5	5	0	-3.5	0	0	-5	0	0	140	-2.5	77.5		0	-11.5	2.5	-3.5		37.5	18		370.5	4
glycolipid related	Gb5 analogue type 2-04	600	91	-17.5	-8.5	-2.5	2.5	5	2.5	4	0	0	5	2.5	0	94	2.5	79		4	-14.5	2.5	2.5		15	-12.5		395	5
carb-type 2	LNnO-16	601	122.5	-47.5	-53.5	-50	0	-5	1.5	-7	0	0	-2.5	4	2.5	127.5	0	82		5	19021	-5	2.5		21.5	-61		278	-2.5
non-human-aGal	Galili Octa-05	602	74	17.5	20	9.5	4	21.5	17.5	9.5	0	0	-1.5	170	0	10	0	0		0	60576.5	0	59		122.5	4425		60.5	55
glycolipid related	Gb5 analogue type 1-14	603	116	-58	-39.5	-15	-3.5	-5	0	-3.5	0	0	4	12.5	0	79	0	89		-2.5	-31	0	2.5		0	-46.5		246.5	0
Blood Group H related	Globo H analogue type 1-10	604	102.5	-54	-16.5	-30	-2.5	-2.5	5	-3.5	0	0	0	7.5	2.5	120	0	62.5		2.5	-42.5	1	2.5		0	-52.5		186	2.5
non-human-aGal	Galili Hexa-13	605	88	-76	-38.5	-35	0	0	5	-3.5	0	0	0	2.5	-2.5	76	0	49		0	3226.5	0	0		0	-56		245	-2.5
Carb-HNK-1	HNK 1 precursor-18	606	107.5	-12.5	-33.5	-10	1	15	2.5	3.5	0	2.5	0	0	1.5	104	10	82.5		5	-10	2.5	1.5		7.5	-15		316.5	-5
glycolipid related	Gb5 analogue type 2-12	607	106	-61	-41	-32.5	-5	0	0	-7	0	5	2.5	7.5	7.5	146	2.5	78		5	-15	-2.5	2.5		4	-48.5		350	7.5
non-human-aGal	Galili Hexa-13-HSA	608	93.5	-65.5	-28	-30	0	5	0	0	0	0	-2.5	2.5	-2.5	86.5	1.5	-23		0	472.5	-1	2.5		-2.5	-67.5		204.5	0
Blood Group H related	Globo H analogue type 1-04	609	97.5	-31.5	-14	-13.5	0	0	2.5	0	0	2.5	0	12.5	0	70.5	-3.5	69.5		5	-16	0	1		20	-6		312.5	-7.5
non-human-aGal	Galili Octa-13	610	95	-93.5	-54.5	-52.5	0	2.5	0	-7	0	0	1.5	12.5	-2.5	60.5	0	6.5		2.5	13118	-5	1.5		-10	-94		-10	-2.5
Blood Group H related	Globo H analogue type 2-10	611	87	-51	-38.5	-30	-2.5	6.5	2.5	0	0	0	5	2.5	0	57.5	0	30		5	-36	2.5	0		5	-68.5		106	-5
glycolipid-neutral	Gb5 tetra - 07	612	91	-33	-1	-15	0	2.5	2.5	-7	0	0	2.5	24	2.5	-11	-2.5	27		2.5	-30	5	10		52.5	158.5		13	0
N-linked	Man6 I - 03	613	83.5	17.5	49	7	6.5	31.5	10	11	0	7.5	0	37.5	6.5	0	0	27.5		5	164	2.5	7.5		492	3517		8	26.5
glycolipid	SSEA-4-penta-05	614	105	13	22.5	7.5	0	48	20	7	0	0	0	153.5	5	-20	0	29		2.5	49	5	173.5		223.5	132		124.5	92
N-linked	Man 7D3 - 06	615	95.5	-15	1	-17.5	2.5	2.5	-2.5	3.5	0	0	5	5	2.5	58	-2.5	44		1	-22.5	-1	2.5		2.5	-17.5		263.5	-2.5
peptide-TF	APF (asialo)	616	103.5	496	530	73.5	69	136	188.5	44	6.5	7.5	17.5	72.5	2.5	166	7.5	97.5		5	449.5	5	89.5		5042	20319.5		496	80
glycolipid	SSEA-4-penta-11	617	75	-35.5	2.5	-37.5	2.5	5	9	0	0	0	2.5	7.5	5	98	0	66.5		20	-36	1.5	334		29	-30		118.5	4
non-human	Chitotriose - 07	618	53	113.5	-22.5	70	-2.5	0	2.5	11593.5	0	0	5	89.5	2173	-17.5	0	2672		2.5	54	-2.5	10		38	2073.5		-10	43
non-human	Rha-a-23	619	128.5	-5	12	13.5	5	6.5	5	2	2.5	2.5	5	5	0	184.5	2.5	121		5	6.5	1.5	5		48	95		511	9
glycolipid-neutral	Gb4 - 10-HSA	620	7550.5	-23.5	5	-12.5	2.5	11.5	2.5	1.5	0	0	5	5	2.5	110.5	2.5	117.5		1.5	-17.5	2.5	1.5		15	-21		392.5	0
Lewis	LeY -08 (repeat)	621	78	-17.5	-40.5	-15	0	0	2.5	3.5	138.5	5	5	5	5	81	2.5	77.5		7.5	-20.5	2.5	5		27.5	-43		204	24
glycolipid-neutral	LNnT - 13-HSA	622	141	-53	-21	-20.5	0	0	7.5	0	0	0	2.5	5	0	143.5	-2.5	90.5		2.5	-5	-5	2.5		5	-16		248	-2.5
glycolipid-neutral	LNT - 17-HSA	623	107.5	-63.5	-38.5	-22.5	0	2.5	2.5	-3.5	0	0	10467.5	2.5	0	96	0	82.5		-2.5	-19.5	0	2.5		-5	-30		174.5	-8.5
peptide	TSSASTGHATPLPVTD	629	141.5	-16	32.5	38	29	12.5	17.5	-3.5	20	10	27.5	35	43	209.5	7.5	102.5		471.5	10	14	62.5		56.5	-2		172	78
peptide-TF	TSSA-(TF)S-TGHATPLPVTD	630	50	-12.5	24	61	14	40	15	-3.5	17.5	64	22.5	25	17.5	57	55	62.5		293.5	31.5	32.5	80.5		30	-30.5		-256.5	57.5
peptide	APF peptide	631	20	297.5	145	90	30	162.5	15	15	2.5	5	2.5	7.5	7.5	106.5	10	53		5	95	6.5	10		151	13117		238.5	12.5
non-human	Forssman Di - 05-HSA	638	103.5	32.5	-2.5	24.5	2.5	21.5	5	0	10	10	9	17.5	7.5	104.5	15	40		21.5	22	2.5	12.5		50	169		428	20
non-human	Forssman Di - 22-HSA	639	166	7.5	35.5	73.5	12.5	36.5	10	7	15	32.5	15	17.5	17.5	153.5	42.5	195.5		19	43.5	27.5	55		29	48.5		527.5	65
carb-type 1+2	LNH - 13-HSA	640	143.5	-40	1.5	-31	0	5	2.5	0	0	0	213	12.5	2.5	117.5	0	121		2.5	-27.5	0	2.5		2.5	-23		383	7.5
carb-Man	Mana1-6Man-a - 14-HSA	641	108.5	14.5	2.5	-3.5	0	7.5	1	0	0	0	1	5	0	118.5	7.5	99		5	-13.5	-1	5		12.5	-8.5		479	0
carb-type 2	LNnH - 12-HSA	642	150	-35.5	12.5	-7.5	2.5	12.5	7.5	0	5	5	9	12.5	7.5	110	5	110.5		15	-2.5	7.5	15		7.5	0		390.5	5
Lewis	3'Neu5Ac-LeX (Sialyl LeX) - HSA	643	50	-30	-15	-25	1.5	1.5	0	-3.5	0	9	2.5	21	0	130	0	40		0	-25	1.5	2.5		7.5	-50		376.5	5
glycolipid	3'Neu5Ac-LNnT	644	107.5	64	88.5	17	5	12.5	10	7.5	1.5	0	0	242	0	45.5	2.5	50		15	42	0	6.5		25	-16.5		153.5	22.5
glycolipid	GM1 (Gc)	645	124	-5	5	17.5	2.5	19	5	7	5	15	5	9	10	138.5	15	118.5		12.5	19.5	7.5	20		0	5		473.5	16.5
glycolipid	GD2 (Ac-Gc)	646	127.5	17	35.5	13.5	10	19	5	0	1.5	9	7.5	17.5	7.5	164	6.5	96		11.5	9	2.5	12.5		25.5	-24		422	17.5
glycolipid	GD3 (Ac-Kdn)	647	50	14	46.5	12	5	20	15	2	2.5	0	4	5	5	27.5	5	21.5		10	-12.5	-2.5	6.5		0	-31		100.5	20
glycolipid	GM1 (Kdn)	648	140	-10	-3.5	2.5	5	19	7.5	7	2.5	6.5	5	15.5	2.5	68	7.5	65		5	4	7.5	15		9	-23.5		249	1.5
glycolipid	GM2 (Kdn)	649	95	37.5	119	10	10	7.5	7.5	11	5	0	2.5	16.5	0	65	0	31.5		5	18	2.5	0		0	-18.5		276.5	30
glycolipid	GD3 (Kdn-Kdn)	650	106	7.5	32.5	2.5	2.5	6.5	5	7	0	0	5	5	-1	123.5	5	92		5	-9.5	1.5	2.5		7.5	-3.5		477	10.5
glycolipid	GM2 (8MeAc)	651	47.5	114	189	78.5	7.5	75	57.5	25.5	7.5	12.5	7.5	16.5	5	36.5	5	58		10	81	13	20		94.5	93		63	46
glycolipid	GD3 (Gc-Gc)	652	111	46.5	94.5	0	5	10	10.5	2	0	2.5	5	5	0	159.5	1.5	72		5	-4.5	1.5	2.5		15	-7.5		428	10
glycolipid	GD3 (Ac-Gc)	653	70	45.5	68.5	-7.5	2.5	15	14	7	0	2.5	-2.5	6.5	0	87.5	5	64		7.5	5.5	0	1.5		25	-29		386.5	12.5
glycolipid	3'Neu5Ac-Gb5	654	100	-26	-15	-28.5	5	2.5	17.5	0	5	2.5	10	7.5	2.5	58	2.5	76.5		7.5	-32	2.5	30		1451	237		-72	12.5
glycolipid	GD1a (Kdn-Kdn)	655	106	-14	10.5	-41	-1	10	5	-3.5	0	0	2.5	5	2.5	127.5	22.5	30		0	-25	5	0		29	23.5		133.5	45
glycolipid	GD2 (Kdn- Kdn)	656	5	4	-6	-21	0	5	2.5	-3.5	0	0	0	5	-2.5	55	5	12.5		5	-8	0	6.5		13	-24		31.5	0
glycolipid	3'Neu5Gc-Gb5	657	102.5	-28.5	-15	-22.5	0	32.5	10	0	0	9	7.5	7.5	5	5	2.5	37.5		1.5	-35.5	10	8.5		1080	172.5		-124.5	7.5
glycolipid	GD1a (Ac- Ac)	658	40	-6	2	-22.5	5	22.5	7.5	3.5	0	2.5	6.5	12.5	0	-16	0	-28		4	9.5	2.5	5		618	199		-109.5	174
glycolipid	GD2 (Kdn- Gc)	659	55.5	11.5	41	78.5	2.5	20	5	14.5	0	0	2.5	21.5	0	12.5	2.5	52.5		10	219	0	7.5		483	311.5		101.5	37.5
glycolipid	3'Neu5Ac-iGb5	660	83	-32.5	-9.5	-5	2.5	12.5	17.5	2	0	2.5	0	7.5	0	92.5	5	79.5		7.5	0	6.5	5		87	18		207.5	0
glycolipid	GD1a (Kdn-Gc)	661	67.5	-65.5	-16	-40	5	27.5	17.5	-5.5	0	0	2.5	20	2.5	-30	2.5	-5.5		5	-23.5	1.5	0		95	19		-83.5	12.5
glycolipid	GD2 (Gc- Kdn)	662	42.5	-20	-12.5	-20.5	0	7.5	6	0	0	0	0	13.5	2.5	62	5	50		5	-18.5	0	2.5		10	-10		210	2.5
glycolipid	3'Neu5Gc-iGb5	663	125	-43.5	12.5	-11	2.5	7.5	10	-3.5	0	2.5	2.5	14	0	37.5	0	36		2.5	-18.5	5	7.5		22.5	-25.5		-13.5	2.5
glycolipid	GD1a (Gc- Ac)	664	54	-35	7.5	-30	2.5	27.5	17.5	0	0	0	2.5	22.5	1.5	-39	2.5	-56		5	-25	1.5	0		174	318.5		-112	22.5
glycolipid	GD1a (Gc- Gc)	665	68	-43.5	-18	-22.5	1.5	12.5	2.5	0	0	0	5	15	-2.5	-15	-5	-2.5		5	-24.5	1.5	2.5		27.5	-28		-42	12.5
Lewis	LeY tetra-HSA -05	666	69.5	-30	15.5	-11	5	12.5	12.5	18.5	5	6.5	7.5	17.5	5	46	5	53.5		6.5	17	7.5	15		685	156.5		-38	0
Lewis	LeY tetra-HSA -10	667	40	-15	17.5	-20	-2.5	7.5	10	141.5	0	0	0	12.5	0	100.5	7.5	19		2.5	-25	4	-5		10	-36		184.5	6.5
Lewis	LeY tetra-10	668	15	-12.5	-17	-33.5	4	10	12.5	605.5	145	0	2.5	19	2.5	14	5	10		7.5	5	5	10		65.5	486		-71.5	5
non-human	cellotetraose - 05	669	70	158	59	24.5	0	17.5	14	6815	0	37.5	5	291	2.5	-10.5	0	46		2.5	107	7.5	5		14825	4057.5		-51.5	36.5
non-human	laminarihexaose - 05	671	20	47	57.5	10	5	19	15	388	0	0	6.5	22.5	2.5	-6	2.5	6.5		7.5	32	5	9		7539	1940.5		-85	20
carb-Glc	Isomaltotriose - 14	672	55	-54.5	-26	-15	5	5	5	-3.5	0	2.5	5	7.5	0	-6	0	29		0	-30	5	7.5		10	-52.5		-41	-5
non-human	chitotriose - 04	674	55	-41	-6.5	-17.5	4	0	12.5	11222.5	0	2.5	5	10	4788.5	-27.5	-1	2734.5		6.5	-10	2.5	2.5		6314	243		-217	25
carb-Gal	Galb1-3Galb1 - 07	675	77.5	-44.5	-13	-32.5	2.5	6.5	9868	0	0	54.5	7.5	12.5	2.5	-10	7.5	-16		5	-20	4	15		530	82		-216	-2.5
glycolipid	GD2 (Xuefei)	676	74	-2.5	-9.5	-22.5	2.5	5	5	-7.5	0	5	0	2.5	2.5	158	4	105		15	-20	0	0		31.5	25.5		335	7.5
carb-Glc	maltoheptaose - 21	677	75.5	-15	-24.5	-16	0	0	0	0	0	0	2.5	-7.5	0	72.5	0	46.5		7.5	-20	-2.5	2.5		-5	-51		283	6
carb-Glc	maltononaose - 14	678	77.5	-23	-9	-15	0	0	2.5	-3.5	0	0	2.5	5	2.5	86	0	49		5	-12	2.5	5		5	-10.5		335.5	-2.5
carb-Glc	maltose - 20	679	91	-25	-19	-17.5	2.5	0	5	-3.5	0	0	0	5	2.5	98.5	-2.5	80		5	-20	-4	-2.5		-1	-11		285.5	3.5
carb-Glc	maltotriose - 21	680	84.5	-37.5	-19.5	-22.5	2.5	-2.5	0	0	0	0	0	0	0	88.5	0	66.5		7.5	-15	0	2.5		-5	-31		275	2.5
Carb-Man	Mana1-2Man	681	78	-20	-23.5	-7.5	0	6.5	2.5	-3.5	0	0	-2.5	2.5	0	94.5	-1	80		1.5	-10	1.5	7.5		10	-23		359.5	5
y-protein	CRM197	682	143.5	1585.5	11294.5	254.5	262	1577.5	649.5	258	15	7.5	95.5	447.5	10	152	12.5	136		9	304.5	98	27.5		292.5	17123		858.5	100.5
carb-Gal	Galb1-6Galb1 - 05	683	62.5	-36	45	-13.5	2.5	15	22.5	3.5	0	0	2.5	10	0	33	2.5	45		2.5	145.5	-2.5	3.5		2988	1369		231	12.5
non-human	chitobiose - 03	684	83.5	35	53	24.5	2.5	7.5	5	258	0	0	0	12.5	7.5	52.5	2.5	118.5		0	109	2.5	5		280	2677.5		256	22.5
carb-Glc	Isomaltotriose - 05	686	90.5	42	90.5	47.5	5	20	5	4	0	0	0	97	0	33.5	0	57.5		12.5	3890	0	10		826.5	600		288.5	72.5
carb-Glc	maltohexaose - 04	687	72.5	-26	-20.5	-17	2.5	5	7.5	0	0	0	4	7.5	2.5	36.5	0	39		0	-30	15	5		223.5	0		99	6.5
non-human	chitopentaose - 06	688	47.5	-40.5	-18	-10	5	7.5	7.5	7115	0	0	0	20	7197.5	131	2.5	5954		5	-16	5	0		42.5	150.5		-32.5	339.5
non-human	laminaritriose - 06	690	80.5	85	117.5	40	5	16.5	5	33.5	0	0	5	15	5	55	0	67.5		20	176	2.5	10		2242	1015.5		274.5	32.5
carb-Glc	Glcb1-4Glcb1-3Glc - 17	691	67.5	-63.5	-28.5	-26	2.5	2.5	5	12607	0	22.5	0	7.5	0	52.5	0	37.5		2.5	-37.5	0	0		10	-45		-10	0
non-human	chitobiose - 12	693	45	-67	-19.5	-22.5	2.5	0	2.5	12803.5	0	2.5	2.5	35	7091	17.5	-3.5	4317		10	-20	0	1.5		116	112.5		-147	-2.5
Carb-Man	Mana1-3Man	694	37.5	-27.5	-23.5	-29.5	0	6.5	1.5	15	0	0	0	1.5	0	446.5	0	49		1.5	-30	0	0		10	-20.5		221.5	-2.5
glycolipid	GD2-NHAc (Xuefei)	695	95	-30	-10.5	-20	0	9	2.5	-1.5	0	0	2.5	10	2.5	135	0	83		7.5	-11	2.5	2.5		36.5	-26		425.5	0
carb-Glc	maltooctaose - 20	696	95	-53.5	-26.5	-26	0	-2.5	-1	0	0	5	5	2.5	0	62.5	0	71		3.5	-22.5	0	0		-1	-51		223.5	-7.5
non-human	chitotetraose - 11	697	69	-88.5	-37	-43.5	-5	-2.5	2.5	17766	0	2.5	0	44	26832.5	82.5	0	16558		5	-30	0	0		0	-54		-73	5
carb-Glc	maltopentaose - 17	698	77.5	-27.5	-26	-36	0	-2.5	5	-3.5	0	0	-2.5	5	5	63.5	2.5	59		2.5	-15	2.5	-1		5	-61		193.5	-5
Carb-Man	Mana1-4Man	699	83.5	-27.5	-7.5	-8.5	2.5	1.5	2.5	7	0	0	2.5	5	0	83	2.5	98.5		4	-13.5	0	2.5		9	-22.5		322	-6.5
Lewis	LeA tri	700	54	-36.5	-6	-14	0	9	2.5	22	4	0	0	20	10	118.5	0	62.5		4	-20	310	2.5		15	-0.5		199.5	0
carb-Glc	Glcb1-4Glcb1-4Glc - 04	701	52.5	-8.5	68	-5	5	12.5	12.5	442.5	0	0	2.5	17.5	5	15	2.5	55		7.5	942	5	2.5		3905	909.5		115	17.5
non-human	chitotetraose - 03	702	81.5	17.5	25.5	7.5	1.5	17.5	5	2587.5	0	2.5	2.5	20	524.5	30	-1	707		10	73.5	2.5	10		1422	1697.5		184	11.5
carb-Glc	maltose - 05	703	67.5	-46.5	-14	-46.5	0	10	5	10.5	0	6.5	4	22.5	1.5	96	-1	45		2.5	-15	0	2.5		97.5	532		121	55.5
carb-Gal	Galb1-6Galb1 - 19	704	91	-75	-36	-42.5	-2.5	-2.5	3163.5	-10.5	0	0	5	5	5	46	1	65		2.5	-33.5	5	0		7.5	-26		97.5	5
carb-Glc	maltoheptaose - 04	705	80	-34.5	-16	-21	5	12.5	2.5	0	0	10	4	17.5	0	50	0	33		2.5	-10	2.5	2.5		109	36		96	-7.5
carb-Glc	maltopentaose - 06	706	79.5	-58.5	2.5	-41	0	0	5	7.5	2.5	7.5	0	12.5	5	118	1.5	59		-2.5	-16.5	-5	0		35	-11		155	-5
carb-Gal	Galb1-3Galb1 - 24	707	81	-21	-19.5	-15	0	5	8646.5	2	0	0	2.5	49	2.5	4	3.5	2		10	-10	2.5	0		-10	-31		152.5	12.5
carb-Glc	Glcb1-4Glcb1-4Glc - 13	708	95	-18	16.5	-15	22.5	30	10	10113.5	0	25	2.5	6.5	0	2.5	5	17.5		2.5	-15	3	5		156	1750		-19.5	-5
non-human	cellotetraose - 17	709	78	-16	-10	-19.5	2.5	2.5	0	3736	0	12.5	0	1.5	4	130	-2.5	80		12.5	-25	-2.5	2.5		10	-18.5		363.5	0
carb-Glc	maltohexaose - 20	710	75.5	-40	-9.5	-22.5	0	5	7.5	-7	0	0	0	5	2.5	80	-1	59.5		5	-28.5	2.5	0		0	-50		265.5	7.5
carb-Glc	maltotetraose - 18	711	116.5	-37	-31	-20	0	10	2.5	9	0	2.5	5	7.5	2.5	82.5	2.5	46		3.5	-22.5	0	0		-2.5	-56.5		287	-7.5
carb-Glc	maltooctaose - 04	712	47.5	-15	22.5	-28.5	2.5	7.5	18.5	0	0	0	-2.5	6.5	0	14	2.5	-7.5		2.5	42.5	2.5	0		7413.5	2751.5		-77.5	12.5
carb-GalNAc	GalNAcb-phenyl Dz- High	713	490.5	-21.5	-16	-14.5	2.5	11.5	6.5	0	0	2.5	0	5	5	47.5	0	28.5		5	5	7.5	15		76.5	-27.5		141	17.5
carb-Glc	maltotriose - 05	714	88.5	-33.5	-42	-11	1.5	0	0	-3.5	0	0	5	12.5	5	32.5	0	37.5		4	-23.5	0	0		116	103		-50	-7.5
carb-GalNAc	GalNAcb-phenyl Dz- Low	715	71.5	-20	-28	-22	2.5	2.5	0	0	0	0	0	5	0	134	-5	48.5		30	-15	0	27.5		40	-20		226.5	-7.5
carb-Glc	maltotetraose - 05	716	45	-44	-24.5	-27.5	0	0	5	-3.5	0	0	2.5	2.5	0	26	2.5	38.5		7.5	-25	0	1.5		40	-30		-29.5	10
carb-GalNAc	GalNAca-phenyl amide- low	717	78	-30	-2.5	-8.5	2.5	-1	2.5	0	0	0	0	19	0	81	2.5	55		0	-7.5	-5	2.5		5	30		264	-3.5
non-human	chitotriose - 16	718	46.5	-27.5	-29	-18	2.5	0	0	12825	0	0	0	50.5	20688.5	148	-5	6979		5	-32.5	0	-2.5		10	-43.5		-1.5	100.5
carb-GalNAc	GalNAca-phenyl amide- high	719	62.5	-8.5	10	12.5	0	5	5	0	0	0	0	5	0	127.5	2.5	72.5		2.5	9	0	0		99	96		248.5	10
carb-Glc	Glcb1-4Glcb1-3Glc - 06	720	72.5	-18.5	57.5	-6	12.5	20	9	5835.5	0	10	7.5	20	0	-2.5	2.5	29		5	28	5	7.5		1842.5	283.5		-20	10
carb-Glc	maltononaose - 04	721	57.5	-65.5	9	-35.5	5	2.5	10	18.5	2.5	0	2.5	17.5	2.5	66.5	-2.5	22.5		10	-5	0	0		480	843		-45	0
Peptide	TSSASTGH-BSA	722	51.5	-26.5	-31.5	-42.5	4	4	5	-5	0	0	2.5	54	0	64	2.5	19.5		5	-12.5	2.5	2.5		15	51.5		129	12.5
peptide-TF	TSSA(S-TF)-TGH-BSA	723	190.5	-53	-9	-30	2.5	2.5	2.5	-3.5	0	0	2.5	40	0	174	2.5	32.5		0	-30	2.5	10		121	168.5		486	2.5
Peptide	ATPLPVTD-BSA	724	96	-46	-31	-36	2.5	0	2.5	-3.5	0	0	2.5	15	7.5	187	0	59		0	-30	0	0		12.5	47		343.5	-2.5
peptide-TF	TSSA(S-TF)TGHA(T-TF)PLPVTD-BSA	725	37.5	-51	-36	-47.5	0	5	0	-7	0	0	0	17.5	0	78.5	4	33.5		7.5	-21	0	0		7.5	-40.5		70.5	5
peptide-TF	TSSAS(T-TF)GHA(T-TF)PLPVTD-BSA	726	87	-63.5	-5.5	-33.5	0	2.5	2.5	-7	0	0	5	7.5	0	79	2.5	59.5		5	-32.5	2.5	2.5		7.5	-35		220.5	-5
peptide-TF	TSSASTGHA(T-TF)PLPVTD-BSA	727	75	-67	-28	-51	9	-3.5	2.5	-3.5	0	2.5	0	7.5	2.5	165	-2.5	46.5		-1	-45	0	2.5		4	-62.5		273	5
glycolipid	GD3(9-OAc)-b-propyl-03 (repeat)	728	10	-23.5	-17.5	-23.5	2.5	6.5	2.5	-3.5	0	0	-2.5	11.5	-1	45.5	0	15.5		9	-7.5	2.5	20606		17.5	-16		1	14
peptide-TF	Ac-S-TFa(Ser)-TFa(Ser)-G-03 (repeat)	729	47.5	-68.5	-18.5	-27.5	2.5	0	0	-7	0	0	0	62.5	0	38	2.5	41.5		7.5	-18.5	0	5		22.5	77.5		197	5
Lewis	LeX trisaccharide	730	37.5	-66.5	-6.5	-28	2.5	-2.5	1.5	3.5	0	0	0	11.5	0	92.5	-2.5	22.5		0	-7.5	-2.5	2.5		25	-33.5		51	27.5
carb-GalNAc	GalNAcb-phenyl amide- low	731	30	-46	-19	-25	0	2.5	0	-3.5	0	0	2.5	20	-2.5	72.5	2.5	30		5	-6	0	2.5		7.5	-19.5		111	17.5
carb-GalNAc	GalNAcb-phenyl amide- high	732	47.5	-33.5	-23.5	-13.5	0	0	0	-3.5	0	0	1.5	22.5	0	55	2.5	46.5		5	-3.5	-2.5	0		31.5	118		305	7.5
z-control	Cy3	1	8171.5	16787.5	14085.5	14638	9545	6299	9516	1242.5	7510	7154.5	7564	13555	10312.5	4994.5	7063.5	4704.5		11239	18219	9699	11616.5		8812	11660.5		7989.5	15930
z-control	BSA	2				-13		2.5		-3.5		-5					5	193.5		0	21262.5	41.5	5			-21
z-control	HSA (Both Dyes Added)	29	106	-3.5	-2.5	-2.5	5	7.5	0	0	7.5	5	2.5	7.5	1.5	42.5	5	141		5	1863.5	16.5	7.5		93.5	39		382.5	10
z-control	HSA (recomb)	93	158.5	-45	-20.5	-15	5	0	2.5	0	0	0	5	7.5	2.5	106	3.5	111		2.5	42	0	5		68.5	-35		399	0
z-control	PEG-linker - 06 (Both Dyes ADDED)	191	141	-10	0	3	2.5	1.5	0	0	0	5	0	2.5	0	157	2.5	173		5	96	7.5	0		35	-14		663.5	9
z-control	BSA - C5 (Alkyne) - 10 (Both Dyes Added)	245	165	48.5	42.5	-7.5	7.5	7.5	11.5	0	0	0	2.5	8	6.5	171	0	238.5		20	147	-2.5	9		155	93		569.5	25
z-control	Triazole linker from Xuefei - 43	260	166	218.5	170	60.5	10	24	20	13.5	0	5	2.5	10	5	217	1.5	248.5		19	628	-2.5	156		3761.5	6356.5		555	36.5
z-control	BSA - C5 (Alkyne) - 23 (Both Dyes Added)	332	98.5	83.5	45	60.5	0	12.5	2.5	8	0	2.5	0	5	2.5	147	2.5	170		0	129.5	-2.5	1.5		15	207		696.5	22.5
z-control	BSA blank	373	236	-50	-36	-20	2.5	2.5	0	-3.5	2.5	1.5	2.5	1.5	0	180.5	0	152		-2.5	22.5	2.5	0		17.5	-26		578	1.5
z-control	human IgM	398	227.5	213.5	101	192	157.5	166.5	117.5	15	136	125	113.5	161	259.5	154.5	276	245		193.5	161.5	145	156		147.5	231		644.5	234.5
z-control	human IgA	399	170	66.5	79	56	47.5	45	32.5	3.5	37.5	15	22.5	69	58	121	97.5	89.5		76.5	63	12.5	16.5		108.5	139		507	57.5
z-control	human IgG	400	3379	5289.5	5146	5665.5	3900	3134.5	3798	601.5	3410	3696.5	2647	6161	6075.5	3532.5	3315	3680		6825	6100	3861	5149.5		3009.5	5527.5		4035.5	11113
z-control	Alexa Fluoro 647	401	126	433	240.5	164.5	77.5	214.5	94.5	32	95.5	449	166	57.5	130	153.5	121.5	133.5		94	15813	97.5	112.5		5284.5	1495.5		605.5	118.5
z-control	rabbit IgG	402	532.5	571.5	399.5	588.5	486.5	438	453	52	426	439	373.5	565.5	675	377	499	413		542.5	519.5	408.5	480.5		308	492		882	628.5
z-control	mouse IgM	403	230	28	46.5	869.5	80	167.5	77.5	26	158.5	206	74	59	128.5	129	262	207		271.5	88	188.5	270		116	308.5		473	447
z-control	mouse IgG	404	222	71	66.5	54.5	67.5	43.5	50	0	52.5	35	45	50	132.5	134.5	62.5	250		95.5	72.5	70	51.5		55	50		627.5	78
z-control	BSA #2 (Both Dyes Added)	405	179	5	2.5	5	9	5	10	-3.5	7.5	7.5	5	15	17.5	102.5	7.5	105		19	20.5	2.5	0		16.5	7.5		453	4
z-control	BSA#3 (Both Dyes Added)	503	123.5	-32.5	-12.5	-17.5	5	5	2.5	0	0	1.5	1.5	7.5	0	132.5	1.5	93.5		5	1	0	2.5		6.5	-31.5		402.5	2.5
z-control	Human IgG1	624	5370	28309	15144	6751.5	12818.5	11320.5	12395.5	540	5929	13104.5	6211.5	33303.5	13559	3150	11657.5	10915		28343.5	24262	8145	21729		3939	10957.5		6077	29556
z-control	Human IgG2	625	60308	65354	65401.5	65374	65512.5	50260.5	62775.5	11109.5	17447	19652.5	14015.5	65511	65507.5	10216	33842	60960		65505	65404	53141.5	65500		34286.5	65285.5		64995.5	65467.5
z-control	Human IgG3	626	14999.5	49792	43299	54117.5	28009	32053.5	25126.5	3735	8672	14295.5	10251	57048	31975.5	5946	15298	13625		51174.5	58638.5	23640	62208.5		20190	47702		14247	44131
z-control	Human IgG4	627	8245	23491	12176.5	33556.5	17836.5	18799.5	15276.5	2568	8304	9277.5	7369	19553.5	19703	7300	9546.5	14070		17714	22132.5	15935	26061.5		8208	21573		9519	29774
z-control	BSA Blank 4 (Both Dyes Added)	628	89.5	-16	-5	-15.5	12.5	5	12.5	0	2.5	0	7.5	5	6.5	172	5	70		39	794.5	-2.5	37.5		49	-114.5		208	45
z-control	BSA A7030 (Atto)	632	128.5	11.5	5	-2.5	7.5	9	19	0	9	10	12.5	30	10	96	10	88.5		93	7.5	5	22.5		37.5	-15.5		269.5	30
z-control	BSA A0281 (Alexa)	633	127.5	1.5	10	53.5	10	35	10	7	12.5	37.5	17.5	133.5	22.5	89	46.5	124.5		66.5	67.5	30	51.5		35	43		118	45
z-control	BSA A7638 (both Dyes Added)	634	116.5	-12.5	-17	-3.5	2.5	4	0	0	0	5	5	7.5	5	151	7.5	93		2.5	-2.5	5	5		5	-18.5		412	10
z-control	BSA no dye	635	105	20	7.5	6.5	0	7.5	10	-7	0	0	5	10	7.5	96	2.5	80		40	6.5	2.5	12.5		14	-7.5		355.5	20
z-control	HSA no dye	636	128.5	30.5	34	38	15	22.5	17.5	7	12.5	15	20	27.5	26.5	140	20	152		35	58.5	14	27.5		31.5	22.5		423	64
z-control	Print Buffer (atto)	637	168.5	52.5	36.5	28.5	9	1.5	0	3.5	2.5	5	12.5	5	10	153.5	7.5	171		16.5	11.5	2.5	7.5		30	23.5		647.5	22.5
z-control	BSA (ozonyzed)	670	137.5	-15	-1	-30	2.5	2.5	2.5	-7	0	0	2.5	20	2.5	125	0	89		2.5	-8.5	2.5	0		1218.5	394		315.5	22.5
z-control	BSA with various dyes (both Dyes Added)	673	70	-40	8.5	-20	12.5	1.5	12.5	-7.5	10	7.5	10	30	13.5	117	4	57.5		2.5	-12.5	5	-2.5		60	-37		197	14
z-control	BSA with various dyes (Alexa)	685	78	0	2	-18.5	2.5	1.5	6.5	0	0	2.5	0	7.5	0	129	2.5	46		7.5	72.5	6.5	0		32.5	3402		264.5	16.5
z-control	HSA (ozonyzed)	689	90	18	9	-7	2.5	5	0	0	0	0	2.5	2.5	0	96	5	72.5		5	0	0	6		74	85		258	5
z-control	BSA with various dyes (Both Dyes Added)	692	76.5	-32.5	-23	-37.5	-1	10	0	-3.5	0	0	2.5	31.5	2.5	91	2.5	48.5		5	21	5	-2.5		0	99		284.5	2.5
z-control	human IgG	733	65429.5	65164.5	65283	65303	65510	65487.5	65510	10824	65525	65522.5	65515	24568	65515	61526.5	65512.5	65330		65505	65317	65497.5	65472.5		65490	65318		64872	38335
z-control	mouse IgM	734	19	60	85.5	2309	40	241	105.5	7.5	120	5	10	43	6.5	14	24	8		35	16.5	30	20		37.5	1169		9	1500
z-control	mouse IgG	735	276	1187.5	673.5	698.5	495.5	446.5	422.5	88	307	227.5	367	849	543.5	283	383	269.5		739	323	311.5	458		367	1731.5		1038	1246.5
z-control	Cy3 (undoped)	736	21580.5	65313.5	38416	65334	32092	22472.5	25750.5	6175.5	21702.5	20559	23647	45753.5	32180.5	13420.5	22766	22443		43366.5	37486	30152.5	54144		21959	64077.5		24336.5	65487.5
z-control	Alexa Fluoro 647 (undoped)	737	495.5	1528.5	721.5	890.5	236.5	597	247	104.5	105.5	276	118	211.5	250.5	178.5	276	1591		1591	27187	639.5	1105		8082	7880.5		462	355.5
z-control	Cy3 (new-undoped)	738	22725.5	58709	38300.5	65427	26111	24466.5	25250.5	5729.5	21235.5	21306.5	22258.5	65510	29114.5	22049.5	20271.5	26310.5		47913.5	28146.5	28167.5	55249.5		23226.5	55455		25990	65495

## Sheet: 1 well Matrix Validation A816
ID			ADI-45379	ADI-47299
Plate			PL30934_S2	PL32942_S1
Well			G10	E05
CONCENTRATION UG/ML			10	10
Binding Target			PNAG	TF-glycopeptide
Component			PNAG 0
IgG/IgM/LLPC			IgG	LLPC
Array version =			A816	A816
Classification			Hit	Weak Hit
Batch =			B	C
Family	NAME	A816	G10-PNAG, TG10	E05Tf
carb-Glc	Maltose - 23	3	2.5	16
carb-GalNAc	GalNAc-a - 22	5	5	11
carb-Glc	Glc-a - 22	6	5	5.5
carb-GlcNAc	GlcNAc-b -21	8	5	13.5
carb-GalNAc	GalNAc-b - 21	9	2.5	16
non-human	Fuc-b - 22	10	12.5	49.5
carb-Fuc	Fuc-a - 22	11	5	13.5
non-human	Rha-a - 18	12	5	18.5
non-human	Rha-b - 21	13	10	42
carb-Gal	Gal-a- 24	14	7.5	17.5
carb-Gal	Gal-b- 21	15	5	17.5
peptide-Tn	Ac-Tn(Thr)-G - 21	16	5	18
carb-GalNAc	GalNAca1-6Galb - 22	17	7.5	21
Blood Group A	Adi - 17	18	2.5	13.5
carb-GlcNAc	GlcNAca1-4Galb - 20	19	5	23.5
non-human-aGal	Bdi -23	20	5	8.5
carb-type 2	LacNAc - 22	21	5	2.5
glycolipid-neutral	GA1di -11	22	17.5	26
glycolipid-neutral	Lac - 33	23	10	8
peptide-GlcNAca	Ac-S-Ser(GlcNAc-a)-S-G - 24	24	2.5	11
non-human	Galb1-6Man-a - 13	25	5	21
carb-Man	Mana1-6Man-a - 15	26	5	11
peptide-F1a	Ac-S-Thr(F1a)-S-G - 04	27	2.5	11
non-human	Cellobiose -13	28	7.5	21
carb-Glc	Isomaltose - 13	30	-2.5	11
glycolipid-neutral	Gala1-4Galb - 11	31	17.5	67
carb-Man	ManT -26	32	5	7
carb-Sia	3'Neu5Ac-LacNAc -19	33	0	8
non-human	Ara5 - 20	34	2.5	6
Blood Group A	2'F-A type 2-Sp - 13	35	2.5	12.5
Blood Group H	BG-H1-Lac- 20 (LNF I)	36	0	0
Lewis	LeA-Lac -18 (LNFP II)	37	2.5	13.5
Lewis	LeB-Lac - 09 (LNDFH I)	38	0	2
Lewis	LeY -08	39	0	8.5
Lewis	LeX-Lac (monomeric, LNFIII)	40	5	13.5
Lewis	3'Neu5Ac-LeX (Sialyl LeX) - 09	41	0	7.5
glycolipid-neutral	Gb3- 13	42	2.5	23.5
non-human	Xylb4 - 22	43	2.5	8.5
Blood Group A	BG-A -19	44	2.5	11
non-human	X3Glc3 - 15	45	0	5.5
glycolipid	GM3 - 12	46	6.5	11
carb-Sia	6'Neu5Ac-Lac	47	0	3
Lewis	3'Neu5Ac-LeA -12	48	0	12
Lewis	LeX (dimeric) -07	49	7.5	-2.5
non-human	Manb4 - 14	50	5	-2.5
non-human	G2M4 - 07	51	0	0.5
carb-Glc	Glca1-6Glca1-4Glca1-4Glcb - 15	52	6.5	8.5
glycolipid-neutral	LNT - 21	53	0	1
glycolipid	LSTa - 10	54	2.5	13.5
glycolipid	LSTb - 11	55	4	0
glycolipid	LSTc - 07	56	5	-3
glycolipid-neutral	GA1 tri- 20	57	0	5
Blood Group A	BG-A3-14	58	5	11
Blood Group B	BG-B4-High	59	2.5	-5
Blood Group A	BG-A3-04	60	0	3
Blood Group B	BG-B4-06	61	5	5.5
Blood Group A	BG-A4-05	62	2.5	0
Blood Group A	BG-A4-14	63	0	0
Blood Group B	BG-B2-03	64	10	12.5
Blood Group B	BG-B3-05	65	1.5	-2.5
Blood Group B	BG-B1-05	66	0	8
Blood Group A	BG-A1-04	67	7.5	11
Blood Group A	BG-A1-12	68	2.5	0
Blood Group A	BG-A2-04	69	0	0.5
Blood Group A	BG-A2-16	70	5	8.5
Blood Group B	BG-B3-17	71	5	4.5
Blood Group B	BG-B1-15	72	0	3
Blood Group B	BG-B2-17	73	5	-2.5
peptide-Tn-Ser	Ac-Tn(Ser)Tn(Ser)Tn(Ser)-G - 11	74	2.5	-2.5
non-human	Chitotriose - 08	75	-2.5	8.5
non-human-aGal	Gal3- 07	76	7.5	12
peptide	Ac-S-S-S-G - 24	77	2.5	0
N-linked	Man3 - 06	78	0	0
peptide-Tn-Ser	Ac-S-Tn(Ser)-S-G - 22	79	5	1.5
glycolipid-neutral	P1 - 09	80	5	0
glycolipid-neutral	Gb4 - 09	81	0	6
glycolipid	GM1a - 29	82	7.5	5.5
carb-type 1	pLNH - 21	83	0	-2.5
N-linked	Man7D3 - 08	84	2.5	8.5
glycolipid-neutral	LNnT - 14	85	5	0
N-linked	Man5 - 06	86	5	6
glycolipid-neutral	Gb4 tetra (P1 tetra)-Sp - 06	87	2.5	8.5
N-linked	Man6 - II - 05	88	5	13.5
Lewis	DFpLNH I, LeB - 09	89	5	0
glycolipid	DSLNT - 06	90	0	11
N-linked	Man9 - 05 #2	91	9	6
Blood Group B	2'F-B type 2-Sp - 07	92	2.5	30.5
Blood Group A	Globo A - 03	94		6
N-linked	Man7D1 - 10	95		23.5
glycolipid	GM2-Sp - 14	96		8.5
non-human	Cellotriose - 13	97		8.5
Blood Group H	BG-H4- 04	98		21
Blood Group A	BG-A1- 05	99		1.5
Blood Group H	BG-H3- 04	100	10	8.5
Blood Group B	BG-B (Dextra) - 13	101	5	5.5
non-human-aGal	alphaGal- 08	102		8.5
peptide-TF	Ac-S-TF(Ser)-S-G - 04-HSA	103	2.5	1.5
carb-Glc	Maltopentaose - 11	104		17.5
Blood Group H	BG-H4- 15	105		6
Blood Group B	Globo B - 05	106		7.5
carb-type 2	LacNAc (trimeric) - 08	107		59.5
non-human	Forssman Di - 21	108		0
peptide-TF	Ac-S-TF(Ser)-S-G - 16	109	5	0
Blood Group H	Globo H - 03	110		8.5
lewis	LeC-Sp - 06	111		2.5
Blood Group B	Globo B - 12	112		1.5
carb-GalNAc	GalNAc-a - 04	113		5.5
carb-GalNAc	GalNAca1-6Galb - 04	114		8.5
Blood Group A	Adi - 04	115		2.5
glycolipid-neutral	GA2di - 05	116		13.5
glycolipid-neutral	LNT - 05	117		1.5
glycolipid-neutral	GA1 tri - 06	118		2.5
non-human	Forssman Di - 04	119		5.5
peptide-Tn-Ser	Ac-S-Tn(Ser)-S-G - 04	120		2.5
peptide-Tn-Ser	Ac-Tn(Ser)Tn(Ser)Tn(Ser)-G - 03	121		6
peptide-Tn	Ac-S-Tn(Thr)-S-G - 04	122		6
peptide-TF	Ac-S-TF(Ser)-S-G - 04	123		6
glycolipid-neutral	GA2di - 37	124		8.5
non-human	Forssman Di - 31	125		3
peptide-Tn-Ser	Ac-S-Tn(Ser)-S-G - 33	126		13.5
Lewis	3'Neu5Ac-LeX (Sialyl LeX) - ??	127		3
peptide-TF	Ac-S-TF(Ser)-S-G - 28	128		0
non-human	Chitotriose - 20	129		0
carb-Fuc	Fuc-a - 04	130		8
non-human	Fuc-b - 04	131		7.5
carb-GlcNAc	GlcNAca1-4Galb - 03	132		6
carb-type 1+2	LNH - 13	133		4
carb-type 2	LNnH - 11	134		7
glycolipid-neutral	LNnT - 04	135		5.5
carb-type 1	pLNH - 07	136	2.5	5
Blood Group H	BG-H1- 06	137	2.5	5.5
Blood Group H	BG-H2- 06	138	4	5.5
Blood Group H	BG-H2- 12	139	5	0
Blood Group H	BG-H3- 14	140	5	11
N-linked	NGA2B - 05	141	0	0
peptide-Tn	Ac-S-Tn(Thr)-A-G - 08	142	5	8.5
peptide-Tn	Ac-S-Tn(Thr)-A-G - 22	143	2.5	7
N-linked	NGA2 - 07	144	1.5	-2.5
peptide-Tn	Ac-V-Tn(Thr)-S-G - 08	145	5	4.5
peptide-Tn	Ac-V-Tn(Thr)-S-G - 19	146	0	11
peptide-Tn	Ac-A-Tn(Thr)-S-G - 05	147	0	0
peptide-Tn	Ac-A-Tn(Thr)-S-G - 08	148	5	5.5
peptide-Tn	Ac-A-Tn(Thr)-S-G - 23	149	0	10
N-linked	NA3 - 05	150	0	0.5
peptide-Tn	Ac-S-Tn(Thr)-G-G - 07	151	-2.5	2.5
peptide-Tn	Ac-S-Tn(Thr)-G-G - 19	152	5	8
N-linked	NA2 - 08	153	0	5.5
peptide-Tn	Ac-T-Tn(Thr)-P-G - 08	154	0	15
peptide-Tn	Ac-T-Tn(Thr)-P-G - 21	155	10	11
peptide-Tn	Ac-S-Tn(Thr)-S-G HSA-23	156	0	6
peptide-Tn	Ac-S-Tn(Thr)-S-G HSA-04	157	2.5	5.5
peptide-TF	Ac-TF(Ser)-G - 04	158	5	5.5
peptide-TF	Ac-TF(Ser)-G - 24	159	0	6
peptide-Tn	Ac-T-Tn(Thr)-P-G - 04	160	2.5	10.5
peptide-Tn	Ac-S-Tn(Thr)-G-G - 03	161	5	8.5
peptide-Tn	Ac-V-Tn(Thr)-S-G - 04	162	0	8.5
peptide-Tn	Ac-S-Tn(Thr)-A-G - 04	163	-2.5	109.5
glycolipid-neutral	GA2di (accurate) - 28	164	5	13.5
N-linked	NGA3B - 06	165	2.5	7.5
N-linked	NGA3 - 01	166	2.5	12
N-linked	NGA4 - 06	167	2.5	-2.5
N-linked	NGA4(B)2 - 04	168	2.5	3
N-linked	NGA5B - 02	169	1.5	11
N-linked	NA4 - 05	170	2.5	-5
peptide-Tn	Ac-P-Tn(Thr)-T-G - 05	171	0	12.5
peptide-Tn	Ac-P-Tn(Thr)-T-G - 08	172	2.5	8.5
peptide-Tn	Ac-P-Tn(Thr)-T-G - 22	173	0	3
peptide-Tn	Ac-Tn(Thr)-Tn(Thr)-Tn(Thr)-G - 05	174	5	12
peptide-Tn	Ac-Tn(Thr)-Tn(Thr)-Tn(Thr)-G - 08	175	4	25
peptide-Tn	Ac-Tn(Thr)-Tn(Thr)-Tn(Thr)-G - 20	176	5	8
peptide-Tn	Ac-S-Tn(Thr)-Tn(Thr)-G - 05	177	4	3
peptide-Tn	Ac-S-Tn(Thr)-Tn(Thr)-G - 09	178	2.5	10
peptide-Tn	Ac-S-Tn(Thr)-Tn(Thr)-G - 22	179	2.5	5.5
non-human-aGal	Gala3-type1 - 09	180	2.5	2.5
Blood Group H	2'FucLac (BG-H6) - 07	181	5	6.5
peptide-Tn	Ac-S-Tn(Thr)-V-G - 04	182	2.5	7
peptide-Tn	Ac-S-Tn(Thr)-V-G - 22	183	0	0
peptide-Tn	Ac-G-V-Tn(Thr)-S-A-G - 04	184	2.5	5
peptide-Tn	Ac-G-V-Tn(Thr)-S-A-G - 21	185	2.5	2.5
peptide-TF	GTSSAS-TF(Thr)-GHATPLPVTD	186	1.5	5.5
peptide-TF	GTSSA-TF(Ser)-TGHATPLPVTD	187	2.5	5.5
peptide-TF	GTSSASTGHA-TF(Thr)-PLPVTD	188	2.5	8
peptide-TF	GTSSA-TF(Ser)-TF(Thr)-GHATPLPVTD	189	0	3
peptide	GTSSASTGHATPLPVTD	190	5	8.5
non-human-aGal	Galilli - 21	192	2.5	5.5
Blood Group H	6'Neu5Ac-LNF V - 12	193	5	-3
Lewis+Sia	Fuc, 6'Neu5Ac-LNnH-APD-HSA - 12	194	5	3
carb-Sia	3'Neu5Ac-3-FL - 07	195	0	6.5
peptide	Ac-S-Thr-S-G - 18	196	2.5	8
N-linked	GlcNAc-Man3 - 02	197	5	11
N-linked	LacNAc-Man5 - 02	198	0	13.5
N-linked	GlcNAc-Man5 - 03	199	2.5	5.5
Lewis	LeA-LeX - 21	200	10	11
carb-Sia	3'Neu5Ac-LNnT - 09	201	0	0.5
GAG	Hep-N-acetylated	202	5	11
GAG	Hep-5000 - 01	203	5	8.5
N-linked	Man6 - I - 04	204	5	-2.5
Lewis	3'-sulpho-LeX - 15	205	2.5	8.5
GAG-Hya	Hya9 - 03	206	0	6
Lewis	3'-sulpho-LeA - 15	207	4	24
non-human	Gala1-2Gal - 13	208	0	7.5
Lewis	6'-sulpho-LeX - 08	209	5	10.5
GAG-Hya	Hya8 - 03	210	5	6
Lewis	6'-sulpho-LeA - 16	211	2.5	6
Blood Group H	MSMFLNH I - 11	212	2.5	5
Blood Group A	A-LeB hexa - 06	213	2.5	1.5
N-linked	Hybrid-M5N4B - 03	214	0	5.5
Lewis	MSMFLnNH - 09	215	2.5	0
carb-type1	iLNO - 06	216	0	3
Blood Group H	MFLNH I - 11	217	5	8
non-human-aGal	alphaGal-6-deoxy - 11	218	22.5	44
Lewis	MFLNH III - 14	219	0	-5
Blood Group H	TFiLNO(1-2,1-2,1-3) - 04	220	5	11
Lewis	LeC (dimeric)-Sp - 16	221	5	17.5
carb-Sia	3'Neu5Ac(9Ac)-LacNAc-Sp - 04	222	2.5	6
non-human-aGal	Bdi-g - 06	223	0	3
glycolipid-neutral	Lac-C5 - 14	224	4	11
carb-Man	Mana1-6Man-a - 04	225	2.5	3
Blood Group B	B tetra type 1-Sp - 16	226		15.5
carb-type 2	LacNAc-Sp - 06	227		13.5
carb-GlcNAc	LNT-2-Sp - 15	228		0
glycolipid	GD1a-Sp - 05	229		2.5
carb-Sia	6'Neu5Gc-LacNAc-Sp - 05	230		8.5
glycolipid	SSEA-4-Sp - 05	231		5.5
carb-Sia	3'Neu5Ac(9Ac)-LacNAc-Sp - 10	232		11
Lewis	3'Neu5Ac(9Ac)-LeC-Sp - 12	233		6
carb-GalNAc	LDN-Sp - 14	234		6
Blood Group B	B tetra type 2-Sp - 07	235		8
glycolipid	GD1a-Sp - 10	236		13.5
peptide-GlcNAcb	Ac-S-Ser(GlcNAc-b)-S-G - 24	237		-5
carb-type 2	LacNAc-Sp - 15	238		8.5
Lewis	LeC (dimeric)-Sp - 06	239		5.5
glycolipid-neutral	Lac-C5 - 05	240		11
glycolipid	SSEA-4-Sp - 12	241		8
non-human-aGal	Bdi-g - 16	242		2.5
Blood Group A	A tetra type 1-Sp - 15	243		16
non-human	Forssman Tetra-BSA - 05	244		8.5
Blood Group H	BG-H2 - 16	246		0
carb-Sia	CT/Sda-Sp - 13	247		5
Blood Group A	A tetra type 2-Sp - 17	248		0
carb-Sia	6'Neu5Ac-LacNAc (dimeric)-Sp - 13	249		3
glycolipid	GM3(Gc)-Sp - 14	250		6
carb-Sia	3'KDN-LacNAc-Sp - 05	251		8
carb-GlcNAc	GNLacNAc-Sp - 06	252		6
Blood Group A	2'F-A type 2-Sp - 05	253		11
glycolipid-neutral	Gb4 tetra (P1 tetra)-Sp - 15	254		7
carb-GlcNAc	GNLacNAc-Sp - 16	255		3
carb-Sia	3'Neu5Gc-LacNAc-Sp - 06	256		7.5
glycolipid	GT3-Sp - 03	257		16
carb-Glc	Glc-a - 05	258		6
Lewis	LeC-Sp - 15	259		9.5
carb-Sia	6'Neu5Ac-LacNAc-Sp - 05	261		5.5
glycolipid	Fuc-GM1a - 08	262		0
Lewis	3'KDN-LeC-Sp - 04	263		8.5
N-linked	Man1 - 04	264		11
Blood Group A	A tetra type 1-Sp - 05	265		5
carb-GlcNAc	3'GN type1-Sp - 16	266		5
Blood Group B	2'F-B type 2-Sp - 15	267		6
Lewis	3'KDN-LeC-Sp - 12	268		8
Blood Group B	B tetra type 2-Sp - 20	269		2.5
non-human	Galb1-4Gal	270		11
glycolipid	GD3-Sp - 04	271	34.5	11
carb-Sia	3'KDN-LacNAc-Sp - 12	272	25	11
carb-Sia	3'Neu5Ac-LacNAc-Sp - 05	273	5	3
carb-Sia	6'Neu5Ac-LDN-Sp - 13	274	9	7
carb-Man	Man-a - 05	275	12.5	11
Blood Group B	B tetra type 1-Sp - 04	276	4	13.5
Blood Group A	A tetra type 2-Sp - 07	277	2.5	-5
carb-type 1	LNT-Sp - 06	278	10	5
Lewis	LeC-Sp - 07	279	2.5	10.5
glycolipid	GQ2-Sp - 06	280	5	12
Lewis	3'Neu5Ac-LeC-Sp - 12	281	2.5	5
glycolipid	GM3-Sp - 11	282	5	11
peptide-Tn-Ser	R-Tn(Ser)-Tn-hydroxyethylamide - 36	283	5	0
Lewis	3'Neu5Ac-LeC-Sp - 05	284	12.5	11
glycolipid	GM3-Sp - 04	285	2.5	8.5
carb-GlcNAc	3'GN-LacNAc (dimeric)-Sp - 14	286	2.5	0
carb-GlcNAc	LNT-2-Sp - 06	287	5	8
glycolipid	GT2-Sp - 08	288	5	8.5
non-human	Forssman Tetra-BSA - 13	289	5	-2.5
non-human-aGal	alpha-Gal tetra - 17	290	5	-2.5
glycolipid-neutral	Gb5/SSEA3 - 04	291	2.5	6
carb-Sia	3'Neu5Ac-LacNAc-Sp - 10	292	5	7.5
Blood Group H	Globo H - 10	293	7.5	5
Blood Group A	Globo A - 09	294	2.5	2.5
glycolipid	GT2-Sp - 03	295	0	8.5
carb-Sia	3'Neu5Gc-LacNAc-Sp - 10	296	36	5
carb-Sia	3'Neu5Ac-LacNAc (dimeric)-Sp - 13	297	5	-1.5
carb-Sia	CT/Sda-Sp - 05	298	2.5	4
peptide-GlcNAca	Ac-S-Ser(GlcNAc-a)-S-G - 07	299	2.5	5
Blood Group H	TFiLNO(1-2,1-2,1-4) - 06	300	4	3
glycolipid	GD3-Sp - 08	301	10	8
carb-type 1	LNT-Sp - 15	302	5	2.5
Lewis	3'Neu5Gc-LeC-Sp - 12	303	5	8.5
glycolipid	GQ2-Sp - 03	304	9	9.5
glycolipid-neutral	Gb5/SSEA3 - 12	305	5	8
peptide-GlcNAcb	Ac-S-Ser(GlcNAc-b)-S-G - 07	306	7.5	4
carb-type 2	LacNAc (dimeric)-Sp - 16	307	5	2.5
carb-Sia	3'Neu5Ac-LacNAc (dimeric)-Sp - 06	308	19	0
non-human-aGal	alpha-Gal tetra - 04	309	7.5	2.5
Lewis	3'Neu5Ac(9Ac)-LeC-Sp - 05	310	5	5
carb-type 2	LacNAc (dimeric)-Sp - 06	311	5	4
glycolipid	GM2-Sp - 07	312	5	8.5
carb-type 1	MFiLNO(1-3) - 09	313	7.5	1.5
glycolipid	GD2-Sp - 04	314	38.5	5
carb-Sia	6'Neu5Ac-LacNAc (dimeric)-Sp - 05	315	5	5.5
Lewis	3'Neu5Gc-LeC-Sp - 05	316	7.5	11
Lewis	DFLNnH, LeX/LeX - 10	317	10	2.5
glycolipid	GD1b - 05	318	5	8.5
carb-Sia	6'Neu5Ac-LacNAc-Sp - 11	319	2.5	11
carb-GlcNAc	3'GN-LacNAc (dimeric)-Sp - 06	320	48.5	-1
N-linked	Man1 - 12	321	10	1
glycolipid	GM3(Gc)-Sp - 05	322	2.5	0
carb-GalNAc	LDN-Sp - 05	323	43.5	8
carb-Sia	6'Neu5Ac-LDN-Sp - 05	324	5	13.5
glycolipid	GT3-Sp - 07	325	-2.5	8.5
peptide-core 3	Ac-S-Thr(core 3)-S-G - 05	326	15	5
carb-Sia	3'Neu5Ac-LDN-Sp - 11	327	5	8
carb-GlcNAc	3'GN type1-Sp - 04	328	2.5	13.5
Lewis	DFLNHc, LacNAc/LeB - 08	329	5	5
glycolipid	GD2-Sp - 10	330	7.5	2.5
carb-Sia	3'Neu5Ac-LDN-Sp - 05	331	5	8
Blood Group B	2'F-B type 2-Sp - 03	333	0	-1.5
Blood Group A	A tetra type 2-Sp - 05	334	-2.5	0
Blood Group B	B tetra type 2-Sp - 05	335	5	2.5
glycolipid	GM2-Sp - 04	336	0	0
Blood Group A	BG-A5-05	337	5	5.5
peptide-core 3	Ac-S-Thr(core 3)-S-G - 21	338	2.5	-2.5
Blood Group B	BG-B5-04	339	7.5	5.5
Blood Group B	BG-B5-17	340	9	5.5
peptide-F1a	Ac-S-Thr(F1a)-S-G - 18	341	-2.5	-5
Blood Group H	BG-H1-10	342	5	5
Blood Group A	BG-A6-04	343	7.5	6
Blood Group A	BG-A6-23	344	5	-1
Blood Group H	BG-H5-04	345	5	5.5
Blood Group H	BG-H5-19	346	8	4
Blood Group B	BG-B6- 03	347	5	5
Blood Group B	BG-B6-15	348	10	3
Blood Group H	BG-H6-05	349	7.5	5.5
Blood Group H	BG-H6-21	350	5	2.5
Blood Group A	BG-A5-16	351	5	0.5
y-glycoprotein	AGE60	352	2.5	6
y-glycoprotein	Alpha-1-acid glycoprotein	353	5	10.5
y-glycoprotein	Alpha-fetoprotein	354	5	0
y-glycoprotein	BSM	355	5	7.5
y-glycoprotein	BSM (ox)	356	5	11
y-glycoprotein	BSM (deacetylated)	357	2.5	11
y-glycoprotein	BSM (asialo)	358	5	8.5
y-glycoprotein	CEA	359	277.5	506
y-glycoprotein	FABP	360	5	11
y-glycoprotein	fetuin	361	9	37.5
y-glycoprotein	fetuin (asialo)	362	15	90.5
y-glycoprotein	PSM A pos	363	6.5	26
y-glycoprotein	PSM A neg	364	7.5	16
y-glycoprotein	Fetuin (ox)	365	0	39
y-glycoprotein	glycophorin (asialo)	366	12.5	23.5
y-glycoprotein	Glycophorin A	367	5	7.5
y-glycoprotein	hsp90	368	15	95.5
y-glycoprotein	KLH	369	2.5	8.5
y-glycoprotein	gp120	370	2.5	5.5
y-glycoprotein	OSM (ox)	371	0	5
y-glycoprotein	OSM (asialo)	372	4	1.5
y-glycoprotein	ovalbumin	374	2.5	15
y-glycoprotein	Ovalbumin (ox)	375	22.5	116
y-glycoprotein	PSA	376	19	33.5
y-glycoprotein	Tgl	377	140.5	170
y-glycoprotein	FABP-3	378	7.5	18.5
peptide-core 2	Ac-S-Thr(core 2)-S-G - 12	379	7.5	0
peptide-N-GlcNAc	Ac-F-N(GlcNAcb1)-S-G-Hex-12	380	10	13.5
Peptide-core-5	Ac-S-Ser(core 5)-S-G-04	381	7.5	8.5
Peptide-core-5	Ac-S-Ser(core 5)-S-G-18	382	2.5	-2.5
Peptide-core-5	Ac-Ser(core 5)-S-G-05	383	10	5
Peptide-core-5	Ac-Ser(core 5)-S-G-08	384	2.5	0
y-glycoprotein	OSM	385	-1.5	3
peptide-Fuc	Ac-G-S(Fuca)-S-G-Hex-05	386	5	4
peptide-Fuc	Ac-G-S(Fuca)-S-G-Hex-15	387	5	0
peptide-Xyl	Ac-G-S(Xylb)-G-G-Hex-04	388	-2.5	3
peptide-Xyl	Ac-G-S(Xylb)-G-G-Hex-21	389	6.5	1.5
peptide-Tn	Ac-G-S-T(Tna)A-P-G-Hex-06	390	5	4
peptide-Tn	Ac-G-S-T(Tna)A-P-G-Hex-19	391	0	3
peptide-Glc	Ac-A-S(Glcb)-S-G-Hex-05	392	7.5	5.5
peptide-Glc	Ac-A-S(Glcb)-S-G-Hex-18	393	2.5	2.5
N-linked	Man8D1D3 #2	394	0	6
peptide	Muc1	395	5	6
peptide-Tn	Muc1-Tn8	396	23	31
peptide-Tn	Muc1-Tn15	397	0	7.5
y-other	dsDNA	401	5	23.5
peptide-Man	Ac-P-T(Mana)-A-G - 07	408	7.5	7
peptide-Man	Ac-S-S(Mana)-S-G - 20	409	6.5	11
peptide-Gal	Ac-S-S(Gala)-S-G - 16	410	2.5	9.5
peptide-Man	Ac-P-T(Mana)-A-G - 22	411	5	-6
y-glycoprotein	fetuin (human)	412	10	53.5
peptide	Ac-APGSTAPPA-G-05	413	0	5
peptide-Tn	Ac-APGS-Tn(Thr)-APPA-G-11	414	5	6
peptide-Tn	Ac-APGS-Tn(Thr)-APPA-G-03	415	0	6
peptide	Ac-APGSTAPPA-G-14	416	2.5	0.5
peptide	Ac-GSTAP-G-05	417	5	3
glycolipid-neutral	iGb4-07	418	1.5	18.5
peptide	Ac-GSTAP-G-15	419	2.5	11
glycolipid-neutral	iGb5-06	420	7.5	-3.5
peptide-Tn-Ser	AzHex-S-Tn(Ser)-V-G-HexNH2-06	421	5	10.5
carb-Man	Ma2Ma6(Ma2Ma3)-03	422	0	8.5
peptide-Tn-Ser	AzHex-S-Tn(Ser)-V-G-HexOH-06	423	12.5	11
carb-Man	Ma2Ma2Ma3-04	424	0	8.5
peptide-Tn-Ser	AzHex-S-Tn(Ser)-V-G-HexOH-15	425	5	11
non-human	Rha-a - 05	426	10	2.5
peptide-Tn-Ser	AzHex-S-Tn(Ser)-V-G-HexNH2-16	427	1.5	15
non-human	Rha-b - 05	428	2.5	-2.5
peptide-Tn-Ser	Ac-S-Tn(Ser)-V-G-03	429	15	5.5
peptide-TF	Ac-S-TFa(Ser)-TFa(Ser)-G-15	430	5	0
carb-Man	Ma2Ma3(Ma6)-08	431	0	1.5
glycolipid-neutral	iFs-05	432	5	11
peptide-Core4	Ac-S-Core4(Thr)-S-G-07	433	0	3
glycolipid	GT1a - 04	434	2.5	3
peptide-Core4	Ac-S-Core4(Thr)-S-G-10	435	4	3
glycolipid-neutral	iFs-11	436	0	6
carb-Man	Ma3(Ma6Ma6Ma3)-05	437	2.5	1.5
peptide-Tn	AzHex-D-Tn(Thr)-R-NH2-06	438	6.5	10
carb-Man	Ma2Ma2Ma3(Ma3Ma6)-03	439	15	7.5
peptide-Tn	AzHex-PD-Tn(Thr)-RP-NH2-07	440	0	13.5
carb-Man	Ma2Ma3Ma6(Ma3)-04	441	10	8.5
peptide-Tn	AzHex-SAPD-Tn(Thr)-RPAP-NH2-07	442	5	11
carb-Man	Ma2Ma3(Ma6)-04	443	0	3
peptide-Tn	AzHex-VTSAPD-Tn(Thr)-RPAPGS-NH2-06	444	7.5	8
carb-Man	Ma3Ma6-05	445	17.5	3
carb-Man	Ma2Ma6-16	446	1	8.5
carb-Man	Ma2Ma6(Ma3)-07	447	12.5	6
Carb-GlcA	GlcA-LNT-05	448	7.5	3
peptide	AzHex-D-T-R-NH2-07	449	15	11
peptide	AzHex-P-D-T-R-P-NH2-07	450	10	15
peptide	AzHex-S-A-P-D-T-R-P-A-P-NH2-07	451	7.5	11
peptide	AzHex-V-T-S-A-P-D-T-R-P-A-P-G-S-NH2-07	452	2.5	8.5
glycolipid	GD2-b-propyl-03	453	10	8.5
carb-Man	Ma2Ma2Ma3(Ma6Ma6)-06	454	0	6
glycolipid	GD3(9-OAc)-b-propyl-03	455	-5	8.5
carb-Man	Ma2Ma3(Ma6)Ma6-09	456	7.5	-2.5
glycolipid	GD3(Gc-Ac)-b-propyl-03	457	2.5	8.5
carb-Man	Ma6(Ma3)Ma6-10	458	0	3
glycolipid	GD3(Gc-Gc)-b-propyl-03	459	7.5	5.5
carb-Man	Ma2Ma6(Ma3)Ma6-07	460	0	6
glycolipid	GM1b-05	461	2.5	3
carb-Man	Ma6Ma6(Ma2Ma3)-06	462	7.5	6
carb-Man	Ma2Ma6Ma6-06	463	7.5	3
peptide-TF	Ac-S-TFa(Ser)-TFa(Ser)-G-03	464	2.5	-2.5
carb-Man	Ma4(Ma6)-07	465	2.5	5.5
carb-Man	Ma2Ma3Ma6(Ma3)-10	466	6.5	2.5
glycolipid	GM1b-13	467	4	5
carb-Man	Ma6Ma4(Ma6Ma6)-06	468	5	6
carb-Man	Ma2Ma6(Ma2Ma3)Ma6-04	469	5	6
peptide-Core4	Ac-S-Core4(Thr)-S-G-03	470	2.5	-2.5
carb-Man	Ma3Ma6-13	471	5	3
glycolipid	3'-Neu5Ac-Gb3-08	472	5	6
carb-Man	Ma2Ma2Ma3(Ma6)-07	473	-2.5	0
carb-Man	Ma3(Ma6)Ma6(Ma2Ma3)-06	474	5	4.5
Carb-GlcA	GlcA-LNT-16	475	6	-2.5
carb-Man	Ma2Ma3-11	476	2.5	3
[truncated: 360 more rows]

## Sheet: Acidic elution and Freeze thaw
			Sample =	Trastuzumab	Trastuzumab	Trastuzumab	Trastuzumab	Trastuzumab	Trastuzumab		ADI-45429	ADI-45429	ADI-45429	ADI-45429	ADI-45429	ADI-45429		Trastuzumab	Trastuzumab	Trastuzumab	ADI-45429	ADI-45429	ADI-45429		Trastuzumab	Trastuzumab	Trastuzumab	ADI-45429	ADI-45429	ADI-45429		Trastuzumab	Trastuzumab	Trastuzumab-acidic treatment	Trastuzumab-acidic treatment		IgG Control	IgG Control	IgG Control-acidic treatment	IgG Control-acidic treatment		ADI-45429	ADI-45429	ADI-45429-acidic treatment	ADI-45429-acidic treatment		ADI-47319	ADI-47319	ADI-47319-acidic treatment
[truncated: 880 more rows]
[truncated: 1 more columns]

[truncated: 3 more sheets: Sequences of Anti-Glycan Hits, Previously Unpublished Clones, ELISA DATA]
